# Supplementary material for: MRI signatures of cortical microstructure in human development align with oligodendrocyte cell-type expression
Source: Nat Commun. 2025 Apr 7;16:3317. doi: 10.1038/s41467-025-58604-w (PMC11977195; doi:10.1038/s41467-025-58604-w)
Supplement: Supplementary file 3 — Supplementary Code 1 [file 41467_2025_58604_MOESM3_ESM.zip]

Archive with 11 entries (10 files):
- GENC_code_R2/
- GENC_code_R2/.DS_Store
- __MACOSX/GENC_code_R2/._.DS_Store
- GENC_code_R2/PsychENCODE_models.R
- __MACOSX/GENC_code_R2/._PsychENCODE_models.R
- GENC_code_R2/BrainCloud_models.R
- __MACOSX/GENC_code_R2/._BrainCloud_models.R
- GENC_code_R2/all_gene_data.csv
- __MACOSX/GENC_code_R2/._all_gene_data.csv
- GENC_code_R2/get_gene_trajectories.py
- __MACOSX/GENC_code_R2/._get_gene_trajectories.py
