# Supplementary material for: MRI signatures of cortical microstructure in human development align with oligodendrocyte cell-type expression
Source: Nat Commun. 2025 Apr 7;16:3317. doi: 10.1038/s41467-025-58604-w (PMC11977195; doi:10.1038/s41467-025-58604-w)
Supplement: Supplementary file 3 — Supplementary Code 1 [file 41467_2025_58604_MOESM3_ESM.zip › GENC_code_R2/PsychENCODE_models.R]

library(tidyverse)
library(DescTools)
library(nlme)
library(mgcv)

# load bulk data
cat('loading data....\n')
rna_data <- as_tibble(read.csv('<file_location_redacted>/generated_data/PsychENCODE-bulk-RPKM-data-scRNA-filtered.csv'))
rna_data$years = (rna_data$age - 280)/365.25

# log2+1 rpkm values (then save out)
normed_rna_data <-  rna_data %>%
  # using log2(RPKM+1)
  mutate(log2_rpkm = map_dbl(rpkm, ~log2(.+1)))

rna_models <- normed_rna_data %>%
  # for each GENE
  group_by(symbol) %>%
  # drop
  select(c(-rpkm)) %>%
  nest()

# fit mixed effects models correcting for age etc
rna_models <- rna_models %>%
  # for each gene
  group_by(symbol) %>%
  #NONLINEAR
  mutate(nl_model_result = map(data,
                               ~gam(log2_rpkm ~
                                      1 + s(years, k=5, bs='tp', by=region, id=1)
                                      + RIN + sex + region + s(sample, bs='re'),
                                      data =.))) %>%
  mutate(term = map(nl_model_result, ~broom::tidy(.)$term)) %>%
  # estimated degrees of freedom (>1 = nonlinear)
  mutate(smooth_edf = map(nl_model_result, ~broom::tidy(.)$edf)) %>%
  # p-value of smooth term (<0.05 = significant effect of age on expression)
  mutate(smooth_p = map(nl_model_result, ~broom::tidy(.)$p.value))

# select out edf and p parameters for each gene
model_params <- rna_models %>%
  select('symbol', 'term', 'smooth_edf', 'smooth_p') %>%
  unnest_legacy()  %>%
  ungroup()

write.csv(model_params, '<file_location_redacted>/results/PsychENCODE-model-fits.csv', row.names = FALSE)

# use the model to predict gene trajectory
for (region in c('A1C', 'DLPFC', 'IPC', 'ITC', 'M1', 'MFC', 'OFC', 'S1', 'STC', 'V1', 'VLPFC')){
  cat('calculating trajectories for each region...\n')
  age_seq <- seq(from=min(rna_data$years), to=max(rna_data$years), length.out=50)
  new_x = expand.grid(years=age_seq,
                      RIN=mean(normed_rna_data$RIN),  # mean RIN across group
                      region=region,
                      sex='M', sample='HSB105')    # arbitrary, will just induce a linear shift up or down for all trajectories
  
  trajectories<- rna_models %>%
    group_by(symbol) %>%
    mutate(predicted = map(nl_model_result, ~predict(.x, newdata=new_x, se.fit=TRUE))) %>%
    mutate(fit = map(predicted, ~.x$fit)) %>%
    mutate(se = map(predicted, ~.x$se.fit)) %>%
    mutate(ci = map2(se, 1.96, ~.x * .y))  %>%
    mutate(upper = map2(fit, ci, ~.x + .y)) %>%
    mutate(lower = map2(fit, ci, ~.x - .y)) %>%
    select(symbol, fit, upper, lower) %>%
    unnest_legacy() %>%
    ungroup()
  
  # add in age etc
  all_new_x <- map_dfr(seq_len(length(unique(trajectories$symbol))), ~new_x)
  trajectories <- cbind(all_new_x, trajectories)
  
  # save
  cat('saving...')
  outname <- paste('<file_location_redacted>/results/PsychENCODE-gene-trajectories-averaged-', region, '.csv', sep="")
  write.csv(trajectories, outname, row.names = FALSE)
}
