# Supplementary material for: MRI signatures of cortical microstructure in human development align with oligodendrocyte cell-type expression
Source: Nat Commun. 2025 Apr 7;16:3317. doi: 10.1038/s41467-025-58604-w (PMC11977195; doi:10.1038/s41467-025-58604-w)
Supplement: Supplementary file 3 — Supplementary Code 1 [file 41467_2025_58604_MOESM3_ESM.zip › GENC_code_R2/BrainCloud_models.R]

library(tidyverse)
library(DescTools)
library(nlme)
library(mgcv)

# load bulk BrainCloud data
cat('loading data....\n')
rna_data <- as_tibble(read.csv('<file_location_redacted>/generated_data/BrainCloud-bulk-expression-data-scRNA-filtered.csv'))

# select postnatal expression
cat('select childhood/adolescence (.5y +)...\n')

rna_data$years = (rna_data$age - 280)/365.25
rna_data <- rna_data[rna_data$years>.5,]

# fit GAMs to each gene's expression - penalised thin plate spline - will smooth to linear model if no evidence supports otherwise
cat('running models...\n')
# fit mixed effects models correcting for age etc
rna_models <- rna_data %>%
  group_by(symbol) %>%
  nest() %>%
  #NONLINEAR
  mutate(nl_model_result = map(data,
                               ~gam(expression ~
                                      1 + s(years, k=5, bs='tp'),
                                    data =.))) %>%
  # estimated degrees of freedom (>1 = nonlinear)
  mutate(smooth_edf = map(nl_model_result, ~broom::tidy(.)$edf)) %>%
  # p-value of smooth term (<0.05 = significant effect of age on expression)
  mutate(smooth_p = map(nl_model_result, ~broom::tidy(.)$p.value))


# select out edf and p parameters for each gene
model_params <- rna_models %>%
  select('symbol', 'smooth_edf', 'smooth_p') %>%
  unnest_legacy()  %>%
  ungroup()

# use the model to predict gene trajectory
cat('calculating trajectories...\n')
age_seq <- seq(from=min(rna_data$years), to=max(rna_data$years), length.out=50)

new_x = expand.grid(years=age_seq) #  sample is ignored anyway

trajectories<- rna_models %>%
  group_by(symbol) %>%
  mutate(predicted = map(nl_model_result, ~predict(.x, newdata=new_x, se.fit=TRUE))) %>%
  mutate(fit = map(predicted, ~.x$fit)) %>%
  mutate(se = map(predicted, ~.x$se.fit)) %>%
  mutate(ci = map2(se, 1.96, ~.x * .y))  %>%
  mutate(upper = map2(fit, ci, ~.x + .y)) %>%
  mutate(lower = map2(fit, ci, ~.x - .y)) %>%
  select(symbol, fit, upper, lower) %>%
  unnest_legacy() %>%
  ungroup()

# add in age etc
all_new_x <- map_dfr(seq_len(length(unique(trajectories$symbol))), ~new_x)
trajectories <- cbind(all_new_x, trajectories)

# save
cat('saving...')
write.csv(model_params, '<file_location_redacted>/results/BrainCloud-model-fits.csv', row.names = FALSE)
write.csv(trajectories, '<file_location_redacted>/results/BrainCloud-gene-trajectories-averaged.csv', row.names = FALSE)


# repeat with a restricted age range
cat('select childhood/adolescence (8y - 30y)...\n')

rna_data$years = (rna_data$age - 280)/365.25
rna_data <- rna_data[rna_data$years>8,]
rna_data <- rna_data[rna_data$years<30,]

# fit GAMs to each gene's expression - penalised thin plate spline - will smooth to linear model if no evidence supports otherwise
cat('running models...\n')
# fit mixed effects models correcting for age etc
rna_models <- rna_data %>%
  group_by(symbol) %>%
  nest() %>%
  #NONLINEAR
  mutate(nl_model_result = map(data,
                               ~gam(expression ~
                                      1 + s(years, k=3, bs='tp'),
                                    data =.))) %>%
  # estimated degrees of freedom (>1 = nonlinear)
  mutate(smooth_edf = map(nl_model_result, ~broom::tidy(.)$edf)) %>%
  # p-value of smooth term (<0.05 = significant effect of age on expression)
  mutate(smooth_p = map(nl_model_result, ~broom::tidy(.)$p.value))


# select out edf and p parameters for each gene
model_params <- rna_models %>%
  select('symbol', 'smooth_edf', 'smooth_p') %>%
  unnest_legacy()  %>%
  ungroup()

# use the model to predict gene trajectory
cat('calculating trajectories...\n')
age_seq <- seq(from=min(rna_data$years), to=max(rna_data$years), length.out=50)

new_x = expand.grid(years=age_seq) #  sample is ignored anyway

trajectories<- rna_models %>%
  group_by(symbol) %>%
  mutate(predicted = map(nl_model_result, ~predict(.x, newdata=new_x, se.fit=TRUE))) %>%
  mutate(fit = map(predicted, ~.x$fit)) %>%
  mutate(se = map(predicted, ~.x$se.fit)) %>%
  mutate(ci = map2(se, 1.96, ~.x * .y))  %>%
  mutate(upper = map2(fit, ci, ~.x + .y)) %>%
  mutate(lower = map2(fit, ci, ~.x - .y)) %>%
  select(symbol, fit, upper, lower) %>%
  unnest_legacy() %>%
  ungroup()

# add in age etc
all_new_x <- map_dfr(seq_len(length(unique(trajectories$symbol))), ~new_x)
trajectories <- cbind(all_new_x, trajectories)

# save
cat('saving...')
write.csv(model_params, '<file_location_redacted>/results/BrainCloud-model-fits-reduced-age-range.csv', row.names = FALSE)
write.csv(trajectories, '<file_location_redacted>/results/BrainCloud-gene-trajectories-averaged-reduced-age-range.csv', row.names = FALSE)
