# Supplementary material for: MRI signatures of cortical microstructure in human development align with oligodendrocyte cell-type expression
Source: Nat Commun. 2025 Apr 7;16:3317. doi: 10.1038/s41467-025-58604-w (PMC11977195; doi:10.1038/s41467-025-58604-w)
Supplement: Supplementary file 3 — Supplementary Code 1 [file 41467_2025_58604_MOESM3_ESM.zip › GENC_code_R2/all_gene_data.csv]

study	cell	class	2	3	4	5	6	7	8	9	10	11	12	13	14	15	16	17	18	19	20	21	22	23	24	25	26	27	28	29	30	31	32	33	34	35	36	37	38	39	40	41	42	43	44	45	46	47	48
darmanis	OPC	OPC	C1orf129	PDGFRA	LRRK2	LHFPL3	PCDH15	BLM	LAMB4	MEGF11	B3GNT7	IL1RAP	SEMA5A	CRISPLD2	XYLT1	HAS2	TNR	GALR1	RAB31	SH2D4A	TREM1	LUZP1	GAB3
darmanis	oligo	oligo	KLK6	ERMIN	UGT8	TF	CNDP1	OPALIN	RNASE1	ENPP2	MAG	CARNS1	MOBP	CLDN11	C11orf9	DBNDD2	CAPN3	FOLH3	LPAR1	GJB1	TMEM144	ABCA8	HHIP
darmanis	astro	astro	AGX2L1	FGFR3	AQP4	GJA1	AGT	MGST1	SLC39A12	SLC25A18	GPR98	SLCO1C1	SDC4	GPR37L1	ACSBG1	SFXN5	BMPR1B	ATP13A4	RANBP3L	GJB6	GFAP	PRODH	SLC4A4
darmanis	micro	micro	CD53	ITGAX	OLR1	FCGR3A	C3	IL1B	CCL3	CCL4	LILRB4	C3AR1	LAPTM5	DHRS9	PLEK	ALOX5AP	CD74	MSR1	PTPRC	GPR183	RGS10	C1QA	LCP1
darmanis	endo	endo	IFITM1	ITIH5	APOLD1	TM4SF1	PTRF	ANXA1	PEAR1	SDPR	GNG11	FOXC1	ESAM	IFI27	GPR116	MSX1	TGM2	CEBPD	TBX3	IL6	EDN3	ITGA1	ICAM1
darmanis	In1	In-Neuron	CMKLR1	COL16A1	EYA1	PAX6
darmanis	In2	In-Neuron	B2M
darmanis	In3	In-Neuron	CPLX3	FCRL4	FSCN3	LAMP5	LOC641364	NMBR	PIP5K1B	PROK2	SPARC	SV2C
darmanis	Ex1	Ex-Neuron	ANO3	C1orf115	CHN1	CPNE4	FOXP2	HTR2A	IPCEF1	KCNMB4	KCNV1	KHDRBS3	LMO4	LRMP	NEUROD6	NPTX1	PDE1A	PRDM8	PTPRK	RASL10A	RYR2	SATB2	SLC17A7	SV2B	XYLT1
darmanis	In4	In-Neuron	C8orf4	CRHBP	FCRLB	HGF	KIAA0226L	LHX6	PVALB	RGS5	SNCG	SPARCL1	ST8SIA4	TAC1	TMEM132C	VAX1	WNT16
darmanis	In5	In-Neuron	COL11A1	CPNE2	CTTNBP2	GAL3ST1	IQGAP2	SLC22A3	SVEP1	TAC3	VIP	VWDE
darmanis	Ex2	Ex-Neuron	AGPAT9	C4BPA	GLYCTK	RBP2	RRP7B	SAP25	SOLH	TMCO4	TRIM34
habib	astro	astro	SLC1A2	SLC1A3	COL5A3	MACF12	ATP1A2	NBPF10	SLC14A1	GPR98	FGFR3	PRODH	DTNA	TPD52L1	DST2	ETNPPL	HIF3A	RYR31	AQP4	GJA1	CLU2	NEAT15	NDRG2	C1orf61	ATP1B2	PTGDS6	SPARCL15	GFAP	MRVI1	LGI4	CST3	SLC25A18	ACOT11	NTRK2	BAZ2B4	ACSS1	PLIN5	TTYH1	SYNE12	ACSL61	GLUL	PALLD	CPE	NCAN	PREX2	APOE	SFXN5	PPAP2B	GLUD1
habib	endo	endo	CLDN5	B2M1	HLA-E2	A2M	EPAS1	TMSB104	SLC2A1	FLT1	VWF	HLA-B	ITM2A	IFI27	IFITM3	IGFBP7	ABCG2	GNG11	TGM2	ABCB1	RGS5	EGFL7	MT2A2	SDPR	BSG	KLF2	TSC22D1	HLA-C	PODXL	ESAM	SRGN	GPR116	APOLD1	FN1	MFSD2A	TAGLN2	VIM1	DUSP11	TM4SF1	XAF11	NFKBIA	SLC16A1	SLC38A5	ARHGAP29	IFITM2	HLA-A	ENG	ITIH5	SYNE21
habib	In1	In-Neuron	TAC1	GAD1	GAD2	GRIK1	ZNF385D	ERBB4	SLC6A1	KCNC2	KCNAB3	AHI12	PCLO3	SYT14	GRIP2	SNHG144	PTPRM	SPARCL12	SLIT2	PEG3	SOX6	MEF2C4	DLX6-AS1	RP5-1024G6.8	ANKRD26	MAF	ARL4C	SATB11	MIAT3	UPP1	RAB3IP	ELAVL2	TIMP2	SV2A	ATP1B11	KCNC1	TAOK3	XKR4	AAK1	GABRB21	CKMT1B2	TCF41	THSD7A	SLC4A10	SRRM34	SCN1A	EPHB62	REV3L	ACSL6
habib	micro	micro	CD74	LPAR6	ADAM28	RGS1	RNASET2	CSF3R	C3	SPP12	FYB	MAF1	SAT12	MS4A7	DENND3	CTSB	HLA-DRB1	IL18	CSF1R	MEF2A	FGD2	CSF2RA	C1QB	BHLHE41	SORL11	ZFP36L12	ITGAX	IFI16	MIS18BP1	APBB1IP	TMSB4X3	SLC11A1	SRGAP2	PABPC1	FTL2	MKNK1	SP100	HSP90AA15	MEF2C11	PRPF38B	HLA-E	FRMD4A	NEAT110	ZFP36L2	NAV3	SLC25A37	RNF213	PLXDC2	ITPR21
habib	oligo	oligo	PLP18	CNP	MIR219-2	MBP6	CERCAM	TF1	MOBP7	SLC44A17	TTLL74	CLDND11	TMEM144	GPM6B4	SCD	MOG	CCP1105	APLP14	OPALIN	QDPR	25811	CLDN11	PLEKHH1	EDIL3	LAMP2	GPRC5B1	KIAA15984	ABCA2	SOX2-OT	SEPP1	PTMA4	MAL	PTGDS8	TRIM2	QKI3	PCDH94	FTH15	AMER2	TMEM165	PIP4K2A	ERMN	HHIP	CNDP1	MYRF	CRYAB1	ENPP2	CNTN2	RNASE1	41520
habib	OPC	OPC	VCAN1	PTPRZ12	TNR	BCAN1	SMOC1	PDGFRA	COL9A1	EPN2	APOD1	SCD51	MARCKS	ABHD2	NRCAM5	OLIG2	SNX22	OLIG1	COL11A1	NOVA1	TNK2	CHL1	LUZP2	SDC3	TAOK31	CSPG5	HTRA1	CCDC50	CD81	CMYA5	SERPINE2	NAV1	GPR56	DNER1	SETD5	LRP1	RP11-161M6.21	SLC22A171	PTN1	NCAM12	NTM6	CST32	PSAP	C1orf612	COL16A11	BCAS12	TMBIM6	CPE2	MT32
habib	Ex1	Ex-Neuron	MEG32	GRIA1	MIR29B1	NRP1	CACNG8	WIPF3	SNORD113-4	SLC17A7	CELF22	CAMK2A1	SNAP25	LMO41	MT-CO31	CELF41	ARHGEF25	MAP22	UCHL1	LINC006322	SLC8A1	CHN12	STMN2	PRKCG	YWHAB	CAMK2B	HPCA	DGKZ	ENC12	RP4-555D20.2	DOCK4	NEFM	FAM153B2	EPHA4	RAP1GAP	YWHAZ	SNHG142	PPP3CA	NELL2	PLK2	NPTXR	NEFL	SYT12	BCYRN1	PTK2B	COL24A1	C9orf16	NRIP3	CADPS1
habib	Ex2	Ex-Neuron	MEG33	COL5A2	COL24A11	GRIA11	TPM2	WIPF31	RP11-161M6.2	RYR3	CCBE1	KIAA0368	KCNQ1OT11	SYNE1	SPHKAP	GRIA33	MALAT11	NEFM1	CACNG81	ITGA8	GRIN1	SLC8A11	STXBP5L2	RYR23	KCNN2	NOS1AP1	CAMK2A2	SNORD113-41	GRIA23	LINC005992	MIAT2	CAMK2B1	SYT13	RAPGEF5	MAP23	LMO7	SMARCA1	PLK21	KSR2	ACAP3	DOCK41	SRRM33	ARGLU1	WASF1	BDP12	SNHG143	CELF51	SORBS2	MIR29B11
habib	Ex3	Ex-Neuron	PPFIA21	CREG2	CNGB1	MEG34	NCDN	BTNL9	CAMK2N1	CAMK2B2	FHL1	SLC4A7	SLC47A1	ITGA7	TTC33	NPTXR2	SEMA5A	KCNIP2	SLC17A74	TIAM1	OLFM11	PPP3CA3	CELF44	PHYHIP	TNNT2	PCDH20	CLSTN2	SNAP252	CAMK2A4	GNAL	ZBTB20	NRGN4	KIAA1244	NRP12	KCNJ62	GRIA24	RP11-553L6.5	RFX3	PTK2B2	NBEA	RYR25	MAP1B	CHGB	BTBD3	CELF24	SYNE11	SLC7A14	CPLX2	CALM1
habib	Ex4	Ex-Neuron	MIAT	MEG3	R3HDM1	FBXW7	GAP43	SYT1	CABP1	CHN1	NRGN	ARPP21	DGCR5	LMO4	PRKCB	RIMS2	MEF2C	LINC00966	ATP2B1	TRIM9	EPHB6	AHI1	GRIA2	BDP1	PCLO	VSNL1	UNC80	SNHG14	FAM153B	LL22NC03-2H8.5	SCN2A	PIK3R1	LINC00632	SYTL2	TTC3	NECAB1	KALRN	MAN1A2	CKMT1B	MPHOSPH8	PLEKHA5	CAMK2A	SYP	CHD5	DLGAP2	LINC00599	SCN3A	SYT7	ENC1
lake	Ast	astro	SLC1A2	GPC5	ADGRV1	RNF219-AS1	ZNF98	SLC1A3	HPSE2	FGFR3	COL5A3	ATP1A2	CST3	NKAIN3	PITPNC1	RYR3	GLUL	GJA1	SLC4A4	MMD2	PAMR1	MSI2	NHSL1	C1orf61	PREX2	RGS20	HIF3A	NDRG2	SFXN5	MT3	ACSS1	BMPR1B	TNIK	AHCYL2	GPM6A	NPAS3	FBXL7	CTNNA2	CDH20	ZNRF3	PARD3B	NCAN	GLIS3	ACOT11	ARHGAP24	CLU	MACF1	NTM	CAMK2G
lake	End	endo	ABCB1	FLT1	CLDN5	ATP10A	EPAS1	HERC2P3	B2M	MECOM	ABCG2	HLA-B	HLA-E	A2M	SLC2A1	IGFBP7	ITM2A	DUSP1	SLC39A10	UTRN	GPCPD1	COBLL1	PTPRB	PTPRG	EBF1	SYNE2	PPFIBP1	RBMS3	TMSB10	ST6GAL1	ESYT2	TACC1	ST6GALNAC3	NEAT1	ARL15	CALD1	SPTBN1	LHFP	IGF1R	DLC1	GALNT18	RUNDC3B	TJP1	DOCK9	MYRIP	HSP90AA1	NR3C2	PCCA	PTPRM
lake	Ex1	Ex-Neuron	CBLN2	ENC1	AC011288.2	TESPA1	RP11-314P15.2	LRRTM4	LINC01378	PDZD2	FAM19A1	HS6ST3	LINC00507	LINC01250	DGKB	RP11-191L9.4	HPCAL1	MLIP	R3HDM1	RGS6	NGEF	LDB2	CHRM3	SORBS2	NRGN	ADGRL2	CUX2	CAMK2N1	KCNIP4	CAMK2A	ARPP19	SERPINE2	CACNG3	CHN1	PCDH7	KCTD16	ST6GALNAC5	ATRNL1	KALRN	PHACTR1	ERICH1-AS1	LINC01122	KCNQ5	ASIC2	ATP2B1	FLRT2	AC007563.5	PRKCB	NDST3
lake	Ex2	Ex-Neuron	KCNIP4	CNTNAP2	PTPRD	COL5A2	DPP10	IQCJ-SCHIP1	AJ006998.2	FAM19A1	PTPRT	LRRTM4	LDB2	KHDRBS2	UNC5D	ST6GALNAC5	SNTG1	RP11-420N3.3	GRM7	ADGRB3	DCC	AGBL4	CSMD1	PTPRK	AC011288.2	RGS7	LRRC4C	DLG2	KCNB2	SYT1	TRHDE	RALYL	LAMA2	KCNH7	HS6ST3	NTNG1	LINGO2	KCNQ5	NRG3	MGAT4C	R3HDM1	PDE4D	ATRNL1	ANO3	CNTN3	KHDRBS3	NKAIN2	ZNF804B	MEG3
lake	Ex3a	Ex-Neuron	KCNIP4	PTPRD	PLCB1	FAM19A1	IQCJ-SCHIP1	CSMD1	TENM2	ATRNL1	LDB2	LINGO2	COL5A2	PHACTR1	POU6F2	RP11-594C13.1	SLC38A11	LRFN5	GRM7	NRG3	FAM19A2	HS6ST3	KALRN	KHDRBS2	LRRTM4	CUX2	RP11-191L9.4	DCC	RORB	R3HDM1	GLIS3	CNTNAP2	RGS7	STXBP5L	NTNG1	SNHG14	RBFOX1	KCTD16	KCNQ5	SNTG1	FMN1	ASIC2	CNTN5	MEG3	AGBL4	TESPA1	TMEM132D	ERICH1-AS1	RGS6
lake	Ex3b	Ex-Neuron	NRGN	RORB	OLFM1	CHN1	POU6F2	SNAP25	PTPRD	RP11-767I20.1	NEFM	PDP1	ATP2B2	NEFL	TENM2	FAM19A2	LMO4	CNTN5	FAM19A1	CALM1	CHGA	MEF2C	NTNG1	CPNE4	CCK	CAMK2A	PTPRT	CUX2	KALRN	STMN1	NCDN	PLCB1	LINGO2	TUBA1B	CABP1	ATP1A1	SCN1B	GRIN2A	HTR2A	BRINP1	EIF4A2	LINC00657	SPARCL1	YWHAG	ARPP21	PEBP1	GABRA1	TSC22D1	SLC17A7
lake	Ex3c	Ex-Neuron	NEFM	NRGN	SNAP25	NEFL	MAP1B	YWHAG	OLFM1	VSNL1	CHN1	NCDN	CALM1	TUBA1B	CALM3	LMO4	THY1	PEBP1	ATP1B1	ENC1	TSPAN7	RGS4	LINC00657	NPTN	BASP1	TSPYL1	ENO2	CKB	BEX1	ATP1A1	APP	PDP1	HSP90AB1	SPARCL1	PRNP	CCK	CREG2	YWHAH	CLSTN1	CHGA	GAPDH	TMSB10	NSF	RTN4	STMN2	PSAP	SLC17A7	YWHAB	ARPP19
lake	Ex3d	Ex-Neuron	CNTN5	LRRC4C	NTNG1	TENM2	RORB	PTPRD	GABRG3	SNTG1	POU6F2	PLEKHH2	CTC-340A15.2	PHACTR2	CPNE4	CNTNAP5	RORA	CTC-535M15.2	KCNIP4	TRPC3	ADAMTS17	BRINP3	FAM19A2	CSMD2	CUX1	FAM189A1	VAV3	NLGN1	HS6ST2	RP11-420N3.3	HTR2A	PRKG1	KCNIP1	PLAGL1	MAST4	EYA4	PTPRT	IQCJ-SCHIP1	RYR3	SLC2A13	SPARCL1	NRGN	ZNF385B	SPON1	THSD7A	CUX2	RAB3B	RIMS2	BRINP1
lake	Ex3e	Ex-Neuron	NRGN	TUBA1B	UCHL1	OLFM1	NEFL	TMSB4X	TMSB10	CHN1	ENC1	CCK	CALM1	SLC17A7	ARPP19	RTN1	YWHAH	MAP1B	FTH1	SNAP25	CALM3	VSNL1	NEFM	LMO4	BEX1	TUBB2A	PRNP	GAPDH	TUBA1A	STMN1	NGFRAP1	HSP90AA1	ALDOA	SEPW1	RTN3	THY1	HSP90AB1	YWHAG	RGS4	DYNLL1	SPARCL1	ENO2	ACTG1	CREG2	NDUFA4	MTCH1	PEBP1	HSPA8	UBB
lake	Ex4	Ex-Neuron	TSHZ2	RORB	IL1RAPL2	DCC	SLC22A10	RP11-475O6.1	SCHLAP1	POU6F2	FOXP2	LMO4	TOX	OLFM1	KHDRBS2	PTPRD	IQCJ-SCHIP1	CNTN5	FAM19A2	NRGN	SLC38A11	SYT1	TRHDE	RALYL	KHDRBS3	CTC-535M15.2	RARB	FSTL4	LDB2	SNTG1	MSC-AS1	CTC-340A15.2	TENM2	UNC5D	CHN1	SLC17A7	SORCS1	OPCML	CPNE4	SLC44A5	KCNH5	MEF2C	RP11-191L9.4	SPARCL1	GABRG3	GRM7	CCK	NELL2	RHOBTB2
lake	Ex5a	Ex-Neuron	PCP4	TMSB10	SYT1	CLSTN2	CTC-340A15.2	SNAP25	CPNE4	CTC-535M15.2	LRRK1	HS3ST4	RORB	PHACTR1	IPCEF1	CADPS2	RXFP1	CNTN5	VSNL1	KCNIP4	DPP10	OLFM1	HS3ST2	CHN1	KCNQ5	PTPRT	NCALD	NEFL	FOXP2	SLC17A7	EPHA3	DIRAS2	PTPRD	TUBA1B	PCDH7	PDE1C	BASP1	CDK14	CHGA	KCNT2	KHDRBS3	STMN2	SV2B	NRGN	FMN1	NRG1	STMN1	STX1A	ELAVL4
lake	Ex5b	Ex-Neuron	LRP1B	CTNNA2	KCNIP4	PTPRD	RXFP1	DPP10	SYT1	PDZRN4	NRG1	AC114765.1	PDE4D	CLSTN2	PHACTR1	KCNQ5	HS3ST2	IL1RAPL2	OPCML	AC067956.1	RALYL	MEG3	AGBL4	RYR2	KCNH7	LDB2	PEX5L	POU6F2	STXBP5L	KHDRBS3	CSMD1	KALRN	KHDRBS2	TMSB10	FSTL4	ZNF804B	CCSER1	NKAIN2	NRG3	ATRNL1	SLIT1	NELL2	CPNE4	RP1-34H18.1	MIR137HG	DSCAM	RBFOX1	RP11-586K2.1	PART1
lake	Ex6a	Ex-Neuron	HTR2C	IFNG-AS1	ASIC2	NPSR1-AS1	TSHZ2	RP11-420N3.3	ROBO3	DPP10	ITGA8	ZNF385D	HS3ST4	PCP4	CRYM	TMEM155	LRP1B	LHFPL3	KCNT2	SEMA5B	GRM8	DIRAS2	MDGA2	SORCS2	OLFM3	MEG3	PRR16	TLE4	GRIP1	TLL1	KCNIP1	FGFR1	TRHDE	CHRM2	CPNE4	LUZP2	ANKRD20A5P	BCL11B	GHR	KIAA1456	SEMA3E	CNTNAP2	CDH8	DAB1	KCNB2	COL11A1	TOX	SLC24A2	MYRIP
lake	Ex6b	Ex-Neuron	HS3ST4	SEMA3E	ASIC2	KIAA1217	DPP10	LRP1B	PTPRD	MDGA2	EGFEM1P	ROBO2	DLC1	SLC8A1	RALYL	PDZRN4	TLE4	CSMD1	MEG3	CLSTN2	RYR3	FOXP2	RXFP1	MCTP1	RYR2	PHACTR1	RP11-586K2.1	LRRTM4	TMEFF2	SLC35F1	NRG3	SLIT1	TRPM3	CADPS	SYNPO2	OLFM3	SYT1	PDE4D	NRG1	ARPP21	CELF2	NKAIN2	LUZP2	FRMPD4	KALRN	EPHA5	DLG2	GRIK3	GABRG3
lake	Ex8	Ex-Neuron	ZNF804B	KCNIP4	POSTN	RGS12	MCTP2	NRG1	SORBS2	KCTD16	ERC2	NTNG2	FRAS1	LSAMP	RP11-384F7.2	HS3ST4	CADPS	GALNT14	CLSTN2	THEMIS	SYT1	PDZRN4	NWD2	TMEM132D	HPSE2	NR4A2	EGFEM1P	TENM4	GNG2	SOX5	ATP8B1	SEMA6D	SYNPR	IQCJ-SCHIP1	DLG2	RIMS2	RIT2	CDH12	SLIT1	PDE1A	RBFOX1	RXFP1	CSMD1	MAGI3	PCDH9	PCSK2	TESC	TRPC5	SATB2
lake	In1a	In-Neuron	CCK	CNR1	CXCL14	ADARB2	CRH	GALNTL6	CNTN5	ROBO2	RP11-123O10.4	CHRNA7	NPAS3	RGS12	RBMS3	WIF1	RELN	NR2F2-AS1	IL1RAPL2	NECAB2	DLX6-AS1	GRIP1	GRIK2	SORCS3	ROBO1	PLCXD3	AP1S2	GRIK1	SHISA9	TIMP2	ARL4C	ZNF385D	NPAS1	ADRA1A	MYO16	CNTNAP2	PLS3	IGF1	GABRA1	GAD1	SGOL1-AS1	KIAA1211	SYNPR	PID1	SCG2	KCNIP1	AC074363.1	SEMA6D	COL16A1
lake	In1b	In-Neuron	CXCL14	ADARB2	CNTN5	SGOL1-AS1	CNR1	RGS12	PRELID2	C8orf34	GALNTL6	GRIK2	THSD7B	ERBB4	CNTNAP2	NR2F2-AS1	NR2F2	FSTL5	GRIK1	SCG2	PLD5	ADRA1A	INPP4B	SYNPR	THSD7A	SDK1	CHRNA7	NCAM2	CDH9	DAB1	DLX6-AS1	CTC-806A22.1	CCK	EGFR	CNTNAP4	RP11-58C22.1	NPAS3	L3MBTL4	COL21A1	GAD2	DOCK10	SHISA9	MIR4300HG	GAD1	SORCS1	ADAMTS9-AS2	CHST11	DNER	ZNF385D
lake	In1c	In-Neuron	TAC3	VIP	ADARB2	SYNPR	DLX6-AS1	GALNTL6	ROBO2	CXCL14	CALB2	RGS12	SCG2	ERBB4	CRH	CNR1	C8orf34	EGFEM1P	DLX1	SLC24A3	ARL4C	CCK	KCNT2	THSD7A	GAD1	SNTG1	CNTNAP2	IGF1	LRP1B	PWRN1	VWC2L	PLD5	MIR325HG	PCP4	GRM7	ROBO1	GNAS	LINC01322	SOBP	SNHG14	DSCAM	GRIA1	GABRG3	PTPRE	MEG3	TCF4	NPAS3	WBSCR17	SDK1
lake	In2	In-Neuron	GALNTL6	ADARB2	CXCL14	NR2F2-AS1	RGS12	KCNT2	DLX6-AS1	NR2F2	CNTNAP4	CNR1	ALCAM	ROBO2	COL21A1	MIR325HG	SYNPR	CDH9	NPAS3	ZMAT4	KIT	ROBO1	ADRA1A	CALB2	LRRC39	NRXN3	LINC01197	RP11-58C22.1	IGF1	ERBB4	ENTPD3	PLD5	PCDH10	CSMD3	CHRNA7	KCNIP1	RP11-69I8.3	INPP4B	CRH	SHISA6	NEAT1	RP11-436D23.1	DPP6	LRP1B	ARL4C	AFAP1	CSMD1	CNTNAP2	GAD1
lake	In3	In-Neuron	THSD7A	GALNTL6	ADARB2	ERBB4	CNTNAP2	CXCL14	DLX6-AS1	RGS12	SYNPR	ROBO2	CSMD1	SLC24A3	ROBO1	SHISA8	PLD5	HTR1E	SDK1	PLCE1	MIR325HG	L3MBTL4	KCNT2	CDH13	NR2F2-AS1	GRM7	SNHG14	RERG	PROX1	MIR4300HG	MEG3	ZMAT4	FRMD4A	SEZ6	LRRC4C	COL21A1	ZNF804A	EGFR	ENTPD3	SLC6A1	C8orf34	CNTN4	RYR3	PLXNA4	ADRA1A	ARL4C	DSCAM	MTUS2	GAD1
lake	In4a	In-Neuron	RELN	CXCL14	ADARB2	GAD2	INPP4B	SGOL1-AS1	DLX6-AS1	ERBB4	CNTNAP2	FRAS1	SV2C	SLC6A1	HS3ST5	DNER	CNTN5	GALNTL6	FREM1	ROBO2	EGFR	RP11-123O10.4	GRIK2	COL5A2	SGCZ	MGAT4C	PTPRM	C8orf34	DOCK10	GRIK1	KCNC2	ADRA1A	PTPRT	FGF13	FSTL5	MYO16	FAT1	DAB1	NCAM2	GRIP1	TOX3	SCG2	KAZN	ALK	PCDH15	FGF14	SPOCK3	PLD5	GAD1
lake	In4b	In-Neuron	FGF13	KIT	PRELID2	ADARB2	GAD2	PTCHD4	SLC6A1	SGCZ	RP11-123O10.4	CTC-806A22.1	GRIK1	PTPRT	DNER	EYA4	SV2C	MYO16	MGAT4C	DLX6-AS1	ALK	GRIN3A	LAMP5	CDH13	FBXL7	NXPH1	PKP2	TACR1	GRIN2A	BCL11B	NRIP3	GRIP1	SPHKAP	KCNIP1	RAB3C	NXPH2	KCNAB1	TMEM132D	TRPC3	TOX2	NTNG1	RBMS3	KIAA1211	KCNC2	PTPRM	GAD1	LUZP2	DGKD	LINC01314
lake	In6a	In-Neuron	CNTN5	DPP10	ZNF385D	CA8	ALK	SDK1	ERBB4	THSD7A	CRH	PVALB	SLC9A9	CNTNAP2	TMEM132D	RP11-420N3.3	LHFPL3	KCNAB1	ZNF804A	HPSE2	LRRC4C	SLC6A1	TRPS1	VWC2	PLCXD3	SPARCL1	MYO16	ANK1	RP11-123O10.4	RORA	FRMPD4	ZNF536	TMEM132C	DNER	DLX6-AS1	DLGAP1	GRIA1	GABRG3	FGF13	FSTL5	MDGA2	TMTC1	GULP1	TENM4	ADAMTS17	KIAA1211	FAM19A2	SNHG14	CALN1
lake	In6b	In-Neuron	ERBB4	DPP10	BTBD11	NXPH1	GAD1	KCNC2	ZNF804A	TAC1	SLIT2	KCNAB1	TMEM132C	RP11-123O10.4	KIAA1217	PTPRM	GAD2	CNTNAP2	SOX6	ZNF385D	FGF12	DLGAP1	ADAMTS17	SDK1	SPARCL1	MYO16	PVALB	SLC9A9	VWC2	GRIP1	TENM3	SPOCK3	SLC6A1	SNHG14	ANK1	SNRPN	CNTN5	KLHL5	KAZN	AC010127.3	RBMS3	RP11-444D3.1	TENM1	ZMAT4	NHS	CPLX1	EPHA6	ELAVL2	CADPS
lake	In7	In-Neuron	GRIK1	SGCZ	ROBO2	SST	CDH12	NPY	NCAM2	CALB1	CBLN4	NXPH1	PENK	DAB1	GRID2	KIRREL3	ZNF385D	KIAA1217	TENM3	RP11-123O10.4	PTPRM	XKR4	SOX6	GAD1	COL25A1	SLC24A3	SYNPR	SPOCK3	VWC2	KCNIP1	KIF26B	SNHG14	GRIK3	NETO2	TOX2	NRXN3	ANKRD55	DLGAP1	LRP8	FSTL5	COL19A1	PTPRT	CADPS	KLF3-AS1	GRIP1	BACH1	THSD7A	RASGRF2	CDH9
lake	In8	In-Neuron	GRIK1	SST	ROBO2	SYNPR	NXPH1	KIAA1217	RP11-123O10.4	ROBO1	SPOCK3	CNTNAP2	PCDH15	XKR4	MAFB	GRIN3A	CDH13	GRIK3	SOX6	SHISA6	NRXN3	GAD1	COL25A1	TENM3	KIF26B	GRIP1	GRIK2	MAF	PCDH11X	MGAT4C	ELAVL2	RAB3B	SPARCL1	PLCH1	DLGAP1	CDH9	ST6GALNAC5	PTPRM	ASTN2	STXBP6	SNHG14	LRP8	RBFOX1	RBMS3	ADCY2	DAB1	EPHB6	TIMP2	RASGRF2
lake	Mic	micro	APBB1IP	DOCK8	C10orf11	ST6GAL1	PLXDC2	ADAM28	C3	ITPR2	DOCK4	P2RY12	INPP5D	TBXAS1	SYNDIG1	FYB	ARHGAP24	AOAH	RASGEF1C	SLCO2B1	CSF1R	ARHGAP22	ATP8B4	RP11-480C22.1	SFMBT2	CH17-437K3.1	MEF2A	FRMD4A	NAV3	CYFIP1	SRGAP2	SORL1	HS3ST4	SLC9A9	KCNQ3	ST6GALNAC3	ANKRD44	DIAPH2	MEF2C	TBC1D22A	PRPF38B	EPB41L2	LDLRAD4	FCHSD2	ELMO1	MAML3	MBNL1	ABR	MAML2
lake	OPC	OPC	LHFPL3	PCDH15	TNR	PTPRZ1	RP4-668E10.4	VCAN	SEMA5A	LUZP2	XYLT1	EPN2	CHST11	SOX6	DSCAM	BCAN	COL9A1	SMOC1	LRRC4C	KIF13A	MMP16	SLC35F1	OPCML	AGAP1	PLPPR1	SCD5	LINC00511	CA10	NAV1	MEGF11	SEZ6L	OPHN1	OLIG1	LRP1B	SOX2-OT	NLGN1	ZEB1	MAML2	NTM	KAZN	DPP6	COL11A1	NOVA1	TAOK3	NKAIN3	CASK	NXPH1	PDZD2	TMEM132C
lake	Oli	oligo	PLP1	MOBP	ST18	RNF220	CTNNA3	MBP	TF	CLDN11	SLC44A1	SLC5A11	TMEM144	CERCAM	FRMD4B	LINC00609	DOCK5	ENPP2	CNDP1	PIP4K2A	KCNH8	QKI	LINC01608	PLEKHH1	CARNS1	SCD	CNP	DOCK10	MOG	CNTN2	C10orf90	PDE8A	SHTN1	AC012593.1	SHROOM4	TMTC2	PHLPP1	DPYD	EDIL3	COL4A5	NCKAP5	CLMN	BCAS1	PLCL1	PXK	PTGDS	MAN2A1	PLD1	PDE4B
li	Astro_adult	astro	ADGRV1	SLC1A2	RNF219-AS1	GPM6A	GPC5	SLC1A3	COL5A3	AQP4	DTNA	HPSE2	PITPNC1	BMPR1B	AC002429.2	RANBP3L	ZNF98	SLC14A1	TPD52L1	RYR3	LSAMP	ETNPPL	CARMIL1	SLC4A4	AC008957.2	SLC25A18	PAMR1	LINC00499	CTNNA2	TNIK	GNA14-AS1	MIR99AHG	SLCO1C1	SFXN5	NHSL1	GLI3	GJA1	NPAS3	ACSBG1	GLIS3	PRODH	MSI2	AHCYL2	MGST1	ZNRF3	RGS20	FGFR3	FMN2
li	Endo_adult	endo	HERC2P3	ABCB1	CLDN5	HIGD1B	FLT1	ITM2A	IFI27	COBLL1	SLC38A5	ATP10A	SLC7A5	ABCG2	LEF1	ITIH5	PTPRB	PODXL	MECOM	GPR85	ADGRF5	TMEM204	HLA-E	SLC7A1	A2M	GPCPD1	C1ORF64	FLI1	SLC2A1	MFSD2A	TM4SF18	ATP1A2	CAVIN2	MT2A	CD34	ST8SIA6	PRKCH	EGFL7	EMCN	SLC6A12	ENG
li	ExN_adult	Ex-Neuron	RALYL	KCNIP4	KCNQ5	STXBP5L	DLGAP2	IQCJ-SCHIP1	KALRN	CELF2	PTPRD	AL596451.1	PHACTR1	LY86-AS1	LDB2	MIR137HG	RYR2	MLIP	AL117329.1	KCNB2	FAM153B	KCNH7	CHRM3-AS2	KHDRBS2	DPY19L2P1	LINGO2	OLFM3	FAM153C	LINC01250
li	IntN_adult	In-Neuron	DLX6-AS1	CNTNAP2	AC134511.1	ZNF385D	ERBB4	KCNC2	GRIP1	SYNPR	GAD2	GRIK2	ADARB2	GAD1	GALNTL6	KIAA1217	IGF1	TENM3	SNRPN	GRIP2	BTBD11	ROBO1	AC098864.1	FSTL5
li	Microglia_adult	micro	APBB1IP	ADAM28	DOCK8	P2RY12	AC120193.1	PLXDC2	CD74	C3	CSF3R	TBXAS1	FYB1	C1QB	PTPRC	FGD2	TREM2	SAMSN1	LST1	C1QC	C1QA	SYK	ITGAX	AP003481.1	ATP8B4	OLR1	LPAR6	HLA-DRA	AL139125.1	CX3CR1	FAM177B	TYROBP	SFMBT2	CD86	PIK3R5	RGS1	CD53	MYO1F	DOCK4	CSF1R	FCER1G	AC008691.1
li	OPC_adult	OPC	LHFPL3	TNR	PCDH15	AC004852.2	DSCAM	PTPRZ1	LRRC4C	VCAN	LUZP2	COL9A1	NOVA1	XYLT1	MEGF11	AL353784.1	EPN2	SEMA5A	KCNMB2-AS1	AGAP1	LHFPL3-AS1	NLGN1	MMP16	NOVA1-AS1	BCAN	STK32A	GPR17	CHST11	CA10	SLC35F1	PLPPR1	FERMT1	PDGFRA	AL445250.1	SMOC1
li	Oligo_adult	oligo	MBP	PLP1	ST18	MIR219A2	RNF220	SLC44A1	TMEM144	CTNNA3	TF	MAG	CNP	MOBP	CLDN11	SLC5A11	MAP7	MOG	ENPP2	TTLL7	TMEM165	MAN2A1	PIP4K2A	LINC00609	CDK18	ASPA	QKI	CARNS1	SLC24A2	UGT8	FA2H	ABCA8	FRMD4B	PCSK6	FRMD5	CLDND1	DPYD	DOCK5	IL1RAPL1	EDIL3	ERMN	CNDP1	POLR2F	APLP1	MARCKSL1
zhang	astro	astro	AADAT	ABAT	ABCC9	ABCD2	ABLIM1	ACAA2	ACADVL	ACBD7	ACO1	ACO2	ACOX1	ACSBG1	ACSL6	ACSS1	ACSS3	ADCY2	ADCYAP1R1	ADD3	ADHFE1	ADORA2B	AGL	AGT	AGXT2L1	AHCYL1	AHCYL2	AK3	AK4	ALDH1A1	ALDH1L1	ALDH2	ALDH5A1	ALDH6A1	ALDH7A1	ALDH9A1	ALDOC	AMOT	ANK2	ANKDD1A	ANTXR1	APCDD1	AQP4	ARHGAP32	ARHGAP5	ARHGAP5-AS1	ARHGEF26	ARHGEF26-AS1	ARHGEF9
zhang	micro	micro	A2M	ABCC4	ABL2	ACOT9	ACSL1	ACSL4	ADAM17	ADAM28	ADAM9	ADAP2	ADCY7	ADORA3	ADPGK	ADPRH	ADRB2	AIF1	AIF1	AIF1	AIF1	AIF1	AIF1	AKAP13	ALOX5	ALOX5AP	ANKRD22	ANKRD44	AOAH	AP1B1	APAF1	APBB1IP	APOC2	ARHGAP15	ARHGAP18	ARHGAP24	ARHGAP25	ARHGDIB	ARL5A	ARPC1B	ARRB2	ARRDC3	ATF3	ATF6	ATM	ATP11C	ATP13A3	ATP1B3	ATP2B1
zhang	oligo	oligo	ABCA8	ABHD6	ADAM22	ADAMTS1	AFMID	AGAP1	AGTPBP1	AHR	AIF1L	AK5	AKAP6	ANK3	ANKRD28	ANKRD40	ANKS1B	ANLN	ANO4	ANP32B	APLP1	APOD	APP	ASPA	ATG4C	ATL1	ATP10B	ATP1B1	ATP8A1	B3GALT2	BACE1	BCAS1	BCHE	BCL2L2	BEX1	BEX2	BEX5	BTBD3	C10orf90	C12orf76	C16orf80	C21orf91	C7orf41	C7orf46	C8orf46	C9orf30-TMEFF1	CA10	CA14	CAPN3
zhang	endo	endo	ABCB1	ABCG2	ACSL5	ACTA2	ACTN4	ACVR1	ADM	AKAP2	AKR1E2	ANXA1	ANXA2	ANXA2P2	ANXA3	APOL3	APOLD1	ARHGAP29	ARRDC2	ATP10A	BCYRN1	BGN	BSG	BST2	BTNL9	C10orf10	C10orf116	C1orf64	C5orf62	C7orf23	CA11	CA4	CALD1	CAV1	CCDC3	CCK	CD34	CDH5	CFH	CKMT2	CLDN5	CLEC2B	CLIC5	CMPK2	CMTM8	COBLL1	COLEC12	COX7A1	CSDA
[truncated: 635 more columns]
