# Supplementary material for: MRI signatures of cortical microstructure in human development align with oligodendrocyte cell-type expression
Source: Nat Commun. 2025 Apr 7;16:3317. doi: 10.1038/s41467-025-58604-w (PMC11977195; doi:10.1038/s41467-025-58604-w)
Supplement: Supplementary file 3 — Supplementary Code 1 [file 41467_2025_58604_MOESM3_ESM.zip › GENC_code_R2/get_gene_trajectories.py]

#!/usr/bin/env python
# coding: utf-8

import numpy as np
import pandas as pd

import matplotlib.pyplot as plt
import seaborn as sns
sns.set_style(style='white')
from matplotlib.ticker import FormatStrFormatter

from collections import Counter

def main():
  # load RNA data
  bulk_data = pd.read_csv('generated_data/PsychENCODE-bulk-RPKM-data-scRNA-filtered-log2.csv')

  # load trajectory data
  trajectories = pd.read_csv('results/gene-trajectories-averaged.csv')
  # add age in years
  trajectories['age in years'] = (trajectories['age']-(40*7))/365.25

  # gene data
  all_gene_data = pd.read_csv('GENE_DATA/all_gene_data.csv')
  all_genes = all_gene_data.melt(id_vars=['study', 'cell', 'class'], value_name='gene').drop('variable', axis='columns')
  all_genes = all_genes[~pd.isnull(all_genes['gene'])]

  # background geneset = all filtered genes in bulk data
  background_genes = np.unique(bulk_data['symbol'])
  print('number of background genes: {:}'.format(len(background_genes)))

  # get gene lists
  print('')
  print('gathering gene lists')
  # genes differentially expressed by classes or categories, returning all genes, as well as those that are unique to each class
  # CELL CLASS
  cell_classes, cell_class_genes, cell_class_unique_genes = get_gene_lists(all_genes, background_genes, class_type='class')

  # save out cell_class gene lists
  for n,c in enumerate(cell_classes):
      cell_genes = pd.DataFrame(cell_class_genes[n])
      cell_genes.columns=['genes']
      cell_genes.to_csv('generated_data/' + c + '-gene-list.csv', index=False)
      cell_unique_genes = pd.DataFrame(cell_class_unique_genes[n])
      cell_unique_genes.columns=['genes']
      print('see: generated_data/' + c + '*-gene-list.csv')
      cell_unique_genes.to_csv('generated_data/' + c + '-unique-gene-list.csv', index=False)


  ### CELL CLASSES - ALL GENES ########################################################################
  print("")
  print('plotting trajectories for cell classes - all genes')
  # plots for gene classes - not by cluster
  fig1, (ax1, ax2) = plt.subplots(2,3,figsize=(20,10), sharey=True, sharex=True)

  cell_colours = sns.color_palette('Dark2',6)
  cell_names = ['Ex-Neuron', 'In-Neuron', 'oligo', 'astro', 'micro', 'endo']

  # plot mean trajectory for each cell class (averaged over clusters)
  for n, cells in enumerate(['Ex-Neuron', 'In-Neuron','oligo']):
      gene_list = pd.read_csv('generated_data/' + cells + '-unique-gene-list.csv').values.reshape(-1)
      plot_trajectories(trajectories.loc[trajectories['symbol'].isin(list(gene_list)),:],
                    color=cell_colours[n], ax=ax1[n])
      ax1[n].set_title(cell_names[n], fontsize=25)

  for n, cells in enumerate(['astro', 'micro','endo']):
      gene_list = pd.read_csv('generated_data/' + cells + '-unique-gene-list.csv').values.reshape(-1)
      plot_trajectories(trajectories.loc[trajectories['symbol'].isin(list(gene_list)),:],
                    color=cell_colours[n+3], ax=ax2[n])
      ax2[n].set_title(cell_names[n+3], fontsize=25)

  ax1[0].set_ylabel('log2(RPKM)', fontsize=25)
  ax2[0].set_ylabel('log2(RPKM)', fontsize=25)

  for a in ax1:
      a.set_xlabel('years', fontsize=25)
      a.tick_params(axis='both', which='major', labelsize=25)
      a.yaxis.set_major_formatter(FormatStrFormatter('%.1f'))


  for a in ax2:
      a.set_xlabel('years', fontsize=25)
      a.tick_params(axis='both', which='major', labelsize=25)
      a.yaxis.set_major_formatter(FormatStrFormatter('%.1f'))


  # saveout
  print('see: plots/cell-trajectories-all-genes.pdf')
  plt.tight_layout()
  plt.savefig('plots/cell-trajectories-all-genes.pdf')


  ### CELL CLASSES - MEAN TRAJECTORIES ######################################################################
  print("")
  print('plotting trajectories for cell classes - average across genes')
  # plots for gene classes - not by cluster
  fig1, (ax1, ax2) = plt.subplots(2,3,figsize=(20,10), sharey=True, sharex=True)

  cell_names = ['Ex-Neuron', 'In-Neuron', 'oligo', 'astro', 'micro', 'endo']

  # plot mean trajectory for each cell class (averaged over clusters)
  for n, cells in enumerate(['Ex-Neuron', 'In-Neuron','oligo']):
      gene_list = pd.read_csv('generated_data/' + cells + '-unique-gene-list.csv').values.reshape(-1)
      plot_trajectories(trajectories.loc[trajectories['symbol'].isin(list(gene_list)),:], units=False,
                    color=cell_colours[n], ax=ax1[n])
      ax1[n].set_title(cell_names[n], fontsize=25)

  for n, cells in enumerate(['astro', 'micro','endo']):
      gene_list = pd.read_csv('generated_data/' + cells + '-unique-gene-list.csv').values.reshape(-1)
      plot_trajectories(trajectories.loc[trajectories['symbol'].isin(list(gene_list)),:], units=False,
                    color=cell_colours[n+3], ax=ax2[n])
      ax2[n].set_title(cell_names[n+3], fontsize=25)

  ax1[0].set_ylabel('log2(RPKM)', fontsize=25)
  ax2[0].set_ylabel('log2(RPKM)', fontsize=25)

  for a in ax1:
      a.set_xlabel('years', fontsize=25)
      a.tick_params(axis='both', which='major', labelsize=25)
      a.yaxis.set_major_formatter(FormatStrFormatter('%.1f'))
      a.set_ylim(0,6)

  for a in ax2:
      a.set_xlabel('years', fontsize=25)
      a.tick_params(axis='both', which='major', labelsize=25)
      a.yaxis.set_major_formatter(FormatStrFormatter('%.1f'))
      a.set_ylim(0,6)

  # saveout
  print('plots/cell-trajectories-mean.pdf')
  plt.tight_layout()
  plt.savefig('plots/cell-trajectories-mean.pdf')

  # calculate and save out mean cell trajectories, normalised for mean gene expression
  print('')
  print('plotting normalised cell trajectories')
  all_cell_trajectories = []
  for n, cells in enumerate(['Ex-Neuron', 'In-Neuron','oligo', 'astro', 'micro', 'endo']):
          gene_list = pd.read_csv('generated_data/' + cells + '-unique-gene-list.csv').values.reshape(-1)
          cell_trajectories = trajectories.loc[trajectories['symbol'].isin(list(gene_list)),:].groupby(['symbol','age']).mean().reset_index()
          cell_trajectory = cell_trajectories.groupby(['age']).mean().reset_index()[['age in years', 'fit']]
          cell_trajectory['fit'] = (cell_trajectory['fit'] - np.mean(cell_trajectory['fit']))
          cell_trajectory['cell'] = cells
          all_cell_trajectories.append(cell_trajectory)

  all_cell_trajectories = pd.concat(all_cell_trajectories)

  fig, ax = plt.subplots(1,1, figsize=(8,8))
  sns.lineplot(x='age in years', y='fit', hue='cell', data=all_cell_trajectories, palette=cell_colours)
  ax.set_xlabel('years', fontsize=25)
  ax.set_ylabel('normalised mean expression', fontsize=25)
  ax.tick_params(axis='both', which='major', labelsize=25)
  ax.yaxis.set_major_formatter(FormatStrFormatter('%.1f'))
  plt.legend(fontsize=20)

  # save out
  print('plots/all-cells-normalised-trajectories.pdf')
  plt.tight_layout()
  plt.savefig('plots/all-cells-normalised-trajectories.pdf')


def get_gene_lists(data, background_genes, class_type='class'):
    # ALL GENES EXPRESSED IN A GIVEN CELL CLASS
    class_genes = []
    classes = np.unique(data[class_type])

    # remove neuron class if it's there (not split into excit. and inhib.),
    classes = list(set(classes) - set(['neuron']))

    for cell_class in classes:
        # genes in cell class
        class_data = np.array(data.loc[data[class_type]==cell_class, 'gene'].values, dtype=str).reshape(-1)
        # only keep genes that are also present in bulk data
        class_data = class_data[pd.DataFrame(class_data).isin(list(background_genes)).values.reshape(-1)]
        class_genes.append(np.unique(class_data))

    # ALL GENES *UNIQUELY* EXPRESSED IN A GIVEN CELL CLASS
    ctr = Counter(np.hstack(class_genes))
    gene_count = pd.DataFrame([list(ctr.keys()), list(ctr.values())]).T
    repeat_genes = gene_count.loc[(gene_count[1]>1),0].values

    class_unique_genes = class_genes.copy()
    for n,cell_class in enumerate(classes):
        # remove shared
        class_unique_genes[n] = list(set(class_unique_genes[n])-set(repeat_genes))

    return classes, class_genes, class_unique_genes


def plot_trajectories(trajectory_data, units=True, ax=None, palette='Reds', color='black', ci=95):
    if ax is None:
        ax = plt.gca()

    trajectory_data_cluster_average = trajectory_data.groupby(['symbol','age']).mean().reset_index()
    if units:
        sns.lineplot(x='age in years', y='fit', data=trajectory_data_cluster_average,
            estimator=None, ci=None, units='symbol',
            color=color,
            alpha=.05, lw=.5,
            legend=False,
            ax=ax)

    sns.lineplot(x='age in years', y='fit', data=trajectory_data_cluster_average,
                 estimator=np.mean, ci=ci,n_boot=5000,
                 color=color,
                 alpha=.75,
                 legend=False,
                 ax=ax)

if __name__ == '__main__':
    main()
