# Supplementary material for: MRI signatures of cortical microstructure in human development align with oligodendrocyte cell-type expression
Source: Nat Commun. 2025 Apr 7;16:3317. doi: 10.1038/s41467-025-58604-w (PMC11977195; doi:10.1038/s41467-025-58604-w)
Supplement: Supplementary file 6 — Source Data [file 41467_2025_58604_MOESM6_ESM.xlsx]

## Sheet: Fig2d
ID	session	age	region	network	fneurite	fextracellular	fsoma	Rsoma		Metric	Network	ICC
070618-601	1	30.77	1	visual	0.141482	0.464883	0.393635	8.66802		fneurite	Default mode	0.984816
070618-601	1	30.77	2	somatomotor	0.115156	0.556888	0.327955	8.42574		fextracellular	Default mode	0.994734
070618-601	1	30.77	3	dorsalattention	0.0971056	0.561309	0.341586	8.41518		fsoma	Default mode	0.996128
070618-601	1	30.77	4	ventralattention	0.121316	0.480319	0.398365	8.76101		Rsoma	Default mode	0.962764
070618-601	1	30.77	5	limbic	0.183207	0.406168	0.408793	8.6971		fneurite	Dorsal Attention	0.976057
070618-601	1	30.77	6	frontoparietal	0.103965	0.535573	0.360462	8.59205		fextracellular	Dorsal Attention	0.99715
070618-601	1	30.77	7	dmn	0.113951	0.508687	0.377361	8.6589		fsoma	Dorsal Attention	0.99685
070618-601	2	30.77	1	visual	0.139273	0.483784	0.376943	8.68484		Rsoma	Dorsal Attention	0.986251
070618-601	2	30.77	2	somatomotor	0.115258	0.560326	0.324415	8.459		fneurite	Fronto-parietal	0.95785
070618-601	2	30.77	3	dorsalattention	0.0961297	0.562977	0.340893	8.50039		fextracellular	Fronto-parietal	0.995718
070618-601	2	30.77	4	ventralattention	0.120116	0.485407	0.394477	8.7629		fsoma	Fronto-parietal	0.996214
070618-601	2	30.77	5	limbic	0.120116	0.423355	0.3883	8.64257		Rsoma	Fronto-parietal	0.975356
070618-601	2	30.77	6	frontoparietal	0.103953	0.535861	0.360186	8.62816		fneurite	Limbic	0.932735
070618-601	2	30.77	7	dmn	0.113643	0.511748	0.374609	8.67843		fextracellular	Limbic	0.932718
070618-601	3	30.77	1	visual	0.138084	0.459245	0.402671	8.62082		fsoma	Limbic	0.894404
070618-601	3	30.77	2	somatomotor	0.118167	0.549841	0.331992	8.40702		Rsoma	Limbic	0.797433
070618-601	3	30.77	3	dorsalattention	0.101603	0.552313	0.346083	8.40352		fneurite	Somatomotor	0.981927
070618-601	3	30.77	4	ventralattention	0.121318	0.477937	0.400744	8.63172		fextracellular	Somatomotor	0.997431
070618-601	3	30.77	5	limbic	0.182306	0.415855	0.40163	8.57681		fsoma	Somatomotor	0.996842
070618-601	3	30.77	6	frontoparietal	0.106782	0.52525	0.367968	8.52925		Rsoma	Somatomotor	0.983396
070618-601	3	30.77	7	dmn	0.112558	0.510433	0.377009	8.5553		fneurite	Ventral attention	0.974953
070618-601	4	30.77	1	visual	0.137158	0.474264	0.388578	8.63545		fextracellular	Ventral attention	0.989414
070618-601	4	30.77	2	somatomotor	0.113421	0.5565	0.330079	8.37104		fsoma	Ventral attention	0.991338
070618-601	4	30.77	3	dorsalattention	0.0946636	0.55489	0.350447	8.38931		Rsoma	Ventral attention	0.941729
070618-601	4	30.77	4	ventralattention	0.118583	0.475882	0.405535	8.73002		fneurite	Visual	0.961884
070618-601	4	30.77	5	limbic	0.176735	0.415817	0.407028	8.68703		fextracellular	Visual	0.984009
070618-601	4	30.77	6	frontoparietal	0.103062	0.535436	0.361502	8.53781		fsoma	Visual	0.98533
070618-601	4	30.77	7	dmn	0.11313	0.509449	0.377421	8.59948		Rsoma	Visual	0.950567
070618-601	5	30.77	1	visual	0.137673	0.481536	0.380791	8.58664
070618-601	5	30.77	2	somatomotor	0.114957	0.555081	0.329961	8.33227
070618-601	5	30.77	3	dorsalattention	0.0999678	0.559713	0.340319	8.32113
070618-601	5	30.77	4	ventralattention	0.120213	0.481185	0.398602	8.64241
070618-601	5	30.77	5	limbic	0.179509	0.42108	0.396265	8.49542
070618-601	5	30.77	6	frontoparietal	0.103962	0.536928	0.35911	8.4822
070618-601	5	30.77	7	dmn	0.113653	0.514358	0.371989	8.52983
131217-701	1	30.26	1	visual	0.13737	0.399919	0.462711	8.95325
131217-701	1	30.26	2	somatomotor	0.123243	0.399701	0.477056	8.96945
131217-701	1	30.26	3	dorsalattention	0.109459	0.38659	0.503951	9.04271
131217-701	1	30.26	4	ventralattention	0.112102	0.395937	0.491961	9.06496
131217-701	1	30.26	5	limbic	0.162592	0.410516	0.426892	8.78195
131217-701	1	30.26	6	frontoparietal	0.105792	0.412441	0.481767	9.05958
131217-701	1	30.26	7	dmn	0.108397	0.422729	0.468874	9.04747
131217-701	2	30.26	1	visual	0.132682	0.391557	0.475761	8.91588
131217-701	2	30.26	2	somatomotor	0.123092	0.399367	0.477542	8.89612
131217-701	2	30.26	3	dorsalattention	0.106271	0.377688	0.516041	8.98481
131217-701	2	30.26	4	ventralattention	0.108955	0.396	0.495045	8.98593
131217-701	2	30.26	5	limbic	0.108955	0.415059	0.417964	8.69104
131217-701	2	30.26	6	frontoparietal	0.103415	0.412719	0.483866	8.96625
131217-701	2	30.26	7	dmn	0.104917	0.421453	0.47363	8.94744
131217-701	3	30.26	1	visual	0.137522	0.399638	0.46284	8.92319
131217-701	3	30.26	2	somatomotor	0.126666	0.411266	0.462068	8.96214
131217-701	3	30.26	3	dorsalattention	0.109933	0.399957	0.49011	9.00909
131217-701	3	30.26	4	ventralattention	0.118044	0.414755	0.4672	8.98467
131217-701	3	30.26	5	limbic	0.175306	0.415736	0.408958	8.69026
131217-701	3	30.26	6	frontoparietal	0.11187	0.426302	0.461827	8.99535
131217-701	3	30.26	7	dmn	0.11246	0.426894	0.460646	8.97997
131217-701	4	30.26	1	visual	0.126807	0.407907	0.465286	8.90157
131217-701	4	30.26	2	somatomotor	0.122362	0.413961	0.463677	8.87738
131217-701	4	30.26	3	dorsalattention	0.101054	0.396104	0.502842	8.96974
131217-701	4	30.26	4	ventralattention	0.110763	0.415383	0.473854	8.94667
131217-701	4	30.26	5	limbic	0.166063	0.420443	0.413494	8.68857
131217-701	4	30.26	6	frontoparietal	0.105111	0.429396	0.465493	8.95007
131217-701	4	30.26	7	dmn	0.105145	0.436506	0.458349	8.94154
131217-701	5	30.26	1	visual	0.125702	0.396859	0.477439	8.8393
131217-701	5	30.26	2	somatomotor	0.122701	0.418542	0.458757	8.78579
131217-701	5	30.26	3	dorsalattention	0.106473	0.396033	0.497494	8.87144
131217-701	5	30.26	4	ventralattention	0.110238	0.412315	0.477448	8.87968
131217-701	5	30.26	5	limbic	0.16838	0.407417	0.424203	8.64207
131217-701	5	30.26	6	frontoparietal	0.107226	0.418186	0.474588	8.88014
131217-701	5	30.26	7	dmn	0.109045	0.426067	0.464888	8.85579
180518-601	1	26.49	1	visual	0.131943	0.385646	0.482412	8.87624
180518-601	1	26.49	2	somatomotor	0.119221	0.412923	0.467855	8.90763
180518-601	1	26.49	3	dorsalattention	0.103135	0.398672	0.498193	8.96398
180518-601	1	26.49	4	ventralattention	0.100002	0.399179	0.500819	9.01677
180518-601	1	26.49	5	limbic	0.17482	0.386837	0.438343	8.72501
180518-601	1	26.49	6	frontoparietal	0.102996	0.39477	0.502234	9.01221
180518-601	1	26.49	7	dmn	0.105161	0.403834	0.491005	8.98681
180518-601	2	26.49	1	visual	0.135142	0.392693	0.472165	8.87842
180518-601	2	26.49	2	somatomotor	0.126908	0.397728	0.475364	8.9075
180518-601	2	26.49	3	dorsalattention	0.108576	0.392924	0.498499	8.97527
180518-601	2	26.49	4	ventralattention	0.105094	0.387301	0.507605	9.01316
180518-601	2	26.49	5	limbic	0.105094	0.386821	0.425649	8.69241
180518-601	2	26.49	6	frontoparietal	0.110111	0.380475	0.509414	9.00272
180518-601	2	26.49	7	dmn	0.111776	0.394718	0.493506	8.98924
180518-601	3	26.49	1	visual	0.13233	0.380882	0.486789	8.89123
180518-601	3	26.49	2	somatomotor	0.124709	0.401462	0.473829	8.88022
180518-601	3	26.49	3	dorsalattention	0.103061	0.403455	0.493484	8.95212
180518-601	3	26.49	4	ventralattention	0.104932	0.393764	0.501304	8.982
180518-601	3	26.49	5	limbic	0.179504	0.379909	0.440587	8.69476
180518-601	3	26.49	6	frontoparietal	0.107257	0.383981	0.508762	8.99872
180518-601	3	26.49	7	dmn	0.109231	0.387591	0.503178	8.98265
180518-601	4	26.49	1	visual	0.141807	0.38805	0.470143	8.82583
180518-601	4	26.49	2	somatomotor	0.126355	0.410773	0.462872	8.86567
180518-601	4	26.49	3	dorsalattention	0.110161	0.401023	0.488816	8.92382
180518-601	4	26.49	4	ventralattention	0.104791	0.403713	0.491496	8.98654
180518-601	4	26.49	5	limbic	0.184093	0.384182	0.431725	8.68356
180518-601	4	26.49	6	frontoparietal	0.107512	0.393867	0.498622	8.97974
180518-601	4	26.49	7	dmn	0.110839	0.400493	0.488668	8.9643
180518-601	5	26.49	1	visual	0.132274	0.38579	0.481936	8.92017
180518-601	5	26.49	2	somatomotor	0.119767	0.41415	0.466083	8.93537
180518-601	5	26.49	3	dorsalattention	0.102211	0.406578	0.491211	9.00292
180518-601	5	26.49	4	ventralattention	0.105325	0.393755	0.50092	9.03564
180518-601	5	26.49	5	limbic	0.179346	0.39008	0.430574	8.71633
180518-601	5	26.49	6	frontoparietal	0.104507	0.38695	0.508543	9.04148
180518-601	5	26.49	7	dmn	0.108432	0.393564	0.498004	9.02077
210516-601	1	21.96	1	visual	0.118869	0.416602	0.464529	8.79589
210516-601	1	21.96	2	somatomotor	0.118127	0.443948	0.437926	8.78977
210516-601	1	21.96	3	dorsalattention	0.100364	0.464025	0.435611	8.78143
210516-601	1	21.96	4	ventralattention	0.10721	0.431039	0.461752	8.87333
210516-601	1	21.96	5	limbic	0.156447	0.420857	0.421838	8.71539
210516-601	1	21.96	6	frontoparietal	0.105394	0.458023	0.436584	8.85502
210516-601	1	21.96	7	dmn	0.103665	0.443957	0.452379	8.84134
210516-601	2	21.96	1	visual	0.128972	0.3846	0.486428	8.86889
210516-601	2	21.96	2	somatomotor	0.117666	0.448732	0.433602	8.80209
210516-601	2	21.96	3	dorsalattention	0.0991249	0.442764	0.458111	8.85184
210516-601	2	21.96	4	ventralattention	0.111535	0.428437	0.460028	8.9128
210516-601	2	21.96	5	limbic	0.111535	0.417398	0.42139	8.75601
210516-601	2	21.96	6	frontoparietal	0.0995989	0.454016	0.446385	8.89405
210516-601	2	21.96	7	dmn	0.104001	0.44465	0.451349	8.86768
210516-601	3	21.96	1	visual	0.130204	0.401885	0.467911	8.77255
210516-601	3	21.96	2	somatomotor	0.118119	0.441069	0.440812	8.74488
210516-601	3	21.96	3	dorsalattention	0.0970702	0.445718	0.457212	8.81151
210516-601	3	21.96	4	ventralattention	0.10542	0.432671	0.461909	8.87295
210516-601	3	21.96	5	limbic	0.158315	0.408045	0.43364	8.6996
210516-601	3	21.96	6	frontoparietal	0.0978444	0.460244	0.441911	8.82186
210516-601	3	21.96	7	dmn	0.101234	0.44951	0.449256	8.82013
210516-601	4	21.96	1	visual	0.13309	0.395321	0.471589	8.90136
210516-601	4	21.96	2	somatomotor	0.11371	0.44843	0.43786	8.86121
210516-601	4	21.96	3	dorsalattention	0.0972093	0.447765	0.455026	8.93695
210516-601	4	21.96	4	ventralattention	0.106234	0.436759	0.457008	8.97608
210516-601	4	21.96	5	limbic	0.15072	0.400791	0.448489	8.84695
210516-601	4	21.96	6	frontoparietal	0.0958124	0.464677	0.43951	8.93824
210516-601	4	21.96	7	dmn	0.0989525	0.452753	0.448295	8.92213
210516-601	5	21.96	1	visual	0.129074	0.382272	0.488654	8.75458
210516-601	5	21.96	2	somatomotor	0.114172	0.449465	0.436363	8.7145
210516-601	5	21.96	3	dorsalattention	0.101214	0.445811	0.452975	8.77414
210516-601	5	21.96	4	ventralattention	0.105579	0.4331	0.46132	8.83041
210516-601	5	21.96	5	limbic	0.146129	0.428889	0.424982	8.70173
210516-601	5	21.96	6	frontoparietal	0.098625	0.465337	0.436038	8.78068
210516-601	5	21.96	7	dmn	0.100026	0.452908	0.447066	8.76212
231017-301	1	23.9	1	visual	0.148382	0.398315	0.453303	8.8095
231017-301	1	23.9	2	somatomotor	0.130679	0.441546	0.427775	8.75522
231017-301	1	23.9	3	dorsalattention	0.113483	0.414144	0.472373	8.85707
231017-301	1	23.9	4	ventralattention	0.116573	0.423648	0.459779	8.86371
231017-301	1	23.9	5	limbic	0.175752	0.403772	0.420476	8.68295
231017-301	1	23.9	6	frontoparietal	0.111853	0.440776	0.447371	8.85028
231017-301	1	23.9	7	dmn	0.114247	0.447881	0.437872	8.80365
231017-301	2	23.9	1	visual	NA	NA	NA	NA
231017-301	2	23.9	2	somatomotor	NA	NA	NA	NA
231017-301	2	23.9	3	dorsalattention	NA	NA	NA	NA
231017-301	2	23.9	4	ventralattention	NA	NA	NA	NA
231017-301	2	23.9	5	limbic	NA	NA	NA	NA
231017-301	2	23.9	6	frontoparietal	NA	NA	NA	NA
231017-301	2	23.9	7	dmn	NA	NA	NA	NA
231017-301	3	23.9	1	visual	0.150111	0.389867	0.460022	8.81373
231017-301	3	23.9	2	somatomotor	0.122748	0.440437	0.436814	8.79495
231017-301	3	23.9	3	dorsalattention	0.110775	0.418621	0.470603	8.86168
231017-301	3	23.9	4	ventralattention	0.110505	0.429182	0.460312	8.8912
231017-301	3	23.9	5	limbic	0.17462	0.404709	0.420671	8.71721
231017-301	3	23.9	6	frontoparietal	0.105864	0.448263	0.445873	8.87316
231017-301	3	23.9	7	dmn	0.111067	0.451768	0.437165	8.83158
231017-301	4	23.9	1	visual	0.14238	0.378223	0.479397	8.90619
231017-301	4	23.9	2	somatomotor	0.124229	0.439095	0.436676	8.80135
231017-301	4	23.9	3	dorsalattention	0.111679	0.394915	0.493407	8.93837
231017-301	4	23.9	4	ventralattention	0.11271	0.413027	0.474263	8.94618
231017-301	4	23.9	5	limbic	0.168261	0.413012	0.418727	8.78025
231017-301	4	23.9	6	frontoparietal	0.108148	0.425572	0.46628	8.93686
231017-301	4	23.9	7	dmn	0.110389	0.436551	0.45306	8.90336
231017-301	5	23.9	1	visual	0.140971	0.402276	0.456753	8.95827
231017-301	5	23.9	2	somatomotor	0.119257	0.450698	0.430045	8.9065
231017-301	5	23.9	3	dorsalattention	0.106902	0.424312	0.468786	8.9858
231017-301	5	23.9	4	ventralattention	0.109515	0.437268	0.453217	9.01187
231017-301	5	23.9	5	limbic	0.171791	0.422534	0.405675	8.79558
231017-301	5	23.9	6	frontoparietal	0.101476	0.454929	0.443596	9.00807
231017-301	5	23.9	7	dmn	0.107857	0.462879	0.429264	8.93921
310118-701	1	30.45	1	visual	0.149212	0.397431	0.453357	8.75676
310118-701	1	30.45	2	somatomotor	0.137967	0.432579	0.429453	8.71781
310118-701	1	30.45	3	dorsalattention	0.120276	0.41533	0.464394	8.8031
310118-701	1	30.45	4	ventralattention	0.121683	0.419468	0.458848	8.82918
310118-701	1	30.45	5	limbic	0.199778	0.397609	0.402395	8.4996
310118-701	1	30.45	6	frontoparietal	0.117742	0.432794	0.449464	8.81033
310118-701	1	30.45	7	dmn	0.125573	0.431319	0.443108	8.7889
310118-701	2	30.45	1	visual	0.159919	0.385699	0.454382	8.73373
310118-701	2	30.45	2	somatomotor	0.143991	0.41023	0.445779	8.76888
310118-701	2	30.45	3	dorsalattention	0.125016	0.403327	0.471657	8.83552
310118-701	2	30.45	4	ventralattention	0.121777	0.406037	0.472186	8.87334
310118-701	2	30.45	5	limbic	0.121777	0.39815	0.409617	8.56383
310118-701	2	30.45	6	frontoparietal	0.119265	0.424526	0.456209	8.84735
310118-701	2	30.45	7	dmn	0.125822	0.427805	0.446373	8.81293
310118-701	3	30.45	1	visual	0.158753	0.388317	0.452931	8.83029
310118-701	3	30.45	2	somatomotor	0.145892	0.435115	0.418992	8.79192
310118-701	3	30.45	3	dorsalattention	0.130872	0.413042	0.456086	8.87016
310118-701	3	30.45	4	ventralattention	0.124208	0.417366	0.458426	8.98069
310118-701	3	30.45	5	limbic	0.187889	0.391882	0.420229	8.71805
310118-701	3	30.45	6	frontoparietal	0.12319	0.426095	0.450715	8.94846
310118-701	3	30.45	7	dmn	0.130772	0.41846	0.450768	8.93832
310118-701	4	30.45	1	visual	0.155694	0.385545	0.458761	8.75468
310118-701	4	30.45	2	somatomotor	0.140395	0.430196	0.429409	8.70708
310118-701	4	30.45	3	dorsalattention	0.119791	0.417796	0.462413	8.79897
310118-701	4	30.45	4	ventralattention	0.121151	0.415232	0.463616	8.8615
310118-701	4	30.45	5	limbic	0.191538	0.384517	0.422691	8.54363
310118-701	4	30.45	6	frontoparietal	0.116551	0.439578	0.443871	8.82519
310118-701	4	30.45	7	dmn	0.125474	0.432388	0.44207	8.7921
310118-701	5	30.45	1	visual	0.156261	0.374594	0.469145	8.77763
310118-701	5	30.45	2	somatomotor	0.145165	0.434437	0.420397	8.71065
310118-701	5	30.45	3	dorsalattention	0.127229	0.421194	0.451577	8.77834
310118-701	5	30.45	4	ventralattention	0.127377	0.410154	0.462469	8.8671
310118-701	5	30.45	5	limbic	0.199496	0.371521	0.428984	8.63804
310118-701	5	30.45	6	frontoparietal	0.121652	0.427571	0.450777	8.8395
310118-701	5	30.45	7	dmn	0.128389	0.420935	0.450677	8.83817

## Sheet: Fig3a
	age	expression_scaled	Region	type
1	27.4806	-0.16528	PFC	Oligodendrocyte
2	6.86362	-0.278799	PFC	Oligodendrocyte
3	38.582	-0.129227	PFC	Oligodendrocyte
4	71.8863	-0.118206	PFC	Oligodendrocyte
5	36.9961	-0.133159	PFC	Oligodendrocyte
6	51.2694	-0.111309	PFC	Oligodendrocyte
7	73.4722	-0.119556	PFC	Oligodendrocyte
8	68.7145	-0.115646	PFC	Oligodendrocyte
9	25.8947	-0.172057	PFC	Oligodendrocyte
10	13.2073	-0.239184	PFC	Oligodendrocyte
11	5.2777	-0.288984	PFC	Oligodendrocyte
12	8.44954	-0.268694	PFC	Oligodendrocyte
13	29.0665	-0.158905	PFC	Oligodendrocyte
14	44.9257	-0.117383	PFC	Oligodendrocyte
15	70.3004	-0.116897	PFC	Oligodendrocyte
16	65.5426	-0.113387	PFC	Oligodendrocyte
17	67.1286	-0.11447	PFC	Oligodendrocyte
18	22.7228	-0.186783	PFC	Oligodendrocyte
19	21.1369	-0.194709	PFC	Oligodendrocyte
20	60.7849	-0.110896	PFC	Oligodendrocyte
21	30.6524	-0.152937	PFC	Oligodendrocyte
22	32.2383	-0.147379	PFC	Oligodendrocyte
23	35.4102	-0.137493	PFC	Oligodendrocyte
24	14.7932	-0.22973	PFC	Oligodendrocyte
25	33.8243	-0.142232	PFC	Oligodendrocyte
26	62.3708	-0.111579	PFC	Oligodendrocyte
27	56.0271	-0.110002	PFC	Oligodendrocyte
28	41.7539	-0.122542	PFC	Oligodendrocyte
29	78.23	-0.123733	PFC	Oligodendrocyte
30	11.6214	-0.248852	PFC	Oligodendrocyte
31	24.3087	-0.179228	PFC	Oligodendrocyte
32	17.9651	-0.211601	PFC	Oligodendrocyte
33	16.3791	-0.220525	PFC	Oligodendrocyte
34	0.519945	-0.319735	PFC	Oligodendrocyte
35	2.10586	-0.309472	PFC	Oligodendrocyte
36	43.3398	-0.119776	PFC	Oligodendrocyte
37	76.6441	-0.12233	PFC	Oligodendrocyte
38	75.0582	-0.120935	PFC	Oligodendrocyte
39	49.6835	-0.112329	PFC	Oligodendrocyte
40	63.9567	-0.112417	PFC	Oligodendrocyte
41	52.8553	-0.110593	PFC	Oligodendrocyte
42	40.1679	-0.12569	PFC	Oligodendrocyte
43	3.69178	-0.299217	PFC	Oligodendrocyte
44	19.551	-0.202988	PFC	Oligodendrocyte
45	59.199	-0.11039	PFC	Oligodendrocyte
46	57.6131	-0.110085	PFC	Oligodendrocyte
47	48.0975	-0.113672	PFC	Oligodendrocyte
48	46.5116	-0.115352	PFC	Oligodendrocyte
49	54.4412	-0.110165	PFC	Oligodendrocyte
50	10.0355	-0.2587	PFC	Oligodendrocyte
51	17.9651	0.136662	PFC	Microglia
52	8.44954	0.260032	PFC	Microglia
53	21.1369	0.104179	PFC	Microglia
54	25.8947	0.0658292	PFC	Microglia
55	59.199	0.00843216	PFC	Microglia
56	0.519945	0.376854	PFC	Microglia
57	73.4722	-0.0270363	PFC	Microglia
58	14.7932	0.174118	PFC	Microglia
59	24.3087	0.0771955	PFC	Microglia
60	27.4806	0.0558701	PFC	Microglia
61	30.6524	0.040017	PFC	Microglia
62	29.0665	0.0472836	PFC	Microglia
63	13.2073	0.194431	PFC	Microglia
64	32.2383	0.0339985	PFC	Microglia
65	62.3708	0.00251207	PFC	Microglia
66	35.4102	0.025317	PFC	Microglia
67	76.6441	-0.0366707	PFC	Microglia
68	67.1286	-0.00888829	PFC	Microglia
69	75.0582	-0.031833	PFC	Microglia
70	68.7145	-0.0131943	PFC	Microglia
71	10.0355	0.237529	PFC	Microglia
72	22.7228	0.089982	PFC	Microglia
73	11.6214	0.215615	PFC	Microglia
74	19.551	0.119757	PFC	Microglia
75	16.3791	0.154819	PFC	Microglia
76	48.0975	0.0169543	PFC	Microglia
77	6.86362	0.282986	PFC	Microglia
78	57.6131	0.0107902	PFC	Microglia
79	2.10586	0.353274	PFC	Microglia
80	33.8243	0.0291345	PFC	Microglia
81	51.2694	0.0161903	PFC	Microglia
82	70.3004	-0.0176815	PFC	Microglia
83	38.582	0.0203353	PFC	Microglia
84	63.9567	-0.000991712	PFC	Microglia
85	3.69178	0.32972	PFC	Microglia
86	41.7539	0.0180119	PFC	Microglia
87	40.1679	0.0189095	PFC	Microglia
88	78.23	-0.0415269	PFC	Microglia
89	46.5116	0.0171057	PFC	Microglia
90	49.6835	0.0166815	PFC	Microglia
91	5.2777	0.306257	PFC	Microglia
92	44.9257	0.017247	PFC	Microglia
93	65.5426	-0.0048062	PFC	Microglia
94	54.4412	0.0142597	PFC	Microglia
95	36.9961	0.0224265	PFC	Microglia
96	71.8863	-0.0223083	PFC	Microglia
97	43.3398	0.0175039	PFC	Microglia
98	60.7849	0.00566469	PFC	Microglia
99	56.0271	0.0127296	PFC	Microglia
100	52.8553	0.0154014	PFC	Microglia
101	10.0355	-0.534311	PFC	Excitatory
102	46.5116	-0.346426	PFC	Excitatory
103	33.8243	-0.325348	PFC	Excitatory
104	65.5426	-0.280584	PFC	Excitatory
105	49.6835	-0.342588	PFC	Excitatory
106	36.9961	-0.33299	PFC	Excitatory
107	30.6524	-0.320376	PFC	Excitatory
108	13.2073	-0.466542	PFC	Excitatory
109	27.4806	-0.321178	PFC	Excitatory
110	60.7849	-0.30204	PFC	Excitatory
111	41.7539	-0.34343	PFC	Excitatory
112	44.9257	-0.346542	PFC	Excitatory
113	35.4102	-0.32902	PFC	Excitatory
114	38.582	-0.336917	PFC	Excitatory
115	19.551	-0.367999	PFC	Excitatory
116	56.0271	-0.322747	PFC	Excitatory
117	29.0665	-0.319857	PFC	Excitatory
118	43.3398	-0.345503	PFC	Excitatory
119	48.0975	-0.3451	PFC	Excitatory
120	67.1286	-0.273596	PFC	Excitatory
121	32.2383	-0.322338	PFC	Excitatory
122	40.1679	-0.340491	PFC	Excitatory
123	54.4412	-0.32888	PFC	Excitatory
124	76.6441	-0.233624	PFC	Excitatory
125	52.8553	-0.334342	PFC	Excitatory
126	2.10586	-0.731169	PFC	Excitatory
127	78.23	-0.227143	PFC	Excitatory
128	70.3004	-0.259941	PFC	Excitatory
129	21.1369	-0.352261	PFC	Excitatory
130	63.9567	-0.287677	PFC	Excitatory
131	75.0582	-0.240124	PFC	Excitatory
132	0.519945	-0.77207	PFC	Excitatory
133	5.2777	-0.649896	PFC	Excitatory
134	8.44954	-0.571432	PFC	Excitatory
135	11.6214	-0.499197	PFC	Excitatory
136	3.69178	-0.690368	PFC	Excitatory
137	16.3791	-0.410292	PFC	Excitatory
138	73.4722	-0.246662	PFC	Excitatory
139	25.8947	-0.324731	PFC	Excitatory
140	71.8863	-0.253261	PFC	Excitatory
141	6.86362	-0.610109	PFC	Excitatory
142	24.3087	-0.330882	PFC	Excitatory
143	14.7932	-0.436783	PFC	Excitatory
144	51.2694	-0.338963	PFC	Excitatory
145	68.7145	-0.266716	PFC	Excitatory
146	62.3708	-0.294846	PFC	Excitatory
147	22.7228	-0.339964	PFC	Excitatory
148	17.9651	-0.387328	PFC	Excitatory
149	59.199	-0.30917	PFC	Excitatory
150	57.6131	-0.316121	PFC	Excitatory
151	65.5426	0.235883	PFC	Astrocyte
152	78.23	0.106607	PFC	Astrocyte
153	75.0582	0.138926	PFC	Astrocyte
154	0.519945	0.898423	PFC	Astrocyte
155	2.10586	0.882263	PFC	Astrocyte
156	59.199	0.300521	PFC	Astrocyte
157	63.9567	0.252043	PFC	Astrocyte
158	5.2777	0.849944	PFC	Astrocyte
159	3.69178	0.866104	PFC	Astrocyte
160	67.1286	0.219724	PFC	Astrocyte
161	29.0665	0.607552	PFC	Astrocyte
162	49.6835	0.397478	PFC	Astrocyte
163	40.1679	0.494435	PFC	Astrocyte
164	8.44954	0.817625	PFC	Astrocyte
165	19.551	0.704509	PFC	Astrocyte
166	13.2073	0.769147	PFC	Astrocyte
167	52.8553	0.365159	PFC	Astrocyte
168	11.6214	0.785306	PFC	Astrocyte
169	73.4722	0.155086	PFC	Astrocyte
170	60.7849	0.284362	PFC	Astrocyte
171	56.0271	0.33284	PFC	Astrocyte
172	57.6131	0.316681	PFC	Astrocyte
173	21.1369	0.688349	PFC	Astrocyte
174	33.8243	0.559073	PFC	Astrocyte
175	68.7145	0.203564	PFC	Astrocyte
176	10.0355	0.801466	PFC	Astrocyte
177	62.3708	0.268202	PFC	Astrocyte
178	14.7932	0.752987	PFC	Astrocyte
179	46.5116	0.429797	PFC	Astrocyte
180	36.9961	0.526754	PFC	Astrocyte
181	38.582	0.510595	PFC	Astrocyte
182	71.8863	0.171245	PFC	Astrocyte
183	6.86362	0.833785	PFC	Astrocyte
184	48.0975	0.413638	PFC	Astrocyte
185	24.3087	0.65603	PFC	Astrocyte
186	30.6524	0.591392	PFC	Astrocyte
187	16.3791	0.736828	PFC	Astrocyte
188	70.3004	0.187405	PFC	Astrocyte
189	27.4806	0.623711	PFC	Astrocyte
190	32.2383	0.575233	PFC	Astrocyte
191	22.7228	0.67219	PFC	Astrocyte
192	25.8947	0.639871	PFC	Astrocyte
193	51.2694	0.381319	PFC	Astrocyte
194	44.9257	0.445957	PFC	Astrocyte
195	41.7539	0.478276	PFC	Astrocyte
196	43.3398	0.462116	PFC	Astrocyte
197	17.9651	0.720668	PFC	Astrocyte
198	35.4102	0.542914	PFC	Astrocyte
199	76.6441	0.122767	PFC	Astrocyte
200	54.4412	0.349	PFC	Astrocyte
201	57.6131	0.0669917	PFC	Excitatory
202	65.5426	0.085519	PFC	Excitatory
203	54.4412	0.0607762	PFC	Excitatory
204	56.0271	0.0637084	PFC	Inhibitory
205	60.7849	0.0742068	PFC	Inhibitory
206	56.0271	0.0637084	PFC	Excitatory
207	25.8947	0.062653	PFC	Inhibitory
208	33.8243	0.0708078	PFC	Excitatory
209	62.3708	0.0779703	PFC	Inhibitory
210	35.4102	0.0689849	PFC	Inhibitory
211	59.199	0.0705217	PFC	Excitatory
212	60.7849	0.0742068	PFC	Excitatory
213	65.5426	0.085519	PFC	Inhibitory
214	33.8243	0.0708078	PFC	Inhibitory
215	57.6131	0.0669917	PFC	Inhibitory
216	25.8947	0.062653	PFC	Excitatory
217	13.2073	-0.0655282	PFC	Excitatory
218	62.3708	0.0779703	PFC	Excitatory
219	67.1286	0.0892437	PFC	Inhibitory
220	59.199	0.0705217	PFC	Inhibitory
221	46.5116	0.0546762	PFC	Excitatory
222	36.9961	0.0666518	PFC	Excitatory
223	48.0975	0.054532	PFC	Excitatory
224	63.9567	0.081754	PFC	Inhibitory
225	27.4806	0.0675124	PFC	Inhibitory
226	14.7932	-0.0403215	PFC	Inhibitory
227	75.0582	0.107168	PFC	Inhibitory
228	75.0582	0.107168	PFC	Excitatory
229	63.9567	0.081754	PFC	Excitatory
230	52.8553	0.0583012	PFC	Inhibitory
231	13.2073	-0.0655282	PFC	Inhibitory
232	49.6835	0.0551089	PFC	Excitatory
233	38.582	0.0640631	PFC	Excitatory
234	54.4412	0.0607762	PFC	Inhibitory
235	29.0665	0.0704848	PFC	Inhibitory
236	78.23	0.114124	PFC	Inhibitory
237	51.2694	0.0563839	PFC	Excitatory
238	24.3087	0.0556575	PFC	Excitatory
239	16.3791	-0.0175679	PFC	Excitatory
240	17.9651	0.00252291	PFC	Inhibitory
241	38.582	0.0640631	PFC	Inhibitory
242	48.0975	0.054532	PFC	Inhibitory
243	29.0665	0.0704848	PFC	Excitatory
244	35.4102	0.0689849	PFC	Excitatory
245	21.1369	0.0344163	PFC	Excitatory
246	68.7145	0.0929206	PFC	Inhibitory
247	30.6524	0.0718387	PFC	Inhibitory
248	22.7228	0.0463057	PFC	Inhibitory
249	49.6835	0.0551089	PFC	Inhibitory
250	17.9651	0.00252291	PFC	Excitatory
251	14.7932	-0.0403215	PFC	Excitatory
252	41.7539	0.0590469	PFC	Inhibitory
253	70.3004	0.0965478	PFC	Inhibitory
254	40.1679	0.0614552	PFC	Excitatory
255	51.2694	0.0563839	PFC	Inhibitory
256	16.3791	-0.0175679	PFC	Inhibitory
257	43.3398	0.0570238	PFC	Inhibitory
258	11.6214	-0.0929019	PFC	Inhibitory
259	2.10586	-0.284028	PFC	Excitatory
260	52.8553	0.0583012	PFC	Excitatory
261	19.551	0.019849	PFC	Inhibitory
262	21.1369	0.0344163	PFC	Inhibitory
263	73.4722	0.103664	PFC	Inhibitory
264	19.551	0.019849	PFC	Excitatory
265	73.4722	0.103664	PFC	Excitatory
266	68.7145	0.0929206	PFC	Excitatory
267	36.9961	0.0666518	PFC	Inhibitory
268	27.4806	0.0675124	PFC	Excitatory
269	22.7228	0.0463057	PFC	Excitatory
270	0.519945	-0.317547	PFC	Excitatory
271	44.9257	0.0555289	PFC	Inhibitory
272	11.6214	-0.0929019	PFC	Excitatory
273	46.5116	0.0546762	PFC	Inhibitory
274	78.23	0.114124	PFC	Excitatory
275	44.9257	0.0555289	PFC	Excitatory
276	5.2777	-0.217381	PFC	Inhibitory
277	24.3087	0.0556575	PFC	Inhibitory
278	8.44954	-0.15282	PFC	Excitatory
279	2.10586	-0.284028	PFC	Inhibitory
280	5.2777	-0.217381	PFC	Excitatory
281	32.2383	0.0718521	PFC	Excitatory
282	40.1679	0.0614552	PFC	Inhibitory
283	6.86362	-0.184687	PFC	Excitatory
284	71.8863	0.100127	PFC	Excitatory
285	43.3398	0.0570238	PFC	Excitatory
286	3.69178	-0.250582	PFC	Excitatory
287	32.2383	0.0718521	PFC	Inhibitory
288	71.8863	0.100127	PFC	Inhibitory
289	8.44954	-0.15282	PFC	Inhibitory
290	70.3004	0.0965478	PFC	Excitatory
291	76.6441	0.110651	PFC	Inhibitory
292	41.7539	0.0590469	PFC	Excitatory
293	10.0355	-0.122113	PFC	Inhibitory
294	0.519945	-0.317547	PFC	Inhibitory
295	30.6524	0.0718387	PFC	Excitatory
296	76.6441	0.110651	PFC	Excitatory
297	10.0355	-0.122113	PFC	Excitatory
298	3.69178	-0.250582	PFC	Inhibitory
299	6.86362	-0.184687	PFC	Inhibitory
300	67.1286	0.0892437	PFC	Excitatory
301	8.44954	1.06518	PFC	Astrocyte
302	67.1286	0.288139	PFC	Astrocyte
303	62.3708	0.286152	PFC	Astrocyte
304	59.199	0.29877	PFC	Astrocyte
305	0.519945	1.37996	PFC	Astrocyte
306	73.4722	0.317555	PFC	Astrocyte
307	6.86362	1.12588	PFC	Astrocyte
308	63.9567	0.284241	PFC	Astrocyte
309	71.8863	0.308368	PFC	Astrocyte
310	75.0582	0.327433	PFC	Astrocyte
311	78.23	0.348213	PFC	Astrocyte
312	10.0355	1.00686	PFC	Astrocyte
313	68.7145	0.293314	PFC	Astrocyte
314	65.5426	0.285002	PFC	Astrocyte
315	14.7932	0.852746	PFC	Astrocyte
316	24.3087	0.668145	PFC	Astrocyte
317	70.3004	0.300174	PFC	Astrocyte
318	57.6131	0.309593	PFC	Astrocyte
319	76.6441	0.337728	PFC	Astrocyte
320	52.8553	0.357914	PFC	Astrocyte
321	60.7849	0.290956	PFC	Astrocyte
322	3.69178	1.25178	PFC	Astrocyte
323	17.9651	0.772768	PFC	Astrocyte
324	16.3791	0.810259	PFC	Astrocyte
325	2.10586	1.31579	PFC	Astrocyte
326	43.3398	0.485766	PFC	Astrocyte
327	56.0271	0.323275	PFC	Astrocyte
328	19.551	0.740209	PFC	Astrocyte
329	30.6524	0.609145	PFC	Astrocyte
330	29.0665	0.621915	PFC	Astrocyte
331	33.8243	0.58393	PFC	Astrocyte
332	36.9961	0.556209	PFC	Astrocyte
333	27.4806	0.635563	PFC	Astrocyte
334	21.1369	0.712259	PFC	Astrocyte
335	35.4102	0.570558	PFC	Astrocyte
336	11.6214	0.951584	PFC	Astrocyte
337	44.9257	0.464978	PFC	Astrocyte
338	38.582	0.540649	PFC	Astrocyte
339	25.8947	0.650747	PFC	Astrocyte
340	13.2073	0.900007	PFC	Astrocyte
341	46.5116	0.443358	PFC	Astrocyte
342	48.0975	0.421312	PFC	Astrocyte
343	22.7228	0.688434	PFC	Astrocyte
344	51.2694	0.378034	PFC	Astrocyte
345	49.6835	0.399353	PFC	Astrocyte
346	5.2777	1.18829	PFC	Astrocyte
347	32.2383	0.596652	PFC	Astrocyte
348	40.1679	0.523741	PFC	Astrocyte
349	41.7539	0.505425	PFC	Astrocyte
350	54.4412	0.339509	PFC	Astrocyte
351	52.8553	-0.48219	PFC	Inhibitory
352	60.7849	-0.4777	PFC	Inhibitory
353	44.9257	-0.479086	PFC	Inhibitory
354	65.5426	-0.470378	PFC	Inhibitory
355	70.3004	-0.460353	PFC	Inhibitory
356	51.2694	-0.482033	PFC	Inhibitory
357	67.1286	-0.46728	PFC	Inhibitory
358	29.0665	-0.457367	PFC	Inhibitory
359	32.2383	-0.464429	PFC	Inhibitory
360	35.4102	-0.469644	PFC	Inhibitory
361	25.8947	-0.447795	PFC	Inhibitory
362	68.7145	-0.463923	PFC	Inhibitory
363	54.4412	-0.482036	PFC	Inhibitory
364	0.519945	-0.251035	PFC	Inhibitory
365	40.1679	-0.475192	PFC	Inhibitory
366	49.6835	-0.481604	PFC	Inhibitory
367	27.4806	-0.452938	PFC	Inhibitory
368	63.9567	-0.473172	PFC	Inhibitory
369	3.69178	-0.283099	PFC	Inhibitory
370	30.6524	-0.461169	PFC	Inhibitory
371	71.8863	-0.456613	PFC	Inhibitory
372	8.44954	-0.330141	PFC	Inhibitory
373	43.3398	-0.477932	PFC	Inhibitory
374	75.0582	-0.448796	PFC	Inhibitory
375	78.23	-0.440762	PFC	Inhibitory
376	22.7228	-0.435027	PFC	Inhibitory
377	24.3087	-0.44185	PFC	Inhibitory
378	57.6131	-0.480657	PFC	Inhibitory
379	19.551	-0.418482	PFC	Inhibitory
380	76.6441	-0.444791	PFC	Inhibitory
381	59.199	-0.479381	PFC	Inhibitory
382	48.0975	-0.480946	PFC	Inhibitory
383	33.8243	-0.467229	PFC	Inhibitory
384	41.7539	-0.476637	PFC	Inhibitory
385	36.9961	-0.471739	PFC	Inhibitory
386	21.1369	-0.427256	PFC	Inhibitory
387	2.10586	-0.267082	PFC	Inhibitory
388	62.3708	-0.475623	PFC	Inhibitory
389	14.7932	-0.385931	PFC	Inhibitory
390	16.3791	-0.397809	PFC	Inhibitory
391	17.9651	-0.40867	PFC	Inhibitory
392	10.0355	-0.345089	PFC	Inhibitory
393	73.4722	-0.452748	PFC	Inhibitory
394	13.2073	-0.373112	PFC	Inhibitory
395	56.0271	-0.481534	PFC	Inhibitory
396	46.5116	-0.480096	PFC	Inhibitory
397	38.582	-0.473573	PFC	Inhibitory
398	11.6214	-0.359456	PFC	Inhibitory
399	5.2777	-0.299021	PFC	Inhibitory
400	6.86362	-0.314743	PFC	Inhibitory
401	52.8553	-0.0787205	PFC	Microglia
402	63.9567	0.00560248	PFC	Microglia
403	2.10586	-0.443281	PFC	Microglia
404	54.4412	-0.0706818	PFC	Microglia
405	56.0271	-0.0613407	PFC	Microglia
406	73.4722	0.118725	PFC	Microglia
407	68.7145	0.0592792	PFC	Microglia
408	3.69178	-0.424203	PFC	Microglia
409	8.44954	-0.367182	PFC	Microglia
410	65.5426	0.0226148	PFC	Microglia
411	75.0582	0.139199	PFC	Microglia
412	62.3708	-0.0103422	PFC	Microglia
413	10.0355	-0.348365	PFC	Microglia
414	41.7539	-0.110877	PFC	Microglia
415	70.3004	0.0786416	PFC	Microglia
416	60.7849	-0.0250932	PFC	Microglia
417	22.7228	-0.210334	PFC	Microglia
418	46.5116	-0.100313	PFC	Microglia
419	24.3087	-0.196183	PFC	Microglia
420	25.8947	-0.183086	PFC	Microglia
421	13.2073	-0.311299	PFC	Microglia
422	51.2694	-0.0855495	PFC	Microglia
423	78.23	0.180514	PFC	Microglia
424	17.9651	-0.258103	PFC	Microglia
425	57.6131	-0.0506393	PFC	Microglia
426	6.86362	-0.386121	PFC	Microglia
427	21.1369	-0.225447	PFC	Microglia
428	71.8863	0.0985013	PFC	Microglia
429	29.0665	-0.160316	PFC	Microglia
430	49.6835	-0.0913015	PFC	Microglia
431	48.0975	-0.0961542	PFC	Microglia
432	44.9257	-0.104	PFC	Microglia
433	33.8243	-0.134929	PFC	Microglia
434	40.1679	-0.114518	PFC	Microglia
435	16.3791	-0.275395	PFC	Microglia
436	67.1286	0.0405554	PFC	Microglia
437	11.6214	-0.32972	PFC	Microglia
438	27.4806	-0.171116	PFC	Microglia
439	19.551	-0.241411	PFC	Microglia
440	43.3398	-0.107445	PFC	Microglia
441	30.6524	-0.150702	PFC	Microglia
442	32.2383	-0.142259	PFC	Microglia
443	0.519945	-0.462362	PFC	Microglia
444	76.6441	0.159823	PFC	Microglia
445	5.2777	-0.405141	PFC	Microglia
446	14.7932	-0.293163	PFC	Microglia
447	38.582	-0.118571	PFC	Microglia
448	35.4102	-0.128621	PFC	Microglia
449	36.9961	-0.123216	PFC	Microglia
450	59.199	-0.0385486	PFC	Microglia
451	5.2777	0.752544	PFC	OPC
452	56.0271	0.410529	PFC	Oligodendrocyte
453	3.69178	0.763232	PFC	Inhibitory
454	5.2777	0.752544	PFC	Inhibitory
455	5.2777	0.752544	PFC	Oligodendrocyte
456	54.4412	0.421217	PFC	Excitatory
457	5.2777	0.752544	PFC	Excitatory
458	3.69178	0.763232	PFC	Oligodendrocyte
459	65.5426	0.346401	PFC	Excitatory
460	19.551	0.656352	PFC	Inhibitory
461	0.519945	0.784608	PFC	Oligodendrocyte
462	10.0355	0.72048	PFC	Inhibitory
463	54.4412	0.421217	PFC	Oligodendrocyte
464	3.69178	0.763232	PFC	OPC
465	73.4722	0.292962	PFC	Oligodendrocyte
466	60.7849	0.378465	PFC	OPC
467	13.2073	0.699104	PFC	OPC
468	67.1286	0.335713	PFC	OPC
469	0.519945	0.784608	PFC	Excitatory
470	10.0355	0.72048	PFC	Excitatory
471	3.69178	0.763232	PFC	Excitatory
472	78.23	0.260898	PFC	Oligodendrocyte
473	68.7145	0.325025	PFC	Inhibitory
474	17.9651	0.66704	PFC	Excitatory
475	67.1286	0.335713	PFC	Oligodendrocyte
476	56.0271	0.410529	PFC	Excitatory
477	51.2694	0.442593	PFC	OPC
478	52.8553	0.431905	PFC	OPC
479	56.0271	0.410529	PFC	Inhibitory
480	0.519945	0.784608	PFC	Inhibitory
481	70.3004	0.314337	PFC	Excitatory
482	67.1286	0.335713	PFC	Inhibitory
483	10.0355	0.72048	PFC	Oligodendrocyte
484	68.7145	0.325025	PFC	Excitatory
485	75.0582	0.282274	PFC	Oligodendrocyte
486	73.4722	0.292962	PFC	Inhibitory
487	65.5426	0.346401	PFC	Oligodendrocyte
488	0.519945	0.784608	PFC	OPC
489	56.0271	0.410529	PFC	OPC
490	2.10586	0.77392	PFC	Excitatory
491	2.10586	0.77392	PFC	Inhibitory
492	51.2694	0.442593	PFC	Excitatory
493	11.6214	0.709792	PFC	Excitatory
494	10.0355	0.72048	PFC	OPC
495	19.551	0.656352	PFC	OPC
496	70.3004	0.314337	PFC	OPC
497	67.1286	0.335713	PFC	Excitatory
498	17.9651	0.66704	PFC	Inhibitory
499	76.6441	0.271586	PFC	Oligodendrocyte
500	75.0582	0.282274	PFC	Excitatory
501	54.4412	0.421217	PFC	OPC
502	2.10586	0.77392	PFC	Oligodendrocyte
503	11.6214	0.709792	PFC	OPC
504	51.2694	0.442593	PFC	Inhibitory
505	52.8553	0.431905	PFC	Excitatory
506	11.6214	0.709792	PFC	Oligodendrocyte
507	54.4412	0.421217	PFC	Inhibitory
508	2.10586	0.77392	PFC	OPC
509	52.8553	0.431905	PFC	Inhibitory
510	71.8863	0.303649	PFC	OPC
511	16.3791	0.677728	PFC	Excitatory
512	78.23	0.260898	PFC	Excitatory
513	73.4722	0.292962	PFC	Excitatory
514	75.0582	0.282274	PFC	OPC
515	52.8553	0.431905	PFC	Oligodendrocyte
516	76.6441	0.271586	PFC	OPC
517	40.1679	0.517409	PFC	OPC
518	60.7849	0.378465	PFC	Oligodendrocyte
519	51.2694	0.442593	PFC	Oligodendrocyte
520	70.3004	0.314337	PFC	Inhibitory
521	68.7145	0.325025	PFC	OPC
522	21.1369	0.645664	PFC	Oligodendrocyte
523	19.551	0.656352	PFC	Oligodendrocyte
524	17.9651	0.66704	PFC	Oligodendrocyte
525	65.5426	0.346401	PFC	Inhibitory
526	78.23	0.260898	PFC	OPC
527	76.6441	0.271586	PFC	Inhibitory
528	22.7228	0.634976	PFC	Oligodendrocyte
529	11.6214	0.709792	PFC	Inhibitory
530	71.8863	0.303649	PFC	Inhibitory
531	44.9257	0.485345	PFC	Inhibitory
532	40.1679	0.517409	PFC	Inhibitory
533	71.8863	0.303649	PFC	Oligodendrocyte
534	21.1369	0.645664	PFC	Excitatory
535	22.7228	0.634976	PFC	Inhibitory
536	63.9567	0.357089	PFC	Oligodendrocyte
537	70.3004	0.314337	PFC	Oligodendrocyte
538	17.9651	0.66704	PFC	OPC
539	16.3791	0.677728	PFC	Oligodendrocyte
540	60.7849	0.378465	PFC	Excitatory
541	48.0975	0.463969	PFC	Excitatory
542	71.8863	0.303649	PFC	Excitatory
543	46.5116	0.474657	PFC	Oligodendrocyte
544	22.7228	0.634976	PFC	Excitatory
545	75.0582	0.282274	PFC	Inhibitory
546	38.582	0.528097	PFC	Oligodendrocyte
547	38.582	0.528097	PFC	OPC
548	68.7145	0.325025	PFC	Oligodendrocyte
549	43.3398	0.496033	PFC	Oligodendrocyte
550	6.86362	0.741856	PFC	Oligodendrocyte
551	21.1369	0.645664	PFC	Inhibitory
552	65.5426	0.346401	PFC	OPC
553	63.9567	0.357089	PFC	Excitatory
554	76.6441	0.271586	PFC	Excitatory
555	49.6835	0.453281	PFC	OPC
556	48.0975	0.463969	PFC	Inhibitory
557	44.9257	0.485345	PFC	Excitatory
558	40.1679	0.517409	PFC	Excitatory
559	40.1679	0.517409	PFC	Oligodendrocyte
560	41.7539	0.506721	PFC	Excitatory
561	38.582	0.528097	PFC	Excitatory
562	43.3398	0.496033	PFC	Excitatory
563	16.3791	0.677728	PFC	Inhibitory
564	6.86362	0.741856	PFC	Inhibitory
565	6.86362	0.741856	PFC	Excitatory
566	63.9567	0.357089	PFC	Inhibitory
567	8.44954	0.731168	PFC	OPC
568	19.551	0.656352	PFC	Excitatory
569	57.6131	0.399841	PFC	Oligodendrocyte
570	59.199	0.389153	PFC	Excitatory
571	78.23	0.260898	PFC	Inhibitory
572	41.7539	0.506721	PFC	Inhibitory
573	43.3398	0.496033	PFC	OPC
574	41.7539	0.506721	PFC	Oligodendrocyte
575	57.6131	0.399841	PFC	Excitatory
576	57.6131	0.399841	PFC	Inhibitory
577	30.6524	0.581536	PFC	Oligodendrocyte
578	14.7932	0.688416	PFC	Excitatory
579	32.2383	0.570848	PFC	Oligodendrocyte
580	73.4722	0.292962	PFC	OPC
581	59.199	0.389153	PFC	OPC
582	60.7849	0.378465	PFC	Inhibitory
583	48.0975	0.463969	PFC	Oligodendrocyte
584	41.7539	0.506721	PFC	OPC
585	59.199	0.389153	PFC	Oligodendrocyte
586	43.3398	0.496033	PFC	Inhibitory
587	38.582	0.528097	PFC	Inhibitory
588	36.9961	0.538785	PFC	Oligodendrocyte
589	16.3791	0.677728	PFC	OPC
590	35.4102	0.549473	PFC	Oligodendrocyte
591	27.4806	0.602912	PFC	Oligodendrocyte
592	29.0665	0.592224	PFC	Inhibitory
593	13.2073	0.699104	PFC	Oligodendrocyte
594	33.8243	0.56016	PFC	Excitatory
595	33.8243	0.56016	PFC	Oligodendrocyte
596	33.8243	0.56016	PFC	Inhibitory
597	48.0975	0.463969	PFC	OPC
598	6.86362	0.741856	PFC	OPC
599	49.6835	0.453281	PFC	Inhibitory
600	46.5116	0.474657	PFC	Inhibitory
601	32.2383	0.570848	PFC	Excitatory
602	29.0665	0.592224	PFC	Excitatory
603	36.9961	0.538785	PFC	Inhibitory
604	62.3708	0.367777	PFC	OPC
605	21.1369	0.645664	PFC	OPC
606	30.6524	0.581536	PFC	OPC
607	22.7228	0.634976	PFC	OPC
608	57.6131	0.399841	PFC	OPC
609	32.2383	0.570848	PFC	Inhibitory
610	44.9257	0.485345	PFC	Oligodendrocyte
611	49.6835	0.453281	PFC	Oligodendrocyte
612	13.2073	0.699104	PFC	Excitatory
613	62.3708	0.367777	PFC	Inhibitory
614	46.5116	0.474657	PFC	OPC
615	44.9257	0.485345	PFC	OPC
616	24.3087	0.624288	PFC	Inhibitory
617	49.6835	0.453281	PFC	Excitatory
618	35.4102	0.549473	PFC	OPC
619	30.6524	0.581536	PFC	Inhibitory
620	36.9961	0.538785	PFC	Excitatory
621	14.7932	0.688416	PFC	Inhibitory
622	46.5116	0.474657	PFC	Excitatory
623	8.44954	0.731168	PFC	Oligodendrocyte
624	24.3087	0.624288	PFC	Oligodendrocyte
625	36.9961	0.538785	PFC	OPC
626	62.3708	0.367777	PFC	Excitatory
627	8.44954	0.731168	PFC	Excitatory
628	33.8243	0.56016	PFC	OPC
629	35.4102	0.549473	PFC	Inhibitory
630	24.3087	0.624288	PFC	Excitatory
631	35.4102	0.549473	PFC	Excitatory
632	14.7932	0.688416	PFC	Oligodendrocyte
633	14.7932	0.688416	PFC	OPC
634	63.9567	0.357089	PFC	OPC
635	8.44954	0.731168	PFC	Inhibitory
636	25.8947	0.6136	PFC	Inhibitory
637	25.8947	0.6136	PFC	OPC
638	29.0665	0.592224	PFC	Oligodendrocyte
639	32.2383	0.570848	PFC	OPC
640	27.4806	0.602912	PFC	Excitatory
641	27.4806	0.602912	PFC	Inhibitory
642	25.8947	0.6136	PFC	Excitatory
643	59.199	0.389153	PFC	Inhibitory
644	24.3087	0.624288	PFC	OPC
645	30.6524	0.581536	PFC	Excitatory
646	25.8947	0.6136	PFC	Oligodendrocyte
647	62.3708	0.367777	PFC	Oligodendrocyte
648	27.4806	0.602912	PFC	OPC
649	13.2073	0.699104	PFC	Inhibitory
650	29.0665	0.592224	PFC	OPC
651	25.8947	-0.368072	PFC	Inhibitory
652	33.8243	-0.332774	PFC	Inhibitory
653	35.4102	-0.328845	PFC	Inhibitory
654	62.3708	-0.328668	PFC	Inhibitory
655	63.9567	-0.327538	PFC	Inhibitory
656	59.199	-0.329827	PFC	Inhibitory
657	75.0582	-0.312706	PFC	Inhibitory
658	65.5426	-0.326078	PFC	Inhibitory
659	68.7145	-0.322324	PFC	Inhibitory
660	32.2383	-0.33771	PFC	Inhibitory
661	30.6524	-0.343695	PFC	Inhibitory
662	73.4722	-0.315271	PFC	Inhibitory
663	27.4806	-0.358885	PFC	Inhibitory
664	78.23	-0.307457	PFC	Inhibitory
665	67.1286	-0.324325	PFC	Inhibitory
666	13.2073	-0.472741	PFC	Inhibitory
667	29.0665	-0.350753	PFC	Inhibitory
668	43.3398	-0.321868	PFC	Inhibitory
669	24.3087	-0.378282	PFC	Inhibitory
670	8.44954	-0.520896	PFC	Inhibitory
671	76.6441	-0.310093	PFC	Inhibitory
672	70.3004	-0.320119	PFC	Inhibitory
673	5.2777	-0.554066	PFC	Inhibitory
674	49.6835	-0.325533	PFC	Inhibitory
675	71.8863	-0.317754	PFC	Inhibitory
676	0.519945	-0.604329	PFC	Inhibitory
677	19.551	-0.41448	PFC	Inhibitory
678	48.0975	-0.324313	PFC	Inhibitory
679	11.6214	-0.488495	PFC	Inhibitory
680	6.86362	-0.537415	PFC	Inhibitory
681	3.69178	-0.570794	PFC	Inhibitory
682	2.10586	-0.587556	PFC	Inhibitory
683	16.3791	-0.442484	PFC	Inhibitory
684	51.2694	-0.326758	PFC	Inhibitory
685	52.8553	-0.327881	PFC	Inhibitory
686	60.7849	-0.329437	PFC	Inhibitory
687	38.582	-0.323767	PFC	Inhibitory
688	22.7228	-0.389464	PFC	Inhibitory
689	10.0355	-0.504568	PFC	Inhibitory
690	46.5116	-0.323213	PFC	Inhibitory
691	44.9257	-0.322357	PFC	Inhibitory
692	17.9651	-0.428154	PFC	Inhibitory
693	21.1369	-0.401555	PFC	Inhibitory
694	54.4412	-0.328814	PFC	Inhibitory
695	40.1679	-0.322464	PFC	Inhibitory
696	14.7932	-0.457377	PFC	Inhibitory
697	41.7539	-0.321865	PFC	Inhibitory
698	36.9961	-0.325867	PFC	Inhibitory
699	57.6131	-0.329837	PFC	Inhibitory
700	56.0271	-0.329484	PFC	Inhibitory
701	19.551	0.310976	PFC	Oligodendrocyte
702	11.6214	0.289253	PFC	Oligodendrocyte
703	56.0271	0.410901	PFC	Oligodendrocyte
704	54.4412	0.406556	PFC	Oligodendrocyte
705	17.9651	0.306631	PFC	Oligodendrocyte
706	38.582	0.36311	PFC	Oligodendrocyte
707	40.1679	0.367455	PFC	Oligodendrocyte
708	57.6131	0.415245	PFC	Oligodendrocyte
709	35.4102	0.354421	PFC	Oligodendrocyte
710	59.199	0.41959	PFC	Oligodendrocyte
711	21.1369	0.31532	PFC	Oligodendrocyte
712	27.4806	0.332699	PFC	Oligodendrocyte
713	68.7145	0.445657	PFC	Oligodendrocyte
714	65.5426	0.436968	PFC	Oligodendrocyte
715	49.6835	0.393522	PFC	Oligodendrocyte
716	33.8243	0.350077	PFC	Oligodendrocyte
717	62.3708	0.428279	PFC	Oligodendrocyte
718	6.86362	0.276219	PFC	Oligodendrocyte
719	51.2694	0.397867	PFC	Oligodendrocyte
720	36.9961	0.358766	PFC	Oligodendrocyte
721	29.0665	0.337043	PFC	Oligodendrocyte
722	5.2777	0.271875	PFC	Oligodendrocyte
723	30.6524	0.341388	PFC	Oligodendrocyte
724	48.0975	0.389178	PFC	Oligodendrocyte
725	41.7539	0.3718	PFC	Oligodendrocyte
726	73.4722	0.458691	PFC	Oligodendrocyte
727	2.10586	0.263186	PFC	Oligodendrocyte
728	52.8553	0.402212	PFC	Oligodendrocyte
729	13.2073	0.293597	PFC	Oligodendrocyte
730	78.23	0.471725	PFC	Oligodendrocyte
731	14.7932	0.297942	PFC	Oligodendrocyte
732	8.44954	0.280564	PFC	Oligodendrocyte
733	60.7849	0.423934	PFC	Oligodendrocyte
734	24.3087	0.324009	PFC	Oligodendrocyte
735	46.5116	0.384833	PFC	Oligodendrocyte
736	3.69178	0.26753	PFC	Oligodendrocyte
737	43.3398	0.376144	PFC	Oligodendrocyte
738	10.0355	0.284908	PFC	Oligodendrocyte
739	75.0582	0.463035	PFC	Oligodendrocyte
740	25.8947	0.328354	PFC	Oligodendrocyte
741	0.519945	0.258841	PFC	Oligodendrocyte
742	70.3004	0.450002	PFC	Oligodendrocyte
743	22.7228	0.319665	PFC	Oligodendrocyte
744	32.2383	0.345732	PFC	Oligodendrocyte
745	16.3791	0.302287	PFC	Oligodendrocyte
746	44.9257	0.380489	PFC	Oligodendrocyte
747	63.9567	0.432623	PFC	Oligodendrocyte
748	76.6441	0.46738	PFC	Oligodendrocyte
749	67.1286	0.441313	PFC	Oligodendrocyte
750	71.8863	0.454346	PFC	Oligodendrocyte
751	56.0271	0.445404	PFC	Excitatory
752	52.8553	0.440578	PFC	Excitatory
753	48.0975	0.449116	PFC	Excitatory
754	46.5116	0.453722	PFC	Excitatory
755	27.4806	0.341008	PFC	Excitatory
756	71.8863	0.650942	PFC	Excitatory
757	17.9651	0.124245	PFC	Excitatory
758	10.0355	-0.0730434	PFC	Excitatory
759	49.6835	0.444931	PFC	Excitatory
760	62.3708	0.493332	PFC	Excitatory
761	14.7932	0.0443359	PFC	Excitatory
762	25.8947	0.310143	PFC	Excitatory
763	65.5426	0.536721	PFC	Excitatory
764	32.2383	0.413644	PFC	Excitatory
765	44.9257	0.458032	PFC	Excitatory
766	2.10586	-0.261917	PFC	Excitatory
767	59.199	0.462564	PFC	Excitatory
768	54.4412	0.44161	PFC	Excitatory
769	73.4722	0.683011	PFC	Excitatory
770	57.6131	0.452304	PFC	Excitatory
771	13.2073	0.00476949	PFC	Excitatory
772	70.3004	0.619906	PFC	Excitatory
773	75.0582	0.715791	PFC	Excitatory
774	22.7228	0.240629	PFC	Excitatory
775	60.7849	0.476264	PFC	Excitatory
776	3.69178	-0.224509	PFC	Excitatory
777	78.23	0.782406	PFC	Excitatory
778	51.2694	0.441867	PFC	Excitatory
779	36.9961	0.453241	PFC	Excitatory
780	76.6441	0.749002	PFC	Excitatory
781	63.9567	0.513579	PFC	Excitatory
782	38.582	0.459445	PFC	Excitatory
783	6.86362	-0.149301	PFC	Excitatory
784	21.1369	0.202935	PFC	Excitatory
785	43.3398	0.461362	PFC	Excitatory
786	67.1286	0.562411	PFC	Excitatory
787	68.7145	0.590268	PFC	Excitatory
788	5.2777	-0.186998	PFC	Excitatory
789	16.3791	0.0842413	PFC	Excitatory
790	8.44954	-0.11134	PFC	Excitatory
791	41.7539	0.463078	PFC	Excitatory
792	40.1679	0.462597	PFC	Excitatory
793	11.6214	-0.0343543	PFC	Excitatory
794	30.6524	0.393024	PFC	Excitatory
795	0.519945	-0.29929	PFC	Excitatory
796	19.551	0.163968	PFC	Excitatory
797	33.8243	0.430517	PFC	Excitatory
798	24.3087	0.276532	PFC	Excitatory
799	29.0665	0.368741	PFC	Excitatory
800	35.4102	0.443673	PFC	Excitatory
801	48.0975	0.0558617	PFC	Astrocyte
802	52.8553	0.0123549	PFC	Astrocyte
803	70.3004	-0.0317293	PFC	Astrocyte
804	0.519945	1.07095	PFC	Astrocyte
805	41.7539	0.0986715	PFC	Astrocyte
806	62.3708	-0.0447746	PFC	Astrocyte
807	60.7849	-0.0407445	PFC	Astrocyte
808	40.1679	0.104752	PFC	Astrocyte
809	3.69178	0.898819	PFC	Astrocyte
810	38.582	0.109061	PFC	Astrocyte
811	44.9257	0.0807359	PFC	Astrocyte
812	56.0271	-0.014303	PFC	Astrocyte
813	54.4412	-0.00158138	PFC	Astrocyte
814	75.0582	-0.00689607	PFC	Astrocyte
815	27.4806	0.128528	PFC	Astrocyte
816	43.3398	0.0906585	PFC	Astrocyte
817	46.5116	0.0690394	PFC	Astrocyte
818	57.6131	-0.0253229	PFC	Astrocyte
819	63.9567	-0.0463336	PFC	Astrocyte
820	67.1286	-0.0426744	PFC	Astrocyte
821	17.9651	0.267623	PFC	Astrocyte
822	2.10586	0.984769	PFC	Astrocyte
823	6.86362	0.729975	PFC	Astrocyte
824	78.23	0.0120825	PFC	Astrocyte
825	22.7228	0.171328	PFC	Astrocyte
826	49.6835	0.0416574	PFC	Astrocyte
827	51.2694	0.0269611	PFC	Astrocyte
828	36.9961	0.111914	PFC	Astrocyte
829	65.5426	-0.0455588	PFC	Astrocyte
830	24.3087	0.152151	PFC	Astrocyte
831	10.0355	0.571139	PFC	Astrocyte
832	71.8863	-0.0242767	PFC	Astrocyte
833	35.4102	0.113719	PFC	Astrocyte
834	8.44954	0.648821	PFC	Astrocyte
835	68.7145	-0.0379644	PFC	Astrocyte
836	14.7932	0.368709	PFC	Astrocyte
837	59.199	-0.0342233	PFC	Astrocyte
838	19.551	0.228436	PFC	Astrocyte
839	73.4722	-0.0159066	PFC	Astrocyte
840	21.1369	0.19652	PFC	Astrocyte
841	5.2777	0.813623	PFC	Astrocyte
842	16.3791	0.314397	PFC	Astrocyte
843	76.6441	0.00250455	PFC	Astrocyte
844	33.8243	0.114992	PFC	Astrocyte
845	30.6524	0.118515	PFC	Astrocyte
846	13.2073	0.430127	PFC	Astrocyte
847	25.8947	0.138179	PFC	Astrocyte
848	29.0665	0.12228	PFC	Astrocyte
849	11.6214	0.497914	PFC	Astrocyte
850	32.2383	0.116352	PFC	Astrocyte
851	0.519945	0.27034	PFC	Astrocyte
852	16.3791	0.0611871	PFC	Astrocyte
853	75.0582	-0.352391	PFC	Astrocyte
854	78.23	-0.367584	PFC	Astrocyte
855	40.1679	-0.162338	PFC	Astrocyte
856	46.5116	-0.20346	PFC	Astrocyte
857	41.7539	-0.173119	PFC	Astrocyte
858	67.1286	-0.31406	PFC	Astrocyte
859	14.7932	0.0807422	PFC	Astrocyte
860	70.3004	-0.329495	PFC	Astrocyte
861	63.9567	-0.29839	PFC	Astrocyte
862	44.9257	-0.193649	PFC	Astrocyte
863	29.0665	-0.0741913	PFC	Astrocyte
864	13.2073	0.100767	PFC	Astrocyte
865	36.9961	-0.139579	PFC	Astrocyte
866	17.9651	0.0421566	PFC	Astrocyte
867	2.10586	0.248774	PFC	Astrocyte
868	38.582	-0.151169	PFC	Astrocyte
869	5.2777	0.20571	PFC	Astrocyte
870	3.69178	0.22722	PFC	Astrocyte
871	43.3398	-0.183546	PFC	Astrocyte
872	35.4102	-0.127535	PFC	Astrocyte
873	22.7228	-0.011425	PFC	Astrocyte
874	65.5426	-0.30626	PFC	Astrocyte
875	76.6441	-0.35999	PFC	Astrocyte
876	19.551	0.0236933	PFC	Astrocyte
877	11.6214	0.121199	PFC	Astrocyte
878	56.0271	-0.257563	PFC	Astrocyte
879	54.4412	-0.249011	PFC	Astrocyte
880	57.6131	-0.265968	PFC	Astrocyte
881	25.8947	-0.0440506	PFC	Astrocyte
882	48.0975	-0.213006	PFC	Astrocyte
883	71.8863	-0.337151	PFC	Astrocyte
884	10.0355	0.141974	PFC	Astrocyte
885	8.44954	0.163026	PFC	Astrocyte
886	6.86362	0.184292	PFC	Astrocyte
887	73.4722	-0.34478	PFC	Astrocyte
888	59.199	-0.27424	PFC	Astrocyte
889	33.8243	-0.115005	PFC	Astrocyte
890	49.6835	-0.222313	PFC	Astrocyte
891	68.7145	-0.321801	PFC	Astrocyte
892	62.3708	-0.290438	PFC	Astrocyte
893	30.6524	-0.0883609	PFC	Astrocyte
894	60.7849	-0.282393	PFC	Astrocyte
895	27.4806	-0.0594267	PFC	Astrocyte
896	21.1369	0.00582655	PFC	Astrocyte
897	52.8553	-0.240296	PFC	Astrocyte
898	24.3087	-0.0280516	PFC	Astrocyte
899	51.2694	-0.231402	PFC	Astrocyte
900	32.2383	-0.101957	PFC	Astrocyte
901	36.9961	-0.130215	PFC	Microglia
902	22.7228	-0.1422	PFC	Microglia
903	19.551	-0.0894215	PFC	Microglia
904	49.6835	-0.146479	PFC	Microglia
905	38.582	-0.123054	PFC	Microglia
906	59.199	-0.253392	PFC	Microglia
907	75.0582	-0.396385	PFC	Microglia
908	41.7539	-0.114965	PFC	Microglia
909	73.4722	-0.385279	PFC	Microglia
910	60.7849	-0.27181	PFC	Microglia
911	62.3708	-0.289353	PFC	Microglia
912	40.1679	-0.117778	PFC	Microglia
913	71.8863	-0.373805	PFC	Microglia
914	68.7145	-0.349156	PFC	Microglia
915	29.0665	-0.167666	PFC	Microglia
916	48.0975	-0.134118	PFC	Microglia
917	70.3004	-0.361812	PFC	Microglia
918	76.6441	-0.407263	PFC	Microglia
919	33.8243	-0.147429	PFC	Microglia
920	63.9567	-0.305865	PFC	Microglia
921	0.519945	0.804868	PFC	Microglia
922	67.1286	-0.335694	PFC	Microglia
923	35.4102	-0.138596	PFC	Microglia
924	21.1369	-0.119829	PFC	Microglia
925	44.9257	-0.118212	PFC	Microglia
926	16.3791	-0.00264868	PFC	Microglia
927	57.6131	-0.234369	PFC	Microglia
928	3.69178	0.619817	PFC	Microglia
929	13.2073	0.118452	PFC	Microglia
930	51.2694	-0.16128	PFC	Microglia
931	27.4806	-0.169	PFC	Microglia
932	78.23	-0.418035	PFC	Microglia
933	43.3398	-0.115034	PFC	Microglia
934	25.8947	-0.165876	PFC	Microglia
935	6.86362	0.438442	PFC	Microglia
936	8.44954	0.351434	PFC	Microglia
937	24.3087	-0.157264	PFC	Microglia
938	10.0355	0.26835	PFC	Microglia
939	30.6524	-0.162935	PFC	Microglia
940	65.5426	-0.321299	PFC	Microglia
941	2.10586	0.712216	PFC	Microglia
942	32.2383	-0.155855	PFC	Microglia
943	11.6214	0.190315	PFC	Microglia
944	17.9651	-0.0504489	PFC	Microglia
945	56.0271	-0.215126	PFC	Microglia
946	54.4412	-0.196163	PFC	Microglia
947	5.2777	0.528261	PFC	Microglia
948	14.7932	0.0538385	PFC	Microglia
949	46.5116	-0.124601	PFC	Microglia
950	52.8553	-0.178026	PFC	Microglia
951	10.0355	0.597189	PFC	Microglia
952	14.7932	0.56408	PFC	Microglia
953	8.44954	0.608226	PFC	Microglia
954	22.7228	0.508897	PFC	Microglia
955	3.69178	0.641336	PFC	Microglia
956	0.519945	0.663409	PFC	Microglia
957	19.551	0.53097	PFC	Microglia
958	63.9567	0.221945	PFC	Microglia
959	41.7539	0.376458	PFC	Microglia
960	24.3087	0.49786	PFC	Microglia
961	11.6214	0.586153	PFC	Microglia
962	71.8863	0.166762	PFC	Microglia
963	5.2777	0.630299	PFC	Microglia
964	16.3791	0.553043	PFC	Microglia
965	21.1369	0.519933	PFC	Microglia
966	36.9961	0.409567	PFC	Microglia
967	17.9651	0.542006	PFC	Microglia
968	29.0665	0.46475	PFC	Microglia
969	2.10586	0.652372	PFC	Microglia
970	13.2073	0.575116	PFC	Microglia
971	25.8947	0.486823	PFC	Microglia
972	54.4412	0.288165	PFC	Microglia
973	57.6131	0.266092	PFC	Microglia
974	6.86362	0.619263	PFC	Microglia
975	30.6524	0.453714	PFC	Microglia
976	33.8243	0.43164	PFC	Microglia
977	40.1679	0.387494	PFC	Microglia
978	38.582	0.398531	PFC	Microglia
979	52.8553	0.299201	PFC	Microglia
980	32.2383	0.442677	PFC	Microglia
981	35.4102	0.420604	PFC	Microglia
982	75.0582	0.144689	PFC	Microglia
983	59.199	0.255055	PFC	Microglia
984	27.4806	0.475787	PFC	Microglia
985	56.0271	0.277128	PFC	Microglia
986	51.2694	0.310238	PFC	Microglia
987	70.3004	0.177799	PFC	Microglia
988	62.3708	0.232982	PFC	Microglia
989	60.7849	0.244018	PFC	Microglia
990	46.5116	0.343348	PFC	Microglia
991	48.0975	0.332311	PFC	Microglia
992	76.6441	0.133653	PFC	Microglia
993	78.23	0.122616	PFC	Microglia
994	68.7145	0.188836	PFC	Microglia
995	73.4722	0.155726	PFC	Microglia
996	43.3398	0.365421	PFC	Microglia
997	44.9257	0.354384	PFC	Microglia
998	49.6835	0.321275	PFC	Microglia
999	65.5426	0.210909	PFC	Microglia
1000	67.1286	0.199872	PFC	Microglia
1001	48.0975	-0.390745	PFC	Excitatory
1002	35.4102	-0.355334	PFC	Excitatory
1003	44.9257	-0.387132	PFC	Excitatory
1004	75.0582	-0.190174	PFC	Excitatory
1005	36.9961	-0.361161	PFC	Excitatory
1006	27.4806	-0.339983	PFC	Excitatory
1007	30.6524	-0.342192	PFC	Excitatory
1008	5.2777	-0.554782	PFC	Excitatory
1009	60.7849	-0.338677	PFC	Excitatory
1010	29.0665	-0.340255	PFC	Excitatory
1011	49.6835	-0.39022	PFC	Excitatory
1012	76.6441	-0.171689	PFC	Excitatory
1013	46.5116	-0.389664	PFC	Excitatory
1014	59.199	-0.350803	PFC	Excitatory
1015	2.10586	-0.606985	PFC	Excitatory
1016	25.8947	-0.341601	PFC	Excitatory
1017	6.86362	-0.529168	PFC	Excitatory
1018	65.5426	-0.295299	PFC	Excitatory
1019	73.4722	-0.208544	PFC	Excitatory
1020	14.7932	-0.416283	PFC	Excitatory
1021	0.519945	-0.633236	PFC	Excitatory
1022	24.3087	-0.3453	PFC	Excitatory
1023	70.3004	-0.244602	PFC	Excitatory
1024	13.2073	-0.43592	PFC	Excitatory
1025	62.3708	-0.325279	PFC	Excitatory
1026	3.69178	-0.58079	PFC	Excitatory
1027	32.2383	-0.345544	PFC	Excitatory
1028	71.8863	-0.226718	PFC	Excitatory
1029	17.9651	-0.38323	PFC	Excitatory
1030	16.3791	-0.39865	PFC	Excitatory
1031	67.1286	-0.279022	PFC	Excitatory
1032	51.2694	-0.38798	PFC	Excitatory
1033	78.23	-0.153152	PFC	Excitatory
1034	38.582	-0.367188	PFC	Excitatory
1035	41.7539	-0.378589	PFC	Excitatory
1036	52.8553	-0.383966	PFC	Excitatory
1037	63.9567	-0.310768	PFC	Excitatory
1038	33.8243	-0.350025	PFC	Excitatory
1039	8.44954	-0.504205	PFC	Excitatory
1040	10.0355	-0.480158	PFC	Excitatory
1041	57.6131	-0.36151	PFC	Excitatory
1042	68.7145	-0.262079	PFC	Excitatory
1043	56.0271	-0.370669	PFC	Excitatory
1044	43.3398	-0.383356	PFC	Excitatory
1045	21.1369	-0.359496	PFC	Excitatory
1046	19.551	-0.37016	PFC	Excitatory
1047	11.6214	-0.457304	PFC	Excitatory
1048	54.4412	-0.37818	PFC	Excitatory
1049	40.1679	-0.373101	PFC	Excitatory
1050	22.7228	-0.35123	PFC	Excitatory
1051	24.3087	0.0494748	PFC	Excitatory
1052	14.7932	0.0233199	PFC	Excitatory
1053	17.9651	0.0346607	PFC	Excitatory
1054	19.551	0.0393596	PFC	Excitatory
1055	22.7228	0.046753	PFC	Excitatory
1056	27.4806	0.0531282	PFC	Excitatory
1057	10.0355	0.00224927	PFC	Excitatory
1058	62.3708	0.066991	PFC	Excitatory
1059	21.1369	0.0433882	PFC	Excitatory
1060	2.10586	-0.0387014	PFC	Excitatory
1061	13.2073	0.0167684	PFC	Excitatory
1062	65.5426	0.0730831	PFC	Excitatory
1063	11.6214	0.00971896	PFC	Excitatory
1064	75.0582	0.0936685	PFC	Excitatory
1065	51.2694	0.0527167	PFC	Excitatory
1066	6.86362	-0.0136358	PFC	Excitatory
1067	3.69178	-0.030272	PFC	Excitatory
1068	48.0975	0.0513603	PFC	Excitatory
1069	56.0271	0.0571731	PFC	Excitatory
1070	41.7539	0.0519781	PFC	Excitatory
1071	70.3004	0.0830993	PFC	Excitatory
1072	76.6441	0.0972406	PFC	Excitatory
1073	60.7849	0.064197	PFC	Excitatory
1074	8.44954	-0.00556171	PFC	Excitatory
1075	16.3791	0.0293027	PFC	Excitatory
1076	44.9257	0.0512083	PFC	Excitatory
1077	40.1679	0.0525741	PFC	Excitatory
1078	57.6131	0.0592594	PFC	Excitatory
1079	59.199	0.0616099	PFC	Excitatory
1080	29.0665	0.0541557	PFC	Excitatory
1081	46.5116	0.0511467	PFC	Excitatory
1082	25.8947	0.0515855	PFC	Excitatory
1083	5.2777	-0.0218969	PFC	Excitatory
1084	32.2383	0.0549112	PFC	Excitatory
1085	30.6524	0.054728	PFC	Excitatory
1086	67.1286	0.0763278	PFC	Excitatory
1087	49.6835	0.0518777	PFC	Excitatory
1088	63.9567	0.0699623	PFC	Excitatory
1089	54.4412	0.0553746	PFC	Excitatory
1090	38.582	0.0532249	PFC	Excitatory
1091	43.3398	0.0515031	PFC	Excitatory
1092	33.8243	0.0547774	PFC	Excitatory
1093	0.519945	-0.0471469	PFC	Excitatory
1094	68.7145	0.0796736	PFC	Excitatory
1095	73.4722	0.0901127	PFC	Excitatory
1096	35.4102	0.0544012	PFC	Excitatory
1097	36.9961	0.0538586	PFC	Excitatory
1098	71.8863	0.0865849	PFC	Excitatory
1099	78.23	0.10082	PFC	Excitatory
1100	52.8553	0.0538843	PFC	Excitatory
1101	38.582	0.0632167	PFC	Inhibitory
1102	62.3708	0.113256	PFC	Inhibitory
1103	36.9961	0.0598807	PFC	Inhibitory
1104	33.8243	0.0532089	PFC	Inhibitory
1105	51.2694	0.0899042	PFC	Inhibitory
1106	19.551	0.0231854	PFC	Inhibitory
1107	65.5426	0.119928	PFC	Inhibitory
1108	22.7228	0.0298573	PFC	Inhibitory
1109	71.8863	0.133271	PFC	Inhibitory
1110	59.199	0.106584	PFC	Inhibitory
1111	48.0975	0.0832323	PFC	Inhibitory
1112	52.8553	0.0932402	PFC	Inhibitory
1113	16.3791	0.0165135	PFC	Inhibitory
1114	68.7145	0.1266	PFC	Inhibitory
1115	57.6131	0.103248	PFC	Inhibitory
1116	40.1679	0.0665526	PFC	Inhibitory
1117	5.2777	-0.0068381	PFC	Inhibitory
1118	2.10586	-0.01351	PFC	Inhibitory
1119	49.6835	0.0865683	PFC	Inhibitory
1120	70.3004	0.129936	PFC	Inhibitory
1121	0.519945	-0.0168459	PFC	Inhibitory
1122	63.9567	0.116592	PFC	Inhibitory
1123	67.1286	0.123264	PFC	Inhibitory
1124	10.0355	0.00316973	PFC	Inhibitory
1125	54.4412	0.0965761	PFC	Inhibitory
1126	8.44954	-0.000166214	PFC	Inhibitory
1127	13.2073	0.00984161	PFC	Inhibitory
1128	56.0271	0.0999121	PFC	Inhibitory
1129	29.0665	0.043201	PFC	Inhibitory
1130	35.4102	0.0565448	PFC	Inhibitory
1131	17.9651	0.0198494	PFC	Inhibitory
1132	11.6214	0.00650567	PFC	Inhibitory
1133	3.69178	-0.010174	PFC	Inhibitory
1134	21.1369	0.0265213	PFC	Inhibitory
1135	43.3398	0.0732245	PFC	Inhibitory
1136	14.7932	0.0131776	PFC	Inhibitory
1137	73.4722	0.136607	PFC	Inhibitory
1138	6.86362	-0.00350216	PFC	Inhibitory
1139	27.4806	0.0398651	PFC	Inhibitory
1140	60.7849	0.10992	PFC	Inhibitory
1141	78.23	0.146615	PFC	Inhibitory
1142	46.5116	0.0798964	PFC	Inhibitory
1143	25.8947	0.0365292	PFC	Inhibitory
1144	41.7539	0.0698886	PFC	Inhibitory
1145	44.9257	0.0765605	PFC	Inhibitory
1146	30.6524	0.046537	PFC	Inhibitory
1147	75.0582	0.139943	PFC	Inhibitory
1148	24.3087	0.0331932	PFC	Inhibitory
1149	32.2383	0.0498729	PFC	Inhibitory
1150	76.6441	0.143279	PFC	Inhibitory
1151	10.0355	0.376838	PFC	Excitatory
1152	57.6131	0.513441	PFC	Excitatory
1153	11.6214	0.381391	PFC	Excitatory
1154	56.0271	0.508887	PFC	Excitatory
1155	60.7849	0.522548	PFC	Excitatory
1156	68.7145	0.545315	PFC	Excitatory
1157	22.7228	0.413265	PFC	Excitatory
1158	59.199	0.517994	PFC	Excitatory
1159	63.9567	0.531655	PFC	Excitatory
1160	78.23	0.572636	PFC	Excitatory
1161	2.10586	0.354071	PFC	Excitatory
1162	33.8243	0.445139	PFC	Excitatory
1163	67.1286	0.540761	PFC	Excitatory
1164	73.4722	0.558975	PFC	Excitatory
1165	71.8863	0.554422	PFC	Excitatory
1166	62.3708	0.527101	PFC	Excitatory
1167	75.0582	0.563529	PFC	Excitatory
1168	3.69178	0.358624	PFC	Excitatory
1169	14.7932	0.390498	PFC	Excitatory
1170	29.0665	0.431479	PFC	Excitatory
1171	5.2777	0.363178	PFC	Excitatory
1172	13.2073	0.385945	PFC	Excitatory
1173	17.9651	0.399605	PFC	Excitatory
1174	19.551	0.404158	PFC	Excitatory
1175	70.3004	0.549868	PFC	Excitatory
1176	76.6441	0.568082	PFC	Excitatory
1177	52.8553	0.499781	PFC	Excitatory
1178	43.3398	0.47246	PFC	Excitatory
1179	8.44954	0.372284	PFC	Excitatory
1180	36.9961	0.454246	PFC	Excitatory
1181	51.2694	0.495227	PFC	Excitatory
1182	30.6524	0.436033	PFC	Excitatory
1183	41.7539	0.467907	PFC	Excitatory
1184	16.3791	0.395052	PFC	Excitatory
1185	65.5426	0.536208	PFC	Excitatory
1186	24.3087	0.417819	PFC	Excitatory
1187	21.1369	0.408712	PFC	Excitatory
1188	25.8947	0.422372	PFC	Excitatory
1189	27.4806	0.426926	PFC	Excitatory
1190	54.4412	0.504334	PFC	Excitatory
1191	0.519945	0.349517	PFC	Excitatory
1192	40.1679	0.463353	PFC	Excitatory
1193	6.86362	0.367731	PFC	Excitatory
1194	32.2383	0.440586	PFC	Excitatory
1195	49.6835	0.490674	PFC	Excitatory
1196	48.0975	0.48612	PFC	Excitatory
1197	38.582	0.4588	PFC	Excitatory
1198	44.9257	0.477013	PFC	Excitatory
1199	35.4102	0.449693	PFC	Excitatory
1200	46.5116	0.481567	PFC	Excitatory
1201	16.3791	-0.0490687	PFC	Microglia
1202	19.551	-0.0963003	PFC	Endothelial
1203	48.0975	-0.204926	PFC	Microglia
1204	48.0975	-0.204926	PFC	Endothelial
1205	49.6835	-0.199924	PFC	Microglia
1206	44.9257	-0.214528	PFC	Microglia
1207	41.7539	-0.221982	PFC	Endothelial
1208	38.582	-0.225395	PFC	Microglia
1209	17.9651	-0.0733771	PFC	Endothelial
1210	49.6835	-0.199924	PFC	Endothelial
1211	11.6214	0.0303447	PFC	Endothelial
1212	6.86362	0.116106	PFC	Microglia
1213	41.7539	-0.221982	PFC	Microglia
1214	44.9257	-0.214528	PFC	Endothelial
1215	46.5116	-0.209874	PFC	Microglia
1216	43.3398	-0.218645	PFC	Endothelial
1217	10.0355	0.0584203	PFC	Microglia
1218	40.1679	-0.224304	PFC	Microglia
1219	59.199	-0.179202	PFC	Endothelial
1220	14.7932	-0.0235592	PFC	Endothelial
1221	38.582	-0.225395	PFC	Endothelial
1222	14.7932	-0.0235592	PFC	Microglia
1223	35.4102	-0.223121	PFC	Endothelial
1224	46.5116	-0.209874	PFC	Endothelial
1225	19.551	-0.0963003	PFC	Microglia
1226	68.7145	-0.185221	PFC	Endothelial
1227	17.9651	-0.0733771	PFC	Microglia
1228	30.6524	-0.206225	PFC	Endothelial
1229	43.3398	-0.218645	PFC	Microglia
1230	16.3791	-0.0490687	PFC	Endothelial
1231	8.44954	0.087053	PFC	Microglia
1232	13.2073	0.0029682	PFC	Microglia
1233	40.1679	-0.224304	PFC	Endothelial
1234	36.9961	-0.225061	PFC	Microglia
1235	21.1369	-0.117666	PFC	Endothelial
1236	35.4102	-0.223121	PFC	Microglia
1237	11.6214	0.0303447	PFC	Microglia
1238	29.0665	-0.196564	PFC	Endothelial
1239	76.6441	-0.202931	PFC	Microglia
1240	13.2073	0.0029682	PFC	Endothelial
1241	67.1286	-0.182616	PFC	Endothelial
1242	29.0665	-0.196564	PFC	Microglia
1243	51.2694	-0.195091	PFC	Microglia
1244	54.4412	-0.186696	PFC	Endothelial
1245	60.7849	-0.178349	PFC	Microglia
1246	8.44954	0.087053	PFC	Endothelial
1247	36.9961	-0.225061	PFC	Endothelial
1248	25.8947	-0.170986	PFC	Microglia
1249	24.3087	-0.155129	PFC	Endothelial
1250	0.519945	0.234178	PFC	Microglia
1251	2.10586	0.204562	PFC	Endothelial
1252	3.69178	0.174968	PFC	Endothelial
1253	27.4806	-0.184813	PFC	Endothelial
1254	67.1286	-0.182616	PFC	Microglia
1255	68.7145	-0.185221	PFC	Microglia
1256	70.3004	-0.188257	PFC	Microglia
1257	70.3004	-0.188257	PFC	Endothelial
1258	57.6131	-0.1809	PFC	Microglia
1259	21.1369	-0.117666	PFC	Microglia
1260	24.3087	-0.155129	PFC	Microglia
1261	0.519945	0.234178	PFC	Endothelial
1262	65.5426	-0.180536	PFC	Microglia
1263	22.7228	-0.13732	PFC	Endothelial
1264	30.6524	-0.206225	PFC	Microglia
1265	27.4806	-0.184813	PFC	Microglia
1266	63.9567	-0.179077	PFC	Endothelial
1267	33.8243	-0.219419	PFC	Microglia
1268	63.9567	-0.179077	PFC	Microglia
1269	60.7849	-0.178349	PFC	Endothelial
1270	75.0582	-0.199039	PFC	Microglia
1271	71.8863	-0.191629	PFC	Microglia
1272	52.8553	-0.190628	PFC	Endothelial
1273	25.8947	-0.170986	PFC	Endothelial
1274	5.2777	0.145451	PFC	Endothelial
1275	2.10586	0.204562	PFC	Microglia
1276	32.2383	-0.213821	PFC	Endothelial
1277	3.69178	0.174968	PFC	Microglia
1278	59.199	-0.179202	PFC	Microglia
1279	54.4412	-0.186696	PFC	Microglia
1280	76.6441	-0.202931	PFC	Endothelial
1281	62.3708	-0.178324	PFC	Microglia
1282	78.23	-0.20687	PFC	Microglia
1283	65.5426	-0.180536	PFC	Endothelial
1284	56.0271	-0.183422	PFC	Endothelial
1285	73.4722	-0.195249	PFC	Microglia
1286	33.8243	-0.219419	PFC	Endothelial
1287	52.8553	-0.190628	PFC	Microglia
1288	78.23	-0.20687	PFC	Endothelial
1289	71.8863	-0.191629	PFC	Endothelial
1290	51.2694	-0.195091	PFC	Endothelial
1291	22.7228	-0.13732	PFC	Microglia
1292	57.6131	-0.1809	PFC	Endothelial
1293	75.0582	-0.199039	PFC	Endothelial
1294	5.2777	0.145451	PFC	Microglia
1295	56.0271	-0.183422	PFC	Microglia
1296	10.0355	0.0584203	PFC	Endothelial
1297	62.3708	-0.178324	PFC	Endothelial
1298	6.86362	0.116106	PFC	Endothelial
1299	73.4722	-0.195249	PFC	Endothelial
1300	32.2383	-0.213821	PFC	Microglia
1301	21.1369	-0.0983739	PFC	Microglia
1302	3.69178	-0.370087	PFC	Microglia
1303	5.2777	-0.340863	PFC	Microglia
1304	6.86362	-0.311945	PFC	Microglia
1305	63.9567	0.0352967	PFC	Microglia
1306	0.519945	-0.428872	PFC	Microglia
1307	24.3087	-0.0688788	PFC	Microglia
1308	29.0665	-0.0373937	PFC	Microglia
1309	13.2073	-0.203378	PFC	Microglia
1310	22.7228	-0.0827267	PFC	Microglia
1311	16.3791	-0.15627	PFC	Microglia
1312	19.551	-0.115855	PFC	Microglia
1313	35.4102	-0.0143809	PFC	Microglia
1314	10.0355	-0.255825	PFC	Microglia
1315	59.199	0.023399	PFC	Microglia
1316	2.10586	-0.399458	PFC	Microglia
1317	17.9651	-0.135168	PFC	Microglia
1318	62.3708	0.0312029	PFC	Microglia
1319	25.8947	-0.0567696	PFC	Microglia
1320	27.4806	-0.0463114	PFC	Microglia
1321	33.8243	-0.0185402	PFC	Microglia
1322	38.582	-0.00828216	PFC	Microglia
1323	14.7932	-0.179058	PFC	Microglia
1324	8.44954	-0.283531	PFC	Microglia
1325	48.0975	0.00304461	PFC	Microglia
1326	57.6131	0.0197522	PFC	Microglia
1327	30.6524	-0.029889	PFC	Microglia
1328	60.7849	0.0272268	PFC	Microglia
1329	65.5426	0.0394821	PFC	Microglia
1330	36.9961	-0.0110154	PFC	Microglia
1331	46.5116	0.00113554	PFC	Microglia
1332	32.2383	-0.023656	PFC	Microglia
1333	11.6214	-0.229036	PFC	Microglia
1334	73.4722	0.061162	PFC	Microglia
1335	71.8863	0.0567706	PFC	Microglia
1336	68.7145	0.048047	PFC	Microglia
1337	41.7539	-0.00408558	PFC	Microglia
1338	56.0271	0.0163179	PFC	Microglia
1339	70.3004	0.0523955	PFC	Microglia
1340	49.6835	0.00516524	PFC	Microglia
1341	67.1286	0.0437377	PFC	Microglia
1342	40.1679	-0.00602322	PFC	Microglia
1343	43.3398	-0.00232797	PFC	Microglia
1344	78.23	0.0743773	PFC	Microglia
1345	51.2694	0.00754062	PFC	Microglia
1346	44.9257	-0.000625214	PFC	Microglia
1347	76.6441	0.0699691	PFC	Microglia
1348	54.4412	0.0131239	PFC	Microglia
1349	52.8553	0.0101933	PFC	Microglia
1350	75.0582	0.065563	PFC	Microglia
1351	2.10586	0.112544	PFC	Oligodendrocyte
1352	8.44954	0.176413	PFC	Oligodendrocyte
1353	6.86362	0.161135	PFC	Oligodendrocyte
1354	32.2383	0.213124	PFC	Oligodendrocyte
1355	13.2073	0.216121	PFC	Oligodendrocyte
1356	35.4102	0.190365	PFC	Oligodendrocyte
1357	73.4722	-0.196352	PFC	Oligodendrocyte
1358	10.0355	0.190837	PFC	Oligodendrocyte
1359	29.0665	0.231301	PFC	Oligodendrocyte
1360	3.69178	0.128986	PFC	Oligodendrocyte
1361	48.0975	0.0763547	PFC	Oligodendrocyte
1362	33.8243	0.202235	PFC	Oligodendrocyte
1363	30.6524	0.222867	PFC	Oligodendrocyte
1364	78.23	-0.253138	PFC	Oligodendrocyte
1365	5.2777	0.145248	PFC	Oligodendrocyte
1366	17.9651	0.241598	PFC	Oligodendrocyte
1367	16.3791	0.235033	PFC	Oligodendrocyte
1368	40.1679	0.150385	PFC	Oligodendrocyte
1369	44.9257	0.106551	PFC	Oligodendrocyte
1370	67.1286	-0.122004	PFC	Oligodendrocyte
1371	75.0582	-0.215239	PFC	Oligodendrocyte
1372	27.4806	0.238261	PFC	Oligodendrocyte
1373	25.8947	0.243593	PFC	Oligodendrocyte
1374	43.3398	0.121419	PFC	Oligodendrocyte
1375	38.582	0.164298	PFC	Oligodendrocyte
1376	22.7228	0.248815	PFC	Oligodendrocyte
1377	70.3004	-0.158863	PFC	Oligodendrocyte
1378	21.1369	0.248484	PFC	Oligodendrocyte
1379	0.519945	0.0960491	PFC	Oligodendrocyte
1380	41.7539	0.136057	PFC	Oligodendrocyte
1381	36.9961	0.177671	PFC	Oligodendrocyte
1382	11.6214	0.204157	PFC	Oligodendrocyte
1383	57.6131	-0.0179172	PFC	Oligodendrocyte
1384	19.551	0.246088	PFC	Oligodendrocyte
1385	56.0271	-0.00166072	PFC	Oligodendrocyte
1386	68.7145	-0.140335	PFC	Oligodendrocyte
1387	49.6835	0.0610712	PFC	Oligodendrocyte
1388	60.7849	-0.0513522	PFC	Oligodendrocyte
1389	62.3708	-0.0685571	PFC	Oligodendrocyte
1390	52.8553	0.030088	PFC	Oligodendrocyte
1391	14.7932	0.226485	PFC	Oligodendrocyte
1392	46.5116	0.0915172	PFC	Oligodendrocyte
1393	76.6441	-0.234177	PFC	Oligodendrocyte
1394	24.3087	0.247152	PFC	Oligodendrocyte
1395	54.4412	0.0143284	PFC	Oligodendrocyte
1396	63.9567	-0.086082	PFC	Oligodendrocyte
1397	71.8863	-0.177548	PFC	Oligodendrocyte
1398	65.5426	-0.103907	PFC	Oligodendrocyte
1399	51.2694	0.0456572	PFC	Oligodendrocyte
1400	59.199	-0.0344744	PFC	Oligodendrocyte
1401	16.3791	-0.0361264	PFC	Inhibitory
1402	49.6835	-0.0331779	PFC	Excitatory
1403	16.3791	-0.0361264	PFC	Excitatory
1404	51.2694	-0.0324518	PFC	Inhibitory
1405	27.4806	-0.0653646	PFC	Inhibitory
1406	48.0975	-0.0344934	PFC	OPC
1407	14.7932	-0.0273499	PFC	Astrocyte
1408	48.0975	-0.0344934	PFC	Inhibitory
1409	49.6835	-0.0331779	PFC	Inhibitory
1410	48.0975	-0.0344934	PFC	Excitatory
1411	14.7932	-0.0273499	PFC	OPC
1412	14.7932	-0.0273499	PFC	Inhibitory
1413	44.9257	-0.0387145	PFC	OPC
1414	49.6835	-0.0331779	PFC	Astrocyte
1415	46.5116	-0.0363584	PFC	Inhibitory
1416	16.3791	-0.0361264	PFC	Astrocyte
1417	51.2694	-0.0324518	PFC	Excitatory
1418	46.5116	-0.0363584	PFC	OPC
1419	29.0665	-0.0652409	PFC	Astrocyte
1420	17.9651	-0.0437981	PFC	Excitatory
1421	13.2073	-0.0175706	PFC	Inhibitory
1422	57.6131	-0.0355103	PFC	Excitatory
1423	48.0975	-0.0344934	PFC	Astrocyte
1424	44.9257	-0.0387145	PFC	Excitatory
1425	68.7145	-0.0582677	PFC	Inhibitory
1426	43.3398	-0.0414795	PFC	Inhibitory
1427	46.5116	-0.0363584	PFC	Astrocyte
1428	27.4806	-0.0653646	PFC	Astrocyte
1429	19.551	-0.0503	PFC	Astrocyte
1430	29.0665	-0.0652409	PFC	OPC
1431	68.7145	-0.0582677	PFC	Astrocyte
1432	68.7145	-0.0582677	PFC	OPC
1433	14.7932	-0.0273499	PFC	Excitatory
1434	51.2694	-0.0324518	PFC	OPC
1435	13.2073	-0.0175706	PFC	Astrocyte
1436	5.2777	0.0417167	PFC	Astrocyte
1437	3.69178	0.0547013	PFC	OPC
1438	29.0665	-0.0652409	PFC	Excitatory
1439	67.1286	-0.0541552	PFC	OPC
1440	56.0271	-0.0338903	PFC	Inhibitory
1441	16.3791	-0.0361264	PFC	OPC
1442	52.8553	-0.0323341	PFC	OPC
1443	30.6524	-0.0642754	PFC	Astrocyte
1444	13.2073	-0.0175706	PFC	Excitatory
1445	41.7539	-0.0445519	PFC	Astrocyte
1446	56.0271	-0.0338903	PFC	Excitatory
1447	43.3398	-0.0414795	PFC	OPC
1448	27.4806	-0.0653646	PFC	OPC
1449	21.1369	-0.0556075	PFC	OPC
1450	67.1286	-0.0541552	PFC	Excitatory
1451	68.7145	-0.0582677	PFC	Excitatory
1452	49.6835	-0.0331779	PFC	OPC
1453	29.0665	-0.0652409	PFC	Inhibitory
1454	65.5426	-0.0502484	PFC	Astrocyte
1455	38.582	-0.0511619	PFC	OPC
1456	63.9567	-0.0465925	PFC	Astrocyte
1457	63.9567	-0.0465925	PFC	Inhibitory
1458	41.7539	-0.0445519	PFC	Inhibitory
1459	6.86362	0.0289319	PFC	Inhibitory
1460	46.5116	-0.0363584	PFC	Excitatory
1461	44.9257	-0.0387145	PFC	Inhibitory
1462	67.1286	-0.0541552	PFC	Inhibitory
1463	52.8553	-0.0323341	PFC	Excitatory
1464	57.6131	-0.0355103	PFC	Astrocyte
1465	17.9651	-0.0437981	PFC	OPC
1466	56.0271	-0.0338903	PFC	OPC
1467	3.69178	0.0547013	PFC	Astrocyte
1468	19.551	-0.0503	PFC	Inhibitory
1469	54.4412	-0.0328207	PFC	Excitatory
1470	63.9567	-0.0465925	PFC	Excitatory
1471	52.8553	-0.0323341	PFC	Astrocyte
1472	41.7539	-0.0445519	PFC	OPC
1473	54.4412	-0.0328207	PFC	OPC
1474	44.9257	-0.0387145	PFC	Astrocyte
1475	40.1679	-0.0478205	PFC	Inhibitory
1476	40.1679	-0.0478205	PFC	OPC
1477	2.10586	0.067781	PFC	Excitatory
1478	67.1286	-0.0541552	PFC	Astrocyte
1479	65.5426	-0.0502484	PFC	OPC
1480	3.69178	0.0547013	PFC	Inhibitory
1481	27.4806	-0.0653646	PFC	Excitatory
1482	24.3087	-0.062688	PFC	Astrocyte
1483	65.5426	-0.0502484	PFC	Excitatory
1484	62.3708	-0.0432368	PFC	OPC
1485	51.2694	-0.0324518	PFC	Astrocyte
1486	5.2777	0.0417167	PFC	Inhibitory
1487	5.2777	0.0417167	PFC	Excitatory
1488	70.3004	-0.0625435	PFC	Excitatory
1489	21.1369	-0.0556075	PFC	Astrocyte
1490	41.7539	-0.0445519	PFC	Excitatory
1491	2.10586	0.067781	PFC	Astrocyte
1492	3.69178	0.0547013	PFC	Excitatory
1493	40.1679	-0.0478205	PFC	Excitatory
1494	38.582	-0.0511619	PFC	Astrocyte
1495	25.8947	-0.0645435	PFC	Inhibitory
1496	33.8243	-0.0602914	PFC	Excitatory
1497	22.7228	-0.0597263	PFC	Inhibitory
1498	17.9651	-0.0437981	PFC	Astrocyte
1499	56.0271	-0.0338903	PFC	Astrocyte
1500	40.1679	-0.0478205	PFC	Astrocyte
1501	6.86362	0.0289319	PFC	OPC
1502	8.44954	0.0164751	PFC	Inhibitory
1503	5.2777	0.0417167	PFC	OPC
1504	8.44954	0.0164751	PFC	Astrocyte
1505	8.44954	0.0164751	PFC	Excitatory
1506	25.8947	-0.0645435	PFC	Excitatory
1507	22.7228	-0.0597263	PFC	Excitatory
1508	24.3087	-0.062688	PFC	Excitatory
1509	24.3087	-0.062688	PFC	Inhibitory
1510	63.9567	-0.0465925	PFC	OPC
1511	60.7849	-0.0402348	PFC	Excitatory
1512	6.86362	0.0289319	PFC	Excitatory
1513	6.86362	0.0289319	PFC	Astrocyte
1514	8.44954	0.0164751	PFC	OPC
1515	11.6214	-0.00691468	PFC	Excitatory
1516	10.0355	0.0044803	PFC	Inhibitory
1517	10.0355	0.0044803	PFC	OPC
1518	11.6214	-0.00691468	PFC	Astrocyte
1519	11.6214	-0.00691468	PFC	Inhibitory
1520	43.3398	-0.0414795	PFC	Excitatory
1521	35.4102	-0.057533	PFC	Inhibitory
1522	65.5426	-0.0502484	PFC	Inhibitory
1523	22.7228	-0.0597263	PFC	Astrocyte
1524	60.7849	-0.0402348	PFC	OPC
1525	30.6524	-0.0642754	PFC	Excitatory
1526	57.6131	-0.0355103	PFC	Inhibitory
1527	43.3398	-0.0414795	PFC	Astrocyte
1528	73.4722	-0.0714288	PFC	Astrocyte
1529	75.0582	-0.0759733	PFC	Excitatory
1530	71.8863	-0.0669426	PFC	OPC
1531	71.8863	-0.0669426	PFC	Excitatory
1532	17.9651	-0.0437981	PFC	Inhibitory
1533	73.4722	-0.0714288	PFC	Excitatory
1534	36.9961	-0.0544444	PFC	OPC
1535	24.3087	-0.062688	PFC	OPC
1536	32.2383	-0.0625832	PFC	Astrocyte
1537	22.7228	-0.0597263	PFC	OPC
1538	70.3004	-0.0625435	PFC	Astrocyte
1539	21.1369	-0.0556075	PFC	Inhibitory
1540	19.551	-0.0503	PFC	Excitatory
1541	52.8553	-0.0323341	PFC	Inhibitory
1542	59.199	-0.0376413	PFC	Astrocyte
1543	71.8863	-0.0669426	PFC	Astrocyte
1544	71.8863	-0.0669426	PFC	Inhibitory
1545	13.2073	-0.0175706	PFC	OPC
1546	11.6214	-0.00691468	PFC	OPC
1547	30.6524	-0.0642754	PFC	Inhibitory
1548	35.4102	-0.057533	PFC	Astrocyte
1549	33.8243	-0.0602914	PFC	Astrocyte
1550	32.2383	-0.0625832	PFC	Inhibitory
1551	60.7849	-0.0402348	PFC	Astrocyte
1552	19.551	-0.0503	PFC	OPC
1553	62.3708	-0.0432368	PFC	Inhibitory
1554	59.199	-0.0376413	PFC	Inhibitory
1555	62.3708	-0.0432368	PFC	Excitatory
1556	59.199	-0.0376413	PFC	Excitatory
1557	54.4412	-0.0328207	PFC	Astrocyte
1558	70.3004	-0.0625435	PFC	Inhibitory
1559	2.10586	0.067781	PFC	OPC
1560	10.0355	0.0044803	PFC	Excitatory
1561	54.4412	-0.0328207	PFC	Inhibitory
1562	76.6441	-0.0805521	PFC	Inhibitory
1563	75.0582	-0.0759733	PFC	OPC
1564	32.2383	-0.0625832	PFC	OPC
1565	62.3708	-0.0432368	PFC	Astrocyte
1566	57.6131	-0.0355103	PFC	OPC
1567	59.199	-0.0376413	PFC	OPC
1568	76.6441	-0.0805521	PFC	OPC
1569	60.7849	-0.0402348	PFC	Inhibitory
1570	2.10586	0.067781	PFC	Inhibitory
1571	0.519945	0.0808887	PFC	Inhibitory
1572	0.519945	0.0808887	PFC	Astrocyte
1573	70.3004	-0.0625435	PFC	OPC
1574	21.1369	-0.0556075	PFC	Excitatory
1575	25.8947	-0.0645435	PFC	OPC
1576	78.23	-0.0851462	PFC	Astrocyte
1577	30.6524	-0.0642754	PFC	OPC
1578	78.23	-0.0851462	PFC	OPC
1579	73.4722	-0.0714288	PFC	OPC
1580	78.23	-0.0851462	PFC	Excitatory
1581	75.0582	-0.0759733	PFC	Astrocyte
1582	10.0355	0.0044803	PFC	Astrocyte
1583	78.23	-0.0851462	PFC	Inhibitory
1584	0.519945	0.0808887	PFC	OPC
1585	35.4102	-0.057533	PFC	OPC
1586	32.2383	-0.0625832	PFC	Excitatory
1587	0.519945	0.0808887	PFC	Excitatory
1588	36.9961	-0.0544444	PFC	Inhibitory
1589	75.0582	-0.0759733	PFC	Inhibitory
1590	38.582	-0.0511619	PFC	Excitatory
1591	76.6441	-0.0805521	PFC	Astrocyte
1592	76.6441	-0.0805521	PFC	Excitatory
1593	38.582	-0.0511619	PFC	Inhibitory
1594	33.8243	-0.0602914	PFC	OPC
1595	36.9961	-0.0544444	PFC	Astrocyte
1596	36.9961	-0.0544444	PFC	Excitatory
1597	73.4722	-0.0714288	PFC	Inhibitory
1598	33.8243	-0.0602914	PFC	Inhibitory
1599	25.8947	-0.0645435	PFC	Astrocyte
1600	35.4102	-0.057533	PFC	Excitatory
1601	73.4722	0.36022	PFC	Microglia
1602	43.3398	0.423226	PFC	Microglia
1603	41.7539	0.420292	PFC	Microglia
1604	6.86362	0.727758	PFC	Microglia
1605	71.8863	0.3728	PFC	Microglia
1606	67.1286	0.407122	PFC	Microglia
1607	40.1679	0.418401	PFC	Microglia
1608	36.9961	0.41872	PFC	Microglia
1609	0.519945	0.819457	PFC	Microglia
1610	57.6131	0.4457	PFC	Microglia
1611	49.6835	0.439233	PFC	Microglia
1612	3.69178	0.773604	PFC	Microglia
1613	70.3004	0.384921	PFC	Microglia
1614	76.6441	0.334236	PFC	Microglia
1615	62.3708	0.432738	PFC	Microglia
1616	44.9257	0.426908	PFC	Microglia
1617	8.44954	0.704877	PFC	Microglia
1618	21.1369	0.530003	PFC	Microglia
1619	75.0582	0.347323	PFC	Microglia
1620	46.5116	0.431024	PFC	Microglia
1621	19.551	0.549992	PFC	Microglia
1622	63.9567	0.425447	PFC	Microglia
1623	60.7849	0.438596	PFC	Microglia
1624	22.7228	0.511137	PFC	Microglia
1625	68.7145	0.396419	PFC	Microglia
1626	13.2073	0.636801	PFC	Microglia
1627	52.8553	0.445246	PFC	Microglia
1628	65.5426	0.416855	PFC	Microglia
1629	51.2694	0.442665	PFC	Microglia
1630	16.3791	0.592432	PFC	Microglia
1631	24.3087	0.493616	PFC	Microglia
1632	11.6214	0.659356	PFC	Microglia
1633	35.4102	0.421329	PFC	Microglia
1634	59.199	0.44293	PFC	Microglia
1635	48.0975	0.435245	PFC	Microglia
1636	33.8243	0.425779	PFC	Microglia
1637	54.4412	0.446732	PFC	Microglia
1638	14.7932	0.614458	PFC	Microglia
1639	10.0355	0.682063	PFC	Microglia
1640	78.23	0.321063	PFC	Microglia
1641	2.10586	0.796532	PFC	Microglia
1642	5.2777	0.750675	PFC	Microglia
1643	30.6524	0.440583	PFC	Microglia
1644	56.0271	0.446932	PFC	Microglia
1645	38.582	0.417806	PFC	Microglia
1646	27.4806	0.463393	PFC	Microglia
1647	29.0665	0.451006	PFC	Microglia
1648	17.9651	0.570877	PFC	Microglia
1649	25.8947	0.477643	PFC	Microglia
1650	32.2383	0.432177	PFC	Microglia
1651	62.3708	-0.0369559	PFC	Endothelial
1652	8.44954	0.191902	PFC	Endothelial
1653	68.7145	-0.0638803	PFC	Endothelial
1654	21.1369	0.138053	PFC	Endothelial
1655	6.86362	0.198633	PFC	Endothelial
1656	22.7228	0.131322	PFC	Endothelial
1657	24.3087	0.124591	PFC	Endothelial
1658	70.3004	-0.0706114	PFC	Endothelial
1659	16.3791	0.158246	PFC	Endothelial
1660	11.6214	0.17844	PFC	Endothelial
1661	3.69178	0.212095	PFC	Endothelial
1662	19.551	0.144784	PFC	Endothelial
1663	35.4102	0.077473	PFC	Endothelial
1664	57.6131	-0.0167625	PFC	Endothelial
1665	13.2073	0.171709	PFC	Endothelial
1666	10.0355	0.185171	PFC	Endothelial
1667	29.0665	0.104397	PFC	Endothelial
1668	44.9257	0.0370864	PFC	Endothelial
1669	14.7932	0.164978	PFC	Endothelial
1670	63.9567	-0.043687	PFC	Endothelial
1671	30.6524	0.0976664	PFC	Endothelial
1672	54.4412	-0.00330031	PFC	Endothelial
1673	60.7849	-0.0302248	PFC	Endothelial
1674	41.7539	0.0505486	PFC	Endothelial
1675	73.4722	-0.0840737	PFC	Endothelial
1676	71.8863	-0.0773425	PFC	Endothelial
1677	40.1679	0.0572797	PFC	Endothelial
1678	67.1286	-0.0571492	PFC	Endothelial
1679	33.8243	0.0842042	PFC	Endothelial
1680	32.2383	0.0909353	PFC	Endothelial
1681	46.5116	0.0303553	PFC	Endothelial
1682	75.0582	-0.0908048	PFC	Endothelial
1683	5.2777	0.205364	PFC	Endothelial
1684	17.9651	0.151515	PFC	Endothelial
1685	36.9961	0.0707419	PFC	Endothelial
1686	43.3398	0.0438175	PFC	Endothelial
1687	76.6441	-0.0975359	PFC	Endothelial
1688	56.0271	-0.0100314	PFC	Endothelial
1689	27.4806	0.111129	PFC	Endothelial
1690	25.8947	0.11786	PFC	Endothelial
1691	0.519945	0.225558	PFC	Endothelial
1692	78.23	-0.104267	PFC	Endothelial
1693	49.6835	0.016893	PFC	Endothelial
1694	48.0975	0.0236241	PFC	Endothelial
1695	38.582	0.0640108	PFC	Endothelial
1696	51.2694	0.0101619	PFC	Endothelial
1697	59.199	-0.0234936	PFC	Endothelial
1698	2.10586	0.218826	PFC	Endothelial
1699	52.8553	0.0034308	PFC	Endothelial
1700	65.5426	-0.0504181	PFC	Endothelial
1701	30.6524	-0.100758	PFC	Excitatory
1702	46.5116	-0.0638234	PFC	Excitatory
1703	60.7849	-0.0305822	PFC	Excitatory
1704	32.2383	-0.0970645	PFC	Excitatory
1705	68.7145	-0.0121149	PFC	Excitatory
1706	54.4412	-0.0453561	PFC	Excitatory
1707	17.9651	-0.130306	PFC	Excitatory
1708	43.3398	-0.0712103	PFC	Excitatory
1709	67.1286	-0.0158084	PFC	Excitatory
1710	8.44954	-0.152466	PFC	Excitatory
1711	27.4806	-0.108145	PFC	Excitatory
1712	24.3087	-0.115532	PFC	Excitatory
1713	13.2073	-0.141386	PFC	Excitatory
1714	0.519945	-0.170934	PFC	Excitatory
1715	65.5426	-0.0195019	PFC	Excitatory
1716	29.0665	-0.104451	PFC	Excitatory
1717	48.0975	-0.0601299	PFC	Excitatory
1718	25.8947	-0.111838	PFC	Excitatory
1719	78.23	0.0100458	PFC	Excitatory
1720	16.3791	-0.133999	PFC	Excitatory
1721	56.0271	-0.0416626	PFC	Excitatory
1722	5.2777	-0.159853	PFC	Excitatory
1723	40.1679	-0.0785972	PFC	Excitatory
1724	19.551	-0.126612	PFC	Excitatory
1725	49.6835	-0.0564365	PFC	Excitatory
1726	10.0355	-0.148773	PFC	Excitatory
1727	35.4102	-0.0896776	PFC	Excitatory
1728	3.69178	-0.163547	PFC	Excitatory
1729	33.8243	-0.0933711	PFC	Excitatory
1730	36.9961	-0.0859841	PFC	Excitatory
1731	57.6131	-0.0379692	PFC	Excitatory
1732	75.0582	0.0026589	PFC	Excitatory
1733	21.1369	-0.122919	PFC	Excitatory
1734	59.199	-0.0342757	PFC	Excitatory
1735	71.8863	-0.00472802	PFC	Excitatory
1736	6.86362	-0.15616	PFC	Excitatory
1737	63.9567	-0.0231953	PFC	Excitatory
1738	38.582	-0.0822907	PFC	Excitatory
1739	14.7932	-0.137693	PFC	Excitatory
1740	11.6214	-0.145079	PFC	Excitatory
1741	51.2694	-0.052743	PFC	Excitatory
1742	22.7228	-0.119225	PFC	Excitatory
1743	62.3708	-0.0268888	PFC	Excitatory
1744	41.7539	-0.0749038	PFC	Excitatory
1745	70.3004	-0.00842148	PFC	Excitatory
1746	76.6441	0.00635236	PFC	Excitatory
1747	44.9257	-0.0675168	PFC	Excitatory
1748	73.4722	-0.00103456	PFC	Excitatory
1749	2.10586	-0.16724	PFC	Excitatory
1750	52.8553	-0.0490495	PFC	Excitatory
1751	68.7145	0.0844837	PFC	Excitatory
1752	14.7932	0.33078	PFC	Excitatory
1753	65.5426	0.0905475	PFC	Excitatory
1754	38.582	0.154856	PFC	Excitatory
1755	6.86362	0.437809	PFC	Excitatory
1756	10.0355	0.393173	PFC	Excitatory
1757	76.6441	0.0699184	PFC	Excitatory
1758	41.7539	0.144842	PFC	Excitatory
1759	60.7849	0.100069	PFC	Excitatory
1760	71.8863	0.0785863	PFC	Excitatory
1761	75.0582	0.0727939	PFC	Excitatory
1762	2.10586	0.506814	PFC	Excitatory
1763	67.1286	0.0874911	PFC	Excitatory
1764	5.2777	0.460655	PFC	Excitatory
1765	30.6524	0.189677	PFC	Excitatory
1766	78.23	0.0670482	PFC	Excitatory
1767	8.44954	0.415273	PFC	Excitatory
1768	43.3398	0.140358	PFC	Excitatory
1769	70.3004	0.081518	PFC	Excitatory
1770	0.519945	0.529966	PFC	Excitatory
1771	40.1679	0.149651	PFC	Excitatory
1772	36.9961	0.160537	PFC	Excitatory
1773	29.0665	0.198979	PFC	Excitatory
1774	19.551	0.276757	PFC	Excitatory
1775	24.3087	0.232882	PFC	Excitatory
1776	21.1369	0.260981	PFC	Excitatory
1777	16.3791	0.311707	PFC	Excitatory
1778	44.9257	0.136132	PFC	Excitatory
1779	57.6131	0.106734	PFC	Excitatory
1780	49.6835	0.124465	PFC	Excitatory
1781	27.4806	0.209239	PFC	Excitatory
1782	25.8947	0.220522	PFC	Excitatory
1783	35.4102	0.166776	PFC	Excitatory
1784	3.69178	0.48369	PFC	Excitatory
1785	22.7228	0.24636	PFC	Excitatory
1786	17.9651	0.293677	PFC	Excitatory
1787	11.6214	0.371637	PFC	Excitatory
1788	62.3708	0.0968327	PFC	Excitatory
1789	32.2383	0.181263	PFC	Excitatory
1790	56.0271	0.110158	PFC	Excitatory
1791	33.8243	0.173657	PFC	Excitatory
1792	59.199	0.10337	PFC	Excitatory
1793	46.5116	0.132105	PFC	Excitatory
1794	51.2694	0.12079	PFC	Excitatory
1795	52.8553	0.117186	PFC	Excitatory
1796	63.9567	0.0936597	PFC	Excitatory
1797	73.4722	0.0756808	PFC	Excitatory
1798	13.2073	0.350796	PFC	Excitatory
1799	48.0975	0.128228	PFC	Excitatory
1800	54.4412	0.113643	PFC	Excitatory
1801	73.4722	0.460883	PFC	Excitatory
1802	71.8863	0.472065	PFC	Excitatory
1803	60.7849	0.524541	PFC	Excitatory
1804	13.2073	0.336659	PFC	Excitatory
1805	67.1286	0.50152	PFC	Excitatory
1806	46.5116	0.506625	PFC	Excitatory
1807	41.7539	0.50072	PFC	Excitatory
1808	25.8947	0.500188	PFC	Excitatory
1809	65.5426	0.509351	PFC	Excitatory
1810	56.0271	0.526118	PFC	Excitatory
1811	40.1679	0.500458	PFC	Excitatory
1812	62.3708	0.520981	PFC	Excitatory
1813	63.9567	0.515886	PFC	Excitatory
1814	32.2383	0.506477	PFC	Excitatory
1815	54.4412	0.524061	PFC	Excitatory
1816	59.199	0.526538	PFC	Excitatory
1817	49.6835	0.513765	PFC	Excitatory
1818	5.2777	0.115572	PFC	Excitatory
1819	2.10586	0.0167014	PFC	Excitatory
1820	29.0665	0.506603	PFC	Excitatory
1821	51.2694	0.517573	PFC	Excitatory
1822	52.8553	0.521112	PFC	Excitatory
1823	19.551	0.451597	PFC	Excitatory
1824	43.3398	0.501855	PFC	Excitatory
1825	24.3087	0.493234	PFC	Excitatory
1826	11.6214	0.297685	PFC	Excitatory
1827	21.1369	0.469366	PFC	Excitatory
1828	33.8243	0.505172	PFC	Excitatory
1829	6.86362	0.163877	PFC	Excitatory
1830	48.0975	0.510016	PFC	Excitatory
1831	75.0582	0.449312	PFC	Excitatory
1832	10.0355	0.255511	PFC	Excitatory
1833	57.6131	0.527019	PFC	Excitatory
1834	16.3791	0.40292	PFC	Excitatory
1835	35.4102	0.503597	PFC	Excitatory
1836	76.6441	0.437505	PFC	Excitatory
1837	38.582	0.500977	PFC	Excitatory
1838	22.7228	0.483112	PFC	Excitatory
1839	44.9257	0.503849	PFC	Excitatory
1840	27.4806	0.504471	PFC	Excitatory
1841	30.6524	0.507106	PFC	Excitatory
1842	68.7145	0.492571	PFC	Excitatory
1843	8.44954	0.210715	PFC	Excitatory
1844	0.519945	-0.0330892	PFC	Excitatory
1845	70.3004	0.482689	PFC	Excitatory
1846	14.7932	0.371883	PFC	Excitatory
1847	36.9961	0.502101	PFC	Excitatory
1848	78.23	0.42559	PFC	Excitatory
1849	3.69178	0.0663583	PFC	Excitatory
1850	17.9651	0.429505	PFC	Excitatory
1851	67.1286	0.747871	PFC	Astrocyte
1852	5.2777	0.567941	PFC	Astrocyte
1853	22.7228	0.643105	PFC	Astrocyte
1854	51.2694	0.722202	PFC	Astrocyte
1855	54.4412	0.72747	PFC	Astrocyte
1856	43.3398	0.707097	PFC	Astrocyte
1857	62.3708	0.740148	PFC	Astrocyte
1858	59.199	0.735083	PFC	Astrocyte
1859	56.0271	0.730028	PFC	Astrocyte
1860	3.69178	0.560883	PFC	Astrocyte
1861	57.6131	0.73256	PFC	Astrocyte
1862	0.519945	0.546759	PFC	Astrocyte
1863	60.7849	0.737609	PFC	Astrocyte
1864	11.6214	0.596024	PFC	Astrocyte
1865	71.8863	0.755746	PFC	Astrocyte
1866	36.9961	0.691644	PFC	Astrocyte
1867	40.1679	0.699821	PFC	Astrocyte
1868	68.7145	0.750482	PFC	Astrocyte
1869	44.9257	0.710432	PFC	Astrocyte
1870	41.7539	0.703566	PFC	Astrocyte
1871	25.8947	0.655424	PFC	Astrocyte
1872	46.5116	0.713588	PFC	Astrocyte
1873	76.6441	0.763707	PFC	Astrocyte
1874	6.86362	0.574991	PFC	Astrocyte
1875	49.6835	0.719449	PFC	Astrocyte
1876	8.44954	0.582026	PFC	Astrocyte
1877	32.2383	0.67756	PFC	Astrocyte
1878	63.9567	0.742703	PFC	Astrocyte
1879	19.551	0.630143	PFC	Astrocyte
1880	33.8243	0.682501	PFC	Astrocyte
1881	14.7932	0.609871	PFC	Astrocyte
1882	52.8553	0.724868	PFC	Astrocyte
1883	29.0665	0.666948	PFC	Astrocyte
1884	17.9651	0.623475	PFC	Astrocyte
1885	73.4722	0.758393	PFC	Astrocyte
1886	30.6524	0.672374	PFC	Astrocyte
1887	2.10586	0.553821	PFC	Astrocyte
1888	48.0975	0.716586	PFC	Astrocyte
1889	38.582	0.69585	PFC	Astrocyte
1890	24.3087	0.649355	PFC	Astrocyte
1891	27.4806	0.661294	PFC	Astrocyte
1892	21.1369	0.636693	PFC	Astrocyte
1893	70.3004	0.753107	PFC	Astrocyte
1894	78.23	0.766368	PFC	Astrocyte
1895	75.0582	0.761048	PFC	Astrocyte
1896	10.0355	0.58904	PFC	Astrocyte
1897	65.5426	0.745278	PFC	Astrocyte
1898	16.3791	0.616711	PFC	Astrocyte
1899	35.4102	0.687196	PFC	Astrocyte
1900	13.2073	0.602971	PFC	Astrocyte
1901	41.7539	0.6789	PFC	Inhibitory
1902	68.7145	0.575298	PFC	Inhibitory
1903	76.6441	0.547108	PFC	Inhibitory
1904	57.6131	0.620721	PFC	Inhibitory
1905	60.7849	0.606793	PFC	Inhibitory
1906	46.5116	0.667396	PFC	Inhibitory
1907	35.4102	0.677277	PFC	Inhibitory
1908	30.6524	0.660046	PFC	Inhibitory
1909	44.9257	0.672188	PFC	Inhibitory
1910	36.9961	0.679827	PFC	Inhibitory
1911	21.1369	0.582087	PFC	Inhibitory
1912	67.1286	0.581236	PFC	Inhibitory
1913	56.0271	0.627872	PFC	Inhibitory
1914	63.9567	0.593618	PFC	Inhibitory
1915	43.3398	0.67607	PFC	Inhibitory
1916	22.7228	0.598789	PFC	Inhibitory
1917	52.8553	0.642153	PFC	Inhibitory
1918	24.3087	0.614121	PFC	Inhibitory
1919	27.4806	0.640293	PFC	Inhibitory
1920	40.1679	0.680544	PFC	Inhibitory
1921	49.6835	0.655687	PFC	Inhibitory
1922	71.8863	0.563801	PFC	Inhibitory
1923	78.23	0.541602	PFC	Inhibitory
1924	32.2383	0.667432	PFC	Inhibitory
1925	62.3708	0.600103	PFC	Inhibitory
1926	48.0975	0.661844	PFC	Inhibitory
1927	38.582	0.680887	PFC	Inhibitory
1928	16.3791	0.52493	PFC	Inhibitory
1929	29.0665	0.650994	PFC	Inhibitory
1930	5.2777	0.366795	PFC	Inhibitory
1931	73.4722	0.558187	PFC	Inhibitory
1932	51.2694	0.649075	PFC	Inhibitory
1933	25.8947	0.627982	PFC	Inhibitory
1934	19.551	0.564124	PFC	Inhibitory
1935	33.8243	0.673163	PFC	Inhibitory
1936	17.9651	0.545027	PFC	Inhibitory
1937	0.519945	0.29518	PFC	Inhibitory
1938	70.3004	0.569496	PFC	Inhibitory
1939	14.7932	0.50397	PFC	Inhibitory
1940	54.4412	0.635048	PFC	Inhibitory
1941	59.199	0.613676	PFC	Inhibitory
1942	75.0582	0.552631	PFC	Inhibitory
1943	65.5426	0.587335	PFC	Inhibitory
1944	13.2073	0.482281	PFC	Inhibitory
1945	6.86362	0.3905	PFC	Inhibitory
1946	3.69178	0.342966	PFC	Inhibitory
1947	2.10586	0.319081	PFC	Inhibitory
1948	11.6214	0.459986	PFC	Inhibitory
1949	8.44954	0.413996	PFC	Inhibitory
1950	10.0355	0.43719	PFC	Inhibitory
1951	11.6214	0.0103875	PFC	Microglia
1952	48.0975	-0.388948	PFC	Microglia
1953	8.44954	0.0469006	PFC	Microglia
1954	16.3791	-0.044222	PFC	Microglia
1955	13.2073	-0.00784198	PFC	Microglia
1956	14.7932	-0.0260473	PFC	Microglia
1957	49.6835	-0.405073	PFC	Microglia
1958	46.5116	-0.372748	PFC	Microglia
1959	51.2694	-0.421134	PFC	Microglia
1960	70.3004	-0.612168	PFC	Microglia
1961	6.86362	0.0651759	PFC	Microglia
1962	10.0355	0.0286365	PFC	Microglia
1963	19.551	-0.0804453	PFC	Microglia
1964	56.0271	-0.469045	PFC	Microglia
1965	0.519945	0.138324	PFC	Microglia
1966	40.1679	-0.306989	PFC	Microglia
1967	32.2383	-0.222159	PFC	Microglia
1968	3.69178	0.101746	PFC	Microglia
1969	54.4412	-0.453109	PFC	Microglia
1970	33.8243	-0.239375	PFC	Microglia
1971	5.2777	0.0834587	PFC	Microglia
1972	21.1369	-0.0984734	PFC	Microglia
1973	57.6131	-0.484959	PFC	Microglia
1974	52.8553	-0.437142	PFC	Microglia
1975	38.582	-0.29027	PFC	Microglia
1976	17.9651	-0.0623579	PFC	Microglia
1977	36.9961	-0.27343	PFC	Microglia
1978	63.9567	-0.548544	PFC	Microglia
1979	44.9257	-0.356461	PFC	Microglia
1980	60.7849	-0.516755	PFC	Microglia
1981	43.3398	-0.340077	PFC	Microglia
1982	2.10586	0.120035	PFC	Microglia
1983	68.7145	-0.596256	PFC	Microglia
1984	22.7228	-0.116431	PFC	Microglia
1985	73.4722	-0.644003	PFC	Microglia
1986	67.1286	-0.580347	PFC	Microglia
1987	30.6524	-0.204818	PFC	Microglia
1988	35.4102	-0.256466	PFC	Microglia
1989	29.0665	-0.187357	PFC	Microglia
1990	24.3087	-0.134308	PFC	Microglia
1991	78.23	-0.69177	PFC	Microglia
1992	41.7539	-0.323589	PFC	Microglia
1993	59.199	-0.50086	PFC	Microglia
1994	65.5426	-0.564443	PFC	Microglia
1995	71.8863	-0.628084	PFC	Microglia
1996	76.6441	-0.675847	PFC	Microglia
1997	25.8947	-0.152094	PFC	Microglia
1998	62.3708	-0.532649	PFC	Microglia
1999	27.4806	-0.16978	PFC	Microglia
[truncated: 29,251 more rows]

## Sheet: Fig3b
	age	expression_scaled	region	type
1	29.4816	0.738887	DLPFC	Oligodendrocyte
2	0.459959	0.160343	DLPFC	Oligodendrocyte
3	30.2878	0.755215	DLPFC	Oligodendrocyte
4	7.71538	0.303447	DLPFC	Oligodendrocyte
5	8.52153	0.319365	DLPFC	Oligodendrocyte
6	31.9001	0.787877	DLPFC	Oligodendrocyte
7	2.87843	0.208032	DLPFC	Oligodendrocyte
8	26.257	0.67363	DLPFC	Oligodendrocyte
9	23.0324	0.608538	DLPFC	Oligodendrocyte
10	37.5432	0.9022	DLPFC	Oligodendrocyte
11	18.1954	0.511429	DLPFC	Oligodendrocyte
12	27.0632	0.689932	DLPFC	Oligodendrocyte
13	10.1338	0.351226	DLPFC	Oligodendrocyte
14	34.3186	0.836879	DLPFC	Oligodendrocyte
15	1.26612	0.176239	DLPFC	Oligodendrocyte
16	39.9617	0.951175	DLPFC	Oligodendrocyte
17	11.7462	0.38313	DLPFC	Oligodendrocyte
18	5.2969	0.255727	DLPFC	Oligodendrocyte
19	35.9309	0.869543	DLPFC	Oligodendrocyte
20	22.2262	0.592304	DLPFC	Oligodendrocyte
21	32.7063	0.804211	DLPFC	Oligodendrocyte
22	38.3494	0.918526	DLPFC	Oligodendrocyte
23	10.94	0.367172	DLPFC	Oligodendrocyte
24	2.07227	0.192136	DLPFC	Oligodendrocyte
25	13.3585	0.415092	DLPFC	Oligodendrocyte
26	14.1646	0.431098	DLPFC	Oligodendrocyte
27	25.4508	0.657337	DLPFC	Oligodendrocyte
28	20.6139	0.559891	DLPFC	Oligodendrocyte
29	27.8693	0.706244	DLPFC	Oligodendrocyte
30	19.8077	0.543715	DLPFC	Oligodendrocyte
31	17.3893	0.49532	DLPFC	Oligodendrocyte
32	35.1247	0.853212	DLPFC	Oligodendrocyte
33	23.8385	0.62479	DLPFC	Oligodendrocyte
34	15.7769	0.463168	DLPFC	Oligodendrocyte
35	6.10306	0.271629	DLPFC	Oligodendrocyte
36	12.5523	0.399103	DLPFC	Oligodendrocyte
37	28.6755	0.722563	DLPFC	Oligodendrocyte
38	14.9708	0.447123	DLPFC	Oligodendrocyte
39	31.0939	0.771545	DLPFC	Oligodendrocyte
40	16.5831	0.479233	DLPFC	Oligodendrocyte
41	6.90922	0.287536	DLPFC	Oligodendrocyte
42	9.32769	0.335291	DLPFC	Oligodendrocyte
43	33.5124	0.820545	DLPFC	Oligodendrocyte
44	19.0016	0.527561	DLPFC	Oligodendrocyte
45	24.6447	0.641057	DLPFC	Oligodendrocyte
46	39.1555	0.934851	DLPFC	Oligodendrocyte
47	21.4201	0.576087	DLPFC	Oligodendrocyte
48	4.49075	0.239827	DLPFC	Oligodendrocyte
49	3.68459	0.223929	DLPFC	Oligodendrocyte
50	36.737	0.885873	DLPFC	Oligodendrocyte
51	31.0939	-1.11327	DLPFC	Microglia
52	16.5831	-0.94613	DLPFC	Microglia
53	32.7063	-1.13184	DLPFC	Microglia
54	20.6139	-0.992557	DLPFC	Microglia
55	15.7769	-0.936844	DLPFC	Microglia
56	19.8077	-0.983271	DLPFC	Microglia
57	27.8693	-1.07612	DLPFC	Microglia
58	30.2878	-1.10398	DLPFC	Microglia
59	35.1247	-1.15969	DLPFC	Microglia
60	35.9309	-1.16898	DLPFC	Microglia
61	23.8385	-1.0297	DLPFC	Microglia
62	24.6447	-1.03898	DLPFC	Microglia
63	27.0632	-1.06684	DLPFC	Microglia
64	0.459959	-0.760422	DLPFC	Microglia
65	4.49075	-0.806849	DLPFC	Microglia
66	18.1954	-0.9647	DLPFC	Microglia
67	37.5432	-1.18755	DLPFC	Microglia
68	17.3893	-0.955415	DLPFC	Microglia
69	28.6755	-1.08541	DLPFC	Microglia
70	2.07227	-0.778993	DLPFC	Microglia
71	10.94	-0.881132	DLPFC	Microglia
72	39.9617	-1.21541	DLPFC	Microglia
73	21.4201	-1.00184	DLPFC	Microglia
74	31.9001	-1.12255	DLPFC	Microglia
75	25.4508	-1.04827	DLPFC	Microglia
76	3.68459	-0.797564	DLPFC	Microglia
77	6.10306	-0.82542	DLPFC	Microglia
78	9.32769	-0.862561	DLPFC	Microglia
79	26.257	-1.05755	DLPFC	Microglia
80	14.1646	-0.918274	DLPFC	Microglia
81	8.52153	-0.853276	DLPFC	Microglia
82	6.90922	-0.834705	DLPFC	Microglia
83	5.2969	-0.816134	DLPFC	Microglia
84	11.7462	-0.890417	DLPFC	Microglia
85	2.87843	-0.788278	DLPFC	Microglia
86	12.5523	-0.899703	DLPFC	Microglia
87	13.3585	-0.908988	DLPFC	Microglia
88	22.2262	-1.01113	DLPFC	Microglia
89	14.9708	-0.927559	DLPFC	Microglia
90	7.71538	-0.84399	DLPFC	Microglia
91	33.5124	-1.14112	DLPFC	Microglia
92	29.4816	-1.0947	DLPFC	Microglia
93	10.1338	-0.871847	DLPFC	Microglia
94	1.26612	-0.769707	DLPFC	Microglia
95	39.1555	-1.20612	DLPFC	Microglia
96	34.3186	-1.15041	DLPFC	Microglia
97	36.737	-1.17826	DLPFC	Microglia
98	23.0324	-1.02041	DLPFC	Microglia
99	19.0016	-0.973986	DLPFC	Microglia
100	38.3494	-1.19683	DLPFC	Microglia
101	34.3186	-0.691362	DLPFC	Excitatory
102	26.257	-0.828252	DLPFC	Excitatory
103	16.5831	-0.99657	DLPFC	Excitatory
104	2.87843	-1.24533	DLPFC	Excitatory
105	13.3585	-1.05426	DLPFC	Excitatory
106	0.459959	-1.28971	DLPFC	Excitatory
107	35.1247	-0.677722	DLPFC	Excitatory
108	15.7769	-1.01092	DLPFC	Excitatory
109	39.1555	-0.609517	DLPFC	Excitatory
110	31.0939	-0.745968	DLPFC	Excitatory
111	1.26612	-1.27491	DLPFC	Excitatory
112	31.9001	-0.732305	DLPFC	Excitatory
113	35.9309	-0.664083	DLPFC	Excitatory
114	37.5432	-0.636803	DLPFC	Excitatory
115	27.8693	-0.800745	DLPFC	Excitatory
116	6.90922	-1.17145	DLPFC	Excitatory
117	5.2969	-1.20097	DLPFC	Excitatory
118	19.0016	-0.953835	DLPFC	Excitatory
119	21.4201	-0.911572	DLPFC	Excitatory
120	22.2262	-0.897583	DLPFC	Excitatory
121	17.3893	-0.982273	DLPFC	Excitatory
122	3.68459	-1.23054	DLPFC	Excitatory
123	33.5124	-0.705004	DLPFC	Excitatory
124	38.3494	-0.62316	DLPFC	Excitatory
125	12.5523	-1.06879	DLPFC	Excitatory
126	6.10306	-1.1862	DLPFC	Excitatory
127	39.9617	-0.595873	DLPFC	Excitatory
128	18.1954	-0.968027	DLPFC	Excitatory
129	11.7462	-1.08336	DLPFC	Excitatory
130	19.8077	-0.939696	DLPFC	Excitatory
131	8.52153	-1.14199	DLPFC	Excitatory
132	2.07227	-1.26012	DLPFC	Excitatory
133	9.32769	-1.12729	DLPFC	Excitatory
134	7.71538	-1.15671	DLPFC	Excitatory
135	23.0324	-0.883639	DLPFC	Excitatory
136	32.7063	-0.718651	DLPFC	Excitatory
137	30.2878	-0.759641	DLPFC	Excitatory
138	14.1646	-1.03976	DLPFC	Excitatory
139	24.6447	-0.855874	DLPFC	Excitatory
140	20.6139	-0.925609	DLPFC	Excitatory
141	10.1338	-1.11262	DLPFC	Excitatory
142	10.94	-1.09797	DLPFC	Excitatory
143	23.8385	-0.869737	DLPFC	Excitatory
144	25.4508	-0.842047	DLPFC	Excitatory
145	28.6755	-0.787026	DLPFC	Excitatory
146	36.737	-0.650444	DLPFC	Excitatory
147	27.0632	-0.814486	DLPFC	Excitatory
148	4.49075	-1.21575	DLPFC	Excitatory
149	29.4816	-0.773326	DLPFC	Excitatory
150	14.9708	-1.02532	DLPFC	Excitatory
151	8.52153	-0.406008	DLPFC	Astrocyte
152	12.5523	-0.467577	DLPFC	Astrocyte
153	18.1954	-0.553773	DLPFC	Astrocyte
154	6.10306	-0.369067	DLPFC	Astrocyte
155	27.0632	-0.689224	DLPFC	Astrocyte
156	28.6755	-0.713852	DLPFC	Astrocyte
157	36.737	-0.836989	DLPFC	Astrocyte
158	2.07227	-0.307498	DLPFC	Astrocyte
159	24.6447	-0.652283	DLPFC	Astrocyte
160	33.5124	-0.787734	DLPFC	Astrocyte
161	27.8693	-0.701538	DLPFC	Astrocyte
162	39.1555	-0.873931	DLPFC	Astrocyte
163	20.6139	-0.590714	DLPFC	Astrocyte
164	35.9309	-0.824676	DLPFC	Astrocyte
165	9.32769	-0.418322	DLPFC	Astrocyte
166	38.3494	-0.861617	DLPFC	Astrocyte
167	31.9001	-0.763107	DLPFC	Astrocyte
168	35.1247	-0.812362	DLPFC	Astrocyte
169	14.9708	-0.504518	DLPFC	Astrocyte
170	19.8077	-0.578401	DLPFC	Astrocyte
171	32.7063	-0.775421	DLPFC	Astrocyte
172	31.0939	-0.750793	DLPFC	Astrocyte
173	34.3186	-0.800048	DLPFC	Astrocyte
174	10.1338	-0.430636	DLPFC	Astrocyte
175	19.0016	-0.566087	DLPFC	Astrocyte
176	1.26612	-0.295184	DLPFC	Astrocyte
177	0.459959	-0.282871	DLPFC	Astrocyte
178	30.2878	-0.738479	DLPFC	Astrocyte
179	39.9617	-0.886244	DLPFC	Astrocyte
180	21.4201	-0.603028	DLPFC	Astrocyte
181	25.4508	-0.664597	DLPFC	Astrocyte
182	26.257	-0.676911	DLPFC	Astrocyte
183	11.7462	-0.455263	DLPFC	Astrocyte
184	6.90922	-0.381381	DLPFC	Astrocyte
185	22.2262	-0.615342	DLPFC	Astrocyte
186	10.94	-0.442949	DLPFC	Astrocyte
187	29.4816	-0.726166	DLPFC	Astrocyte
188	2.87843	-0.319812	DLPFC	Astrocyte
189	17.3893	-0.541459	DLPFC	Astrocyte
190	3.68459	-0.332126	DLPFC	Astrocyte
191	23.0324	-0.627656	DLPFC	Astrocyte
192	5.2969	-0.356753	DLPFC	Astrocyte
193	16.5831	-0.529146	DLPFC	Astrocyte
194	7.71538	-0.393694	DLPFC	Astrocyte
195	15.7769	-0.516832	DLPFC	Astrocyte
196	4.49075	-0.344439	DLPFC	Astrocyte
197	14.1646	-0.492204	DLPFC	Astrocyte
198	37.5432	-0.849303	DLPFC	Astrocyte
199	23.8385	-0.639969	DLPFC	Astrocyte
200	13.3585	-0.479891	DLPFC	Astrocyte
201	11.7462	-0.34606	DLPFC	Excitatory
202	33.5124	0.174398	DLPFC	Inhibitory
203	4.49075	-0.433057	DLPFC	Excitatory
204	28.6755	0.114643	DLPFC	Inhibitory
205	33.5124	-0.0850714	DLPFC	Excitatory
206	31.9001	-0.104404	DLPFC	Excitatory
207	27.0632	-0.162401	DLPFC	Excitatory
208	31.0939	0.14452	DLPFC	Inhibitory
209	10.1338	-0.114419	DLPFC	Inhibitory
210	35.1247	-0.0657389	DLPFC	Excitatory
211	8.52153	-0.134338	DLPFC	Inhibitory
212	31.0939	-0.11407	DLPFC	Excitatory
213	4.49075	-0.184134	DLPFC	Inhibitory
214	0.459959	-0.481388	DLPFC	Excitatory
215	6.90922	-0.404058	DLPFC	Excitatory
216	28.6755	-0.143069	DLPFC	Excitatory
217	38.3494	0.234153	DLPFC	Inhibitory
218	13.3585	-0.326728	DLPFC	Excitatory
219	31.9001	0.154479	DLPFC	Inhibitory
220	12.5523	-0.0845418	DLPFC	Inhibitory
221	1.26612	-0.471722	DLPFC	Excitatory
222	15.7769	-0.297729	DLPFC	Excitatory
223	35.9309	-0.0560727	DLPFC	Excitatory
224	1.26612	-0.223971	DLPFC	Inhibitory
225	7.71538	-0.144297	DLPFC	Inhibitory
226	5.2969	-0.174175	DLPFC	Inhibitory
227	20.6139	-0.239732	DLPFC	Excitatory
228	12.5523	-0.336394	DLPFC	Excitatory
229	25.4508	0.0748057	DLPFC	Inhibitory
230	3.68459	-0.194093	DLPFC	Inhibitory
231	8.52153	-0.384725	DLPFC	Excitatory
232	25.4508	-0.181734	DLPFC	Excitatory
233	35.9309	0.204275	DLPFC	Inhibitory
234	34.3186	-0.0754052	DLPFC	Excitatory
235	5.2969	-0.42339	DLPFC	Excitatory
236	32.7063	0.164439	DLPFC	Inhibitory
237	13.3585	-0.0745826	DLPFC	Inhibitory
238	39.9617	0.254072	DLPFC	Inhibitory
239	23.8385	-0.201067	DLPFC	Excitatory
240	27.8693	0.104683	DLPFC	Inhibitory
241	39.9617	-0.00774141	DLPFC	Excitatory
242	19.0016	-0.00486806	DLPFC	Inhibitory
243	7.71538	-0.394392	DLPFC	Excitatory
244	36.737	-0.0464064	DLPFC	Excitatory
245	6.10306	-0.413724	DLPFC	Excitatory
246	0.459959	-0.23393	DLPFC	Inhibitory
247	19.0016	-0.259064	DLPFC	Excitatory
248	18.1954	-0.26873	DLPFC	Excitatory
249	14.9708	-0.307395	DLPFC	Excitatory
250	23.8385	0.0548872	DLPFC	Inhibitory
251	20.6139	0.0150504	DLPFC	Inhibitory
252	23.0324	0.044928	DLPFC	Inhibitory
253	9.32769	-0.375059	DLPFC	Excitatory
254	11.7462	-0.094501	DLPFC	Inhibitory
255	32.7063	-0.0947377	DLPFC	Excitatory
256	36.737	0.214235	DLPFC	Inhibitory
257	23.0324	-0.210733	DLPFC	Excitatory
258	24.6447	0.0648465	DLPFC	Inhibitory
259	26.257	0.0847649	DLPFC	Inhibitory
260	35.1247	0.194316	DLPFC	Inhibitory
261	3.68459	-0.442723	DLPFC	Excitatory
262	37.5432	0.224194	DLPFC	Inhibitory
263	22.2262	0.0349688	DLPFC	Inhibitory
264	39.1555	-0.0174077	DLPFC	Excitatory
265	2.07227	-0.462055	DLPFC	Excitatory
266	29.4816	-0.133403	DLPFC	Excitatory
267	27.0632	0.0947241	DLPFC	Inhibitory
268	19.8077	0.00509115	DLPFC	Inhibitory
269	16.5831	-0.0347457	DLPFC	Inhibitory
270	30.2878	-0.123736	DLPFC	Excitatory
271	2.87843	-0.452389	DLPFC	Excitatory
272	18.1954	-0.0148273	DLPFC	Inhibitory
273	21.4201	0.0250096	DLPFC	Inhibitory
274	14.1646	-0.0646234	DLPFC	Inhibitory
275	26.257	-0.172068	DLPFC	Excitatory
276	14.9708	-0.0546641	DLPFC	Inhibitory
277	38.3494	-0.0270739	DLPFC	Excitatory
278	10.94	-0.10446	DLPFC	Inhibitory
279	6.90922	-0.154256	DLPFC	Inhibitory
280	29.4816	0.124602	DLPFC	Inhibitory
281	16.5831	-0.288063	DLPFC	Excitatory
282	30.2878	0.134561	DLPFC	Inhibitory
283	15.7769	-0.0447049	DLPFC	Inhibitory
284	19.8077	-0.249398	DLPFC	Excitatory
285	21.4201	-0.230065	DLPFC	Excitatory
286	39.1555	0.244112	DLPFC	Inhibitory
287	10.94	-0.355727	DLPFC	Excitatory
288	17.3893	-0.278397	DLPFC	Excitatory
289	6.10306	-0.164216	DLPFC	Inhibitory
290	10.1338	-0.365393	DLPFC	Excitatory
291	37.5432	-0.0367402	DLPFC	Excitatory
292	9.32769	-0.124379	DLPFC	Inhibitory
293	2.87843	-0.204052	DLPFC	Inhibitory
294	27.8693	-0.152735	DLPFC	Excitatory
295	2.07227	-0.214012	DLPFC	Inhibitory
296	34.3186	0.184357	DLPFC	Inhibitory
297	14.1646	-0.317062	DLPFC	Excitatory
298	17.3893	-0.0247865	DLPFC	Inhibitory
299	24.6447	-0.1914	DLPFC	Excitatory
300	22.2262	-0.220399	DLPFC	Excitatory
301	29.4816	-1.14446	DLPFC	Astrocyte
302	26.257	-1.06973	DLPFC	Astrocyte
303	33.5124	-1.23953	DLPFC	Astrocyte
304	1.26612	-0.535895	DLPFC	Astrocyte
305	27.0632	-1.08828	DLPFC	Astrocyte
306	10.1338	-0.720312	DLPFC	Astrocyte
307	24.6447	-1.03293	DLPFC	Astrocyte
308	5.2969	-0.619782	DLPFC	Astrocyte
309	15.7769	-0.838565	DLPFC	Astrocyte
310	23.0324	-0.996556	DLPFC	Astrocyte
311	0.459959	-0.519105	DLPFC	Astrocyte
312	17.3893	-0.872926	DLPFC	Astrocyte
313	32.7063	-1.2204	DLPFC	Astrocyte
314	3.68459	-0.586246	DLPFC	Astrocyte
315	4.49075	-0.603017	DLPFC	Astrocyte
316	38.3494	-1.35493	DLPFC	Astrocyte
317	13.3585	-0.787598	DLPFC	Astrocyte
318	12.5523	-0.770723	DLPFC	Astrocyte
319	9.32769	-0.703551	DLPFC	Astrocyte
320	2.07227	-0.552684	DLPFC	Astrocyte
321	18.1954	-0.890248	DLPFC	Astrocyte
322	39.9617	-1.39351	DLPFC	Astrocyte
323	6.90922	-0.653296	DLPFC	Astrocyte
324	27.8693	-1.10692	DLPFC	Astrocyte
325	30.2878	-1.16335	DLPFC	Astrocyte
326	21.4201	-0.960648	DLPFC	Astrocyte
327	25.4508	-1.05128	DLPFC	Astrocyte
328	22.2262	-0.978543	DLPFC	Astrocyte
329	34.3186	-1.2587	DLPFC	Astrocyte
330	28.6755	-1.12565	DLPFC	Astrocyte
331	11.7462	-0.75389	DLPFC	Astrocyte
332	6.10306	-0.636541	DLPFC	Astrocyte
333	8.52153	-0.686798	DLPFC	Astrocyte
334	2.87843	-0.569468	DLPFC	Astrocyte
335	19.8077	-0.925217	DLPFC	Astrocyte
336	14.9708	-0.821509	DLPFC	Astrocyte
337	35.9309	-1.29713	DLPFC	Astrocyte
338	31.9001	-1.20133	DLPFC	Astrocyte
339	37.5432	-1.33565	DLPFC	Astrocyte
340	10.94	-0.73709	DLPFC	Astrocyte
341	39.1555	-1.37422	DLPFC	Astrocyte
342	14.1646	-0.804523	DLPFC	Astrocyte
343	35.1247	-1.2779	DLPFC	Astrocyte
344	7.71538	-0.670048	DLPFC	Astrocyte
345	16.5831	-0.855701	DLPFC	Astrocyte
346	31.0939	-1.18231	DLPFC	Astrocyte
347	20.6139	-0.942873	DLPFC	Astrocyte
348	23.8385	-1.01469	DLPFC	Astrocyte
349	36.737	-1.31639	DLPFC	Astrocyte
350	19.0016	-0.907676	DLPFC	Astrocyte
351	7.71538	-0.463922	DLPFC	Inhibitory
352	4.49075	-0.446157	DLPFC	Inhibitory
353	0.459959	-0.42413	DLPFC	Inhibitory
354	30.2878	-0.598561	DLPFC	Inhibitory
355	24.6447	-0.563325	DLPFC	Inhibitory
356	14.1646	-0.500404	DLPFC	Inhibitory
357	39.9617	-0.659531	DLPFC	Inhibitory
358	1.26612	-0.42853	DLPFC	Inhibitory
359	29.4816	-0.593499	DLPFC	Inhibitory
360	16.5831	-0.514525	DLPFC	Inhibitory
361	38.3494	-0.649364	DLPFC	Inhibitory
362	25.4508	-0.568322	DLPFC	Inhibitory
363	5.2969	-0.45058	DLPFC	Inhibitory
364	27.0632	-0.578359	DLPFC	Inhibitory
365	10.1338	-0.477423	DLPFC	Inhibitory
366	17.3893	-0.519289	DLPFC	Inhibitory
367	23.8385	-0.558345	DLPFC	Inhibitory
368	3.68459	-0.441743	DLPFC	Inhibitory
369	37.5432	-0.64428	DLPFC	Inhibitory
370	18.1954	-0.524081	DLPFC	Inhibitory
371	12.5523	-0.491132	DLPFC	Inhibitory
372	10.94	-0.481968	DLPFC	Inhibitory
373	36.737	-0.639196	DLPFC	Inhibitory
374	27.8693	-0.583396	DLPFC	Inhibitory
375	13.3585	-0.495754	DLPFC	Inhibitory
376	23.0324	-0.553383	DLPFC	Inhibitory
377	19.0016	-0.528902	DLPFC	Inhibitory
378	39.1555	-0.654447	DLPFC	Inhibitory
379	6.10306	-0.455014	DLPFC	Inhibitory
380	11.7462	-0.486537	DLPFC	Inhibitory
381	31.0939	-0.60363	DLPFC	Inhibitory
382	14.9708	-0.505082	DLPFC	Inhibitory
383	26.257	-0.573334	DLPFC	Inhibitory
384	19.8077	-0.533749	DLPFC	Inhibitory
385	34.3186	-0.623943	DLPFC	Inhibitory
386	32.7063	-0.61378	DLPFC	Inhibitory
387	33.5124	-0.61886	DLPFC	Inhibitory
388	20.6139	-0.538622	DLPFC	Inhibitory
389	35.1247	-0.629027	DLPFC	Inhibitory
390	15.7769	-0.509789	DLPFC	Inhibitory
391	21.4201	-0.54352	DLPFC	Inhibitory
392	2.87843	-0.437335	DLPFC	Inhibitory
393	28.6755	-0.588443	DLPFC	Inhibitory
394	22.2262	-0.548441	DLPFC	Inhibitory
395	2.07227	-0.432932	DLPFC	Inhibitory
396	9.32769	-0.472902	DLPFC	Inhibitory
397	35.9309	-0.634112	DLPFC	Inhibitory
398	6.90922	-0.45946	DLPFC	Inhibitory
399	8.52153	-0.468402	DLPFC	Inhibitory
400	31.9001	-0.608703	DLPFC	Inhibitory
401	20.6139	0.0640264	DLPFC	Microglia
402	39.1555	0.180296	DLPFC	Microglia
403	34.3186	0.150625	DLPFC	Microglia
404	22.2262	0.0748313	DLPFC	Microglia
405	13.3585	0.0111102	DLPFC	Microglia
406	25.4508	0.0957148	DLPFC	Microglia
407	11.7462	-0.00173932	DLPFC	Microglia
408	31.9001	0.1358	DLPFC	Microglia
409	36.737	0.165446	DLPFC	Microglia
410	6.90922	-0.0424936	DLPFC	Microglia
411	23.0324	0.0801343	DLPFC	Microglia
412	7.71538	-0.0355006	DLPFC	Microglia
413	32.7063	0.140746	DLPFC	Microglia
414	6.10306	-0.0495496	DLPFC	Microglia
415	28.6755	0.115925	DLPFC	Microglia
416	29.4816	0.120913	DLPFC	Microglia
417	3.68459	-0.0710045	DLPFC	Microglia
418	30.2878	0.125885	DLPFC	Microglia
419	5.2969	-0.0566595	DLPFC	Microglia
420	27.8693	0.110917	DLPFC	Microglia
421	4.49075	-0.0638141	DLPFC	Microglia
422	16.5831	0.0355879	DLPFC	Microglia
423	31.0939	0.130847	DLPFC	Microglia
424	9.32769	-0.0217372	DLPFC	Microglia
425	12.5523	0.00473576	DLPFC	Microglia
426	35.9309	0.160503	DLPFC	Microglia
427	23.8385	0.0853789	DLPFC	Microglia
428	14.1646	0.0173825	DLPFC	Microglia
429	10.1338	-0.0149796	DLPFC	Microglia
430	15.7769	0.0296201	DLPFC	Microglia
431	1.26612	-0.0927017	DLPFC	Microglia
432	24.6447	0.0905706	DLPFC	Microglia
433	35.1247	0.155563	DLPFC	Microglia
434	2.87843	-0.0782215	DLPFC	Microglia
435	0.459959	-0.099951	DLPFC	Microglia
436	27.0632	0.105882	DLPFC	Microglia
437	18.1954	0.0472333	DLPFC	Microglia
438	19.0016	0.0529166	DLPFC	Microglia
439	8.52153	-0.0285793	DLPFC	Microglia
440	14.9708	0.0235523	DLPFC	Microglia
441	19.8077	0.0585125	DLPFC	Microglia
442	26.257	0.100817	DLPFC	Microglia
443	37.5432	0.170393	DLPFC	Microglia
444	38.3494	0.175343	DLPFC	Microglia
445	39.9617	0.185249	DLPFC	Microglia
446	2.07227	-0.0854565	DLPFC	Microglia
447	10.94	-0.00831213	DLPFC	Microglia
448	21.4201	0.069464	DLPFC	Microglia
449	33.5124	0.145687	DLPFC	Microglia
450	17.3893	0.0414581	DLPFC	Microglia
451	38.3494	0.469797	DLPFC	Inhibitory
452	32.7063	0.543188	DLPFC	OPC
453	14.1646	0.654921	DLPFC	Oligodendrocyte
454	2.07227	0.766019	DLPFC	OPC
455	31.9001	0.514084	DLPFC	Inhibitory
456	2.87843	0.747149	DLPFC	Oligodendrocyte
457	6.90922	0.411185	DLPFC	Excitatory
458	16.5831	0.660467	DLPFC	OPC
459	35.1247	0.483639	DLPFC	Oligodendrocyte
460	23.8385	0.569442	DLPFC	Inhibitory
461	23.8385	0.298352	DLPFC	Excitatory
462	30.2878	0.560779	DLPFC	OPC
463	6.90922	0.714211	DLPFC	Oligodendrocyte
464	38.3494	0.201638	DLPFC	Excitatory
465	35.1247	0.525596	DLPFC	OPC
466	6.90922	0.685695	DLPFC	Inhibitory
467	16.5831	0.346709	DLPFC	Excitatory
468	19.0016	0.602657	DLPFC	Inhibitory
469	1.26612	0.771883	DLPFC	OPC
470	32.7063	0.503402	DLPFC	Oligodendrocyte
471	1.26612	0.760325	DLPFC	Oligodendrocyte
472	16.5831	0.635157	DLPFC	Oligodendrocyte
473	7.71538	0.707623	DLPFC	Oligodendrocyte
474	35.1247	0.22313	DLPFC	Excitatory
475	30.2878	0.523165	DLPFC	Oligodendrocyte
476	8.52153	0.400439	DLPFC	Excitatory
477	2.87843	0.43805	DLPFC	Excitatory
478	10.1338	0.663552	DLPFC	Inhibitory
479	4.49075	0.427304	DLPFC	Excitatory
480	14.9708	0.357455	DLPFC	Excitatory
481	22.2262	0.619419	DLPFC	OPC
482	23.0324	0.613555	DLPFC	OPC
483	14.1646	0.362828	DLPFC	Excitatory
484	23.0324	0.574978	DLPFC	Inhibitory
485	14.1646	0.678059	DLPFC	OPC
486	16.5831	0.619265	DLPFC	Inhibitory
487	2.87843	0.713374	DLPFC	Inhibitory
488	6.90922	0.730835	DLPFC	OPC
489	23.8385	0.607691	DLPFC	OPC
490	24.6447	0.563906	DLPFC	Inhibitory
491	24.6447	0.56928	DLPFC	Oligodendrocyte
492	1.26612	0.724446	DLPFC	Inhibitory
493	0.459959	0.729982	DLPFC	Inhibitory
494	3.68459	0.432677	DLPFC	Excitatory
495	5.2969	0.727386	DLPFC	Oligodendrocyte
496	23.0324	0.303725	DLPFC	Excitatory
497	14.1646	0.635872	DLPFC	Inhibitory
498	7.71538	0.680159	DLPFC	Inhibitory
499	35.1247	0.49194	DLPFC	Inhibitory
500	2.07227	0.753737	DLPFC	Oligodendrocyte
501	2.87843	0.760155	DLPFC	OPC
502	2.07227	0.71891	DLPFC	Inhibitory
503	23.8385	0.575867	DLPFC	Oligodendrocyte
504	29.4816	0.529753	DLPFC	Oligodendrocyte
505	24.6447	0.601827	DLPFC	OPC
506	8.52153	0.719107	DLPFC	OPC
507	35.9309	0.477051	DLPFC	Oligodendrocyte
508	12.5523	0.373574	DLPFC	Excitatory
509	3.68459	0.707838	DLPFC	Inhibitory
510	31.9001	0.50999	DLPFC	Oligodendrocyte
511	8.52153	0.674623	DLPFC	Inhibitory
512	7.71538	0.724971	DLPFC	OPC
513	31.9001	0.549052	DLPFC	OPC
514	31.9001	0.244622	DLPFC	Excitatory
515	27.8693	0.271487	DLPFC	Excitatory
516	7.71538	0.405812	DLPFC	Excitatory
517	27.0632	0.547299	DLPFC	Inhibitory
518	34.3186	0.53146	DLPFC	OPC
519	34.3186	0.228503	DLPFC	Excitatory
520	0.459959	0.454169	DLPFC	Excitatory
521	13.3585	0.368201	DLPFC	Excitatory
522	33.5124	0.537324	DLPFC	OPC
523	22.2262	0.589043	DLPFC	Oligodendrocyte
524	32.7063	0.239249	DLPFC	Excitatory
525	23.0324	0.582455	DLPFC	Oligodendrocyte
526	6.10306	0.720798	DLPFC	Oligodendrocyte
527	30.2878	0.525155	DLPFC	Inhibitory
528	26.257	0.590099	DLPFC	OPC
529	31.0939	0.519619	DLPFC	Inhibitory
530	2.07227	0.443423	DLPFC	Excitatory
531	34.3186	0.497476	DLPFC	Inhibitory
532	1.26612	0.448796	DLPFC	Excitatory
533	6.10306	0.736699	DLPFC	OPC
534	0.459959	0.777747	DLPFC	OPC
535	39.9617	0.458725	DLPFC	Inhibitory
536	33.5124	0.233876	DLPFC	Excitatory
537	3.68459	0.754291	DLPFC	OPC
538	9.32769	0.395066	DLPFC	Excitatory
539	9.32769	0.669087	DLPFC	Inhibitory
540	27.8693	0.542929	DLPFC	Oligodendrocyte
541	25.4508	0.287606	DLPFC	Excitatory
542	31.0939	0.554915	DLPFC	OPC
543	30.2878	0.255368	DLPFC	Excitatory
544	24.6447	0.292979	DLPFC	Excitatory
545	11.7462	0.378947	DLPFC	Excitatory
546	0.459959	0.766913	DLPFC	Oligodendrocyte
547	6.10306	0.416558	DLPFC	Excitatory
548	22.2262	0.580514	DLPFC	Inhibitory
549	4.49075	0.733974	DLPFC	Oligodendrocyte
550	12.5523	0.646944	DLPFC	Inhibitory
551	3.68459	0.740562	DLPFC	Oligodendrocyte
552	14.9708	0.648333	DLPFC	Oligodendrocyte
553	35.9309	0.217757	DLPFC	Excitatory
554	17.3893	0.341336	DLPFC	Excitatory
555	15.7769	0.641745	DLPFC	Oligodendrocyte
556	31.0939	0.249995	DLPFC	Excitatory
557	27.0632	0.27686	DLPFC	Excitatory
558	34.3186	0.490226	DLPFC	Oligodendrocyte
559	11.7462	0.695651	DLPFC	OPC
560	25.4508	0.562692	DLPFC	Oligodendrocyte
561	14.9708	0.672195	DLPFC	OPC
562	9.32769	0.694447	DLPFC	Oligodendrocyte
563	19.0016	0.33059	DLPFC	Excitatory
564	33.5124	0.503012	DLPFC	Inhibitory
565	28.6755	0.266114	DLPFC	Excitatory
566	10.1338	0.68786	DLPFC	Oligodendrocyte
567	38.3494	0.457287	DLPFC	Oligodendrocyte
568	26.257	0.556104	DLPFC	Oligodendrocyte
569	21.4201	0.58605	DLPFC	Inhibitory
570	35.9309	0.519732	DLPFC	OPC
571	29.4816	0.530691	DLPFC	Inhibitory
572	29.4816	0.260741	DLPFC	Excitatory
573	11.7462	0.65248	DLPFC	Inhibitory
574	25.4508	0.595963	DLPFC	OPC
575	37.5432	0.508004	DLPFC	OPC
576	15.7769	0.352082	DLPFC	Excitatory
577	28.6755	0.536341	DLPFC	Oligodendrocyte
578	28.6755	0.536227	DLPFC	Inhibitory
579	21.4201	0.595631	DLPFC	Oligodendrocyte
580	27.8693	0.578371	DLPFC	OPC
581	27.0632	0.549516	DLPFC	Oligodendrocyte
582	31.0939	0.516577	DLPFC	Oligodendrocyte
583	39.1555	0.4507	DLPFC	Oligodendrocyte
584	15.7769	0.624801	DLPFC	Inhibitory
585	29.4816	0.566643	DLPFC	OPC
586	10.94	0.681272	DLPFC	Oligodendrocyte
587	10.94	0.658016	DLPFC	Inhibitory
588	10.94	0.38432	DLPFC	Excitatory
589	4.49075	0.748427	DLPFC	OPC
590	19.8077	0.608806	DLPFC	Oligodendrocyte
591	15.7769	0.666331	DLPFC	OPC
592	39.1555	0.496276	DLPFC	OPC
593	27.8693	0.541763	DLPFC	Inhibitory
594	28.6755	0.572507	DLPFC	OPC
595	32.7063	0.508548	DLPFC	Inhibitory
596	26.257	0.282233	DLPFC	Excitatory
597	17.3893	0.62857	DLPFC	Oligodendrocyte
598	26.257	0.552835	DLPFC	Inhibitory
599	33.5124	0.496814	DLPFC	Oligodendrocyte
600	10.94	0.701515	DLPFC	OPC
601	11.7462	0.674684	DLPFC	Oligodendrocyte
602	13.3585	0.661508	DLPFC	Oligodendrocyte
603	22.2262	0.309098	DLPFC	Excitatory
604	19.8077	0.637011	DLPFC	OPC
605	35.9309	0.486404	DLPFC	Inhibitory
606	25.4508	0.55837	DLPFC	Inhibitory
607	20.6139	0.591586	DLPFC	Inhibitory
608	21.4201	0.625283	DLPFC	OPC
609	21.4201	0.314471	DLPFC	Excitatory
610	17.3893	0.654603	DLPFC	OPC
611	37.5432	0.463875	DLPFC	Oligodendrocyte
612	18.1954	0.648739	DLPFC	OPC
613	18.1954	0.621982	DLPFC	Oligodendrocyte
614	18.1954	0.608193	DLPFC	Inhibitory
615	12.5523	0.689787	DLPFC	OPC
616	39.9617	0.444112	DLPFC	Oligodendrocyte
617	19.8077	0.597121	DLPFC	Inhibitory
618	10.1338	0.707379	DLPFC	OPC
619	13.3585	0.683923	DLPFC	OPC
620	20.6139	0.631147	DLPFC	OPC
621	36.737	0.480868	DLPFC	Inhibitory
622	19.0016	0.615394	DLPFC	Oligodendrocyte
623	10.1338	0.389693	DLPFC	Excitatory
624	27.0632	0.584235	DLPFC	OPC
625	37.5432	0.207011	DLPFC	Excitatory
626	39.9617	0.190892	DLPFC	Excitatory
627	14.9708	0.630336	DLPFC	Inhibitory
628	18.1954	0.335963	DLPFC	Excitatory
629	13.3585	0.641408	DLPFC	Inhibitory
630	5.2969	0.742563	DLPFC	OPC
631	19.8077	0.325217	DLPFC	Excitatory
632	12.5523	0.668096	DLPFC	Oligodendrocyte
633	36.737	0.212384	DLPFC	Excitatory
634	36.737	0.470463	DLPFC	Oligodendrocyte
635	17.3893	0.613729	DLPFC	Inhibitory
636	5.2969	0.421931	DLPFC	Excitatory
637	39.1555	0.196265	DLPFC	Excitatory
638	19.0016	0.642875	DLPFC	OPC
639	6.10306	0.691231	DLPFC	Inhibitory
640	20.6139	0.319844	DLPFC	Excitatory
641	39.9617	0.490412	DLPFC	OPC
642	36.737	0.513868	DLPFC	OPC
643	5.2969	0.696767	DLPFC	Inhibitory
644	4.49075	0.702303	DLPFC	Inhibitory
645	37.5432	0.475333	DLPFC	Inhibitory
646	38.3494	0.50214	DLPFC	OPC
647	9.32769	0.713243	DLPFC	OPC
648	8.52153	0.701035	DLPFC	Oligodendrocyte
649	20.6139	0.602218	DLPFC	Oligodendrocyte
650	39.1555	0.464261	DLPFC	Inhibitory
651	23.0324	0.487654	DLPFC	Inhibitory
652	1.26612	0.329871	DLPFC	Inhibitory
653	24.6447	0.499377	DLPFC	Inhibitory
654	29.4816	0.534579	DLPFC	Inhibitory
655	6.10306	0.364877	DLPFC	Inhibitory
656	10.1338	0.394065	DLPFC	Inhibitory
657	32.7063	0.558072	DLPFC	Inhibitory
658	8.52153	0.382388	DLPFC	Inhibitory
659	14.9708	0.429124	DLPFC	Inhibitory
660	9.32769	0.388226	DLPFC	Inhibitory
661	22.2262	0.481795	DLPFC	Inhibitory
662	38.3494	0.599219	DLPFC	Inhibitory
663	6.90922	0.370713	DLPFC	Inhibitory
664	17.3893	0.446669	DLPFC	Inhibitory
665	5.2969	0.359042	DLPFC	Inhibitory
666	27.8693	0.522839	DLPFC	Inhibitory
667	4.49075	0.353207	DLPFC	Inhibitory
668	19.0016	0.458372	DLPFC	Inhibitory
669	27.0632	0.516972	DLPFC	Inhibitory
670	13.3585	0.417434	DLPFC	Inhibitory
671	11.7462	0.405747	DLPFC	Inhibitory
672	39.9617	0.610979	DLPFC	Inhibitory
673	7.71538	0.37655	DLPFC	Inhibitory
674	12.5523	0.41159	DLPFC	Inhibitory
675	23.8385	0.493515	DLPFC	Inhibitory
676	18.1954	0.45252	DLPFC	Inhibitory
677	16.5831	0.44082	DLPFC	Inhibitory
678	25.4508	0.50524	DLPFC	Inhibitory
679	35.9309	0.581581	DLPFC	Inhibitory
680	0.459959	0.324038	DLPFC	Inhibitory
681	39.1555	0.605099	DLPFC	Inhibitory
682	10.94	0.399906	DLPFC	Inhibitory
683	2.87843	0.341539	DLPFC	Inhibitory
684	19.8077	0.464226	DLPFC	Inhibitory
685	31.9001	0.552197	DLPFC	Inhibitory
686	34.3186	0.569825	DLPFC	Inhibitory
687	31.0939	0.546323	DLPFC	Inhibitory
688	28.6755	0.528708	DLPFC	Inhibitory
689	33.5124	0.563948	DLPFC	Inhibitory
690	36.737	0.58746	DLPFC	Inhibitory
691	21.4201	0.475937	DLPFC	Inhibitory
692	3.68459	0.347373	DLPFC	Inhibitory
693	26.257	0.511105	DLPFC	Inhibitory
694	30.2878	0.54045	DLPFC	Inhibitory
695	35.1247	0.575703	DLPFC	Inhibitory
696	2.07227	0.335705	DLPFC	Inhibitory
697	14.1646	0.423278	DLPFC	Inhibitory
698	15.7769	0.434971	DLPFC	Inhibitory
699	20.6139	0.470081	DLPFC	Inhibitory
700	37.5432	0.59334	DLPFC	Inhibitory
701	18.1954	1.14556	DLPFC	Oligodendrocyte
702	14.1646	1.08404	DLPFC	Oligodendrocyte
703	13.3585	1.07174	DLPFC	Oligodendrocyte
704	19.8077	1.17017	DLPFC	Oligodendrocyte
705	27.8693	1.29321	DLPFC	Oligodendrocyte
706	28.6755	1.30552	DLPFC	Oligodendrocyte
707	26.257	1.2686	DLPFC	Oligodendrocyte
708	35.1247	1.40395	DLPFC	Oligodendrocyte
709	27.0632	1.28091	DLPFC	Oligodendrocyte
710	5.2969	0.948696	DLPFC	Oligodendrocyte
711	4.49075	0.936391	DLPFC	Oligodendrocyte
712	10.94	1.03482	DLPFC	Oligodendrocyte
713	30.2878	1.33012	DLPFC	Oligodendrocyte
714	9.32769	1.01022	DLPFC	Oligodendrocyte
715	11.7462	1.04713	DLPFC	Oligodendrocyte
716	12.5523	1.05943	DLPFC	Oligodendrocyte
717	37.5432	1.44086	DLPFC	Oligodendrocyte
718	19.0016	1.15787	DLPFC	Oligodendrocyte
719	34.3186	1.39164	DLPFC	Oligodendrocyte
720	24.6447	1.24399	DLPFC	Oligodendrocyte
721	23.0324	1.21939	DLPFC	Oligodendrocyte
722	0.459959	0.874871	DLPFC	Oligodendrocyte
723	25.4508	1.2563	DLPFC	Oligodendrocyte
724	31.0939	1.34243	DLPFC	Oligodendrocyte
725	6.90922	0.973304	DLPFC	Oligodendrocyte
726	23.8385	1.23169	DLPFC	Oligodendrocyte
727	16.5831	1.12095	DLPFC	Oligodendrocyte
728	22.2262	1.20708	DLPFC	Oligodendrocyte
729	36.737	1.42856	DLPFC	Oligodendrocyte
730	8.52153	0.997912	DLPFC	Oligodendrocyte
731	6.10306	0.961	DLPFC	Oligodendrocyte
732	33.5124	1.37934	DLPFC	Oligodendrocyte
733	10.1338	1.02252	DLPFC	Oligodendrocyte
734	38.3494	1.45316	DLPFC	Oligodendrocyte
735	35.9309	1.41625	DLPFC	Oligodendrocyte
736	21.4201	1.19478	DLPFC	Oligodendrocyte
737	14.9708	1.09635	DLPFC	Oligodendrocyte
738	15.7769	1.10865	DLPFC	Oligodendrocyte
739	7.71538	0.985608	DLPFC	Oligodendrocyte
740	1.26612	0.887175	DLPFC	Oligodendrocyte
741	32.7063	1.36704	DLPFC	Oligodendrocyte
742	2.07227	0.899479	DLPFC	Oligodendrocyte
743	2.87843	0.911783	DLPFC	Oligodendrocyte
744	31.9001	1.35473	DLPFC	Oligodendrocyte
745	29.4816	1.31782	DLPFC	Oligodendrocyte
746	20.6139	1.18247	DLPFC	Oligodendrocyte
747	39.1555	1.46547	DLPFC	Oligodendrocyte
748	17.3893	1.13326	DLPFC	Oligodendrocyte
749	39.9617	1.47777	DLPFC	Oligodendrocyte
750	3.68459	0.924087	DLPFC	Oligodendrocyte
751	4.49075	-1.02302	DLPFC	Excitatory
752	27.8693	-0.791497	DLPFC	Excitatory
753	17.3893	-0.895282	DLPFC	Excitatory
754	27.0632	-0.799481	DLPFC	Excitatory
755	5.2969	-1.01503	DLPFC	Excitatory
756	19.0016	-0.879315	DLPFC	Excitatory
757	2.07227	-1.04697	DLPFC	Excitatory
758	19.8077	-0.871331	DLPFC	Excitatory
759	23.8385	-0.831414	DLPFC	Excitatory
760	0.459959	-1.06293	DLPFC	Excitatory
761	10.1338	-0.967132	DLPFC	Excitatory
762	20.6139	-0.863348	DLPFC	Excitatory
763	25.4508	-0.815448	DLPFC	Excitatory
764	39.1555	-0.67973	DLPFC	Excitatory
765	13.3585	-0.935199	DLPFC	Excitatory
766	34.3186	-0.72763	DLPFC	Excitatory
767	9.32769	-0.975116	DLPFC	Excitatory
768	31.9001	-0.75158	DLPFC	Excitatory
769	3.68459	-1.031	DLPFC	Excitatory
770	35.1247	-0.719647	DLPFC	Excitatory
771	16.5831	-0.903265	DLPFC	Excitatory
772	8.52153	-0.983099	DLPFC	Excitatory
773	36.737	-0.70368	DLPFC	Excitatory
774	23.0324	-0.839398	DLPFC	Excitatory
775	11.7462	-0.951165	DLPFC	Excitatory
776	29.4816	-0.77553	DLPFC	Excitatory
777	12.5523	-0.943182	DLPFC	Excitatory
778	33.5124	-0.735613	DLPFC	Excitatory
779	14.1646	-0.927215	DLPFC	Excitatory
780	7.71538	-0.991083	DLPFC	Excitatory
781	24.6447	-0.823431	DLPFC	Excitatory
782	2.87843	-1.03898	DLPFC	Excitatory
783	31.0939	-0.759564	DLPFC	Excitatory
784	32.7063	-0.743597	DLPFC	Excitatory
785	39.9617	-0.671746	DLPFC	Excitatory
786	28.6755	-0.783514	DLPFC	Excitatory
787	30.2878	-0.767547	DLPFC	Excitatory
788	22.2262	-0.847381	DLPFC	Excitatory
789	18.1954	-0.887298	DLPFC	Excitatory
790	37.5432	-0.695696	DLPFC	Excitatory
791	10.94	-0.959149	DLPFC	Excitatory
792	15.7769	-0.911248	DLPFC	Excitatory
793	6.90922	-0.999066	DLPFC	Excitatory
794	21.4201	-0.855365	DLPFC	Excitatory
795	1.26612	-1.05495	DLPFC	Excitatory
796	14.9708	-0.919232	DLPFC	Excitatory
797	6.10306	-1.00705	DLPFC	Excitatory
798	26.257	-0.807464	DLPFC	Excitatory
799	35.9309	-0.711663	DLPFC	Excitatory
800	38.3494	-0.687713	DLPFC	Excitatory
801	30.2878	0.572666	DLPFC	Astrocyte
802	23.8385	0.704269	DLPFC	Astrocyte
803	26.257	0.654918	DLPFC	Astrocyte
804	36.737	0.441063	DLPFC	Astrocyte
805	25.4508	0.671368	DLPFC	Astrocyte
806	35.9309	0.457514	DLPFC	Astrocyte
807	28.6755	0.605567	DLPFC	Astrocyte
808	8.52153	1.01683	DLPFC	Astrocyte
809	5.2969	1.08263	DLPFC	Astrocyte
810	32.7063	0.523315	DLPFC	Astrocyte
811	21.4201	0.75362	DLPFC	Astrocyte
812	2.07227	1.14843	DLPFC	Astrocyte
813	39.1555	0.391712	DLPFC	Astrocyte
814	0.459959	1.18133	DLPFC	Astrocyte
815	9.32769	1.00038	DLPFC	Astrocyte
816	11.7462	0.951024	DLPFC	Astrocyte
817	31.9001	0.539765	DLPFC	Astrocyte
818	6.90922	1.04973	DLPFC	Astrocyte
819	19.8077	0.786521	DLPFC	Astrocyte
820	1.26612	1.16488	DLPFC	Astrocyte
821	10.94	0.967474	DLPFC	Astrocyte
822	10.1338	0.983925	DLPFC	Astrocyte
823	16.5831	0.852322	DLPFC	Astrocyte
824	39.9617	0.375262	DLPFC	Astrocyte
825	27.0632	0.638468	DLPFC	Astrocyte
826	34.3186	0.490414	DLPFC	Astrocyte
827	20.6139	0.77007	DLPFC	Astrocyte
828	33.5124	0.506865	DLPFC	Astrocyte
829	14.9708	0.885223	DLPFC	Astrocyte
830	38.3494	0.408163	DLPFC	Astrocyte
831	35.1247	0.473964	DLPFC	Astrocyte
832	7.71538	1.03328	DLPFC	Astrocyte
833	15.7769	0.868772	DLPFC	Astrocyte
834	24.6447	0.687819	DLPFC	Astrocyte
835	14.1646	0.901673	DLPFC	Astrocyte
836	12.5523	0.934574	DLPFC	Astrocyte
837	4.49075	1.09908	DLPFC	Astrocyte
838	17.3893	0.835872	DLPFC	Astrocyte
839	13.3585	0.918123	DLPFC	Astrocyte
840	6.10306	1.06618	DLPFC	Astrocyte
841	22.2262	0.73717	DLPFC	Astrocyte
842	29.4816	0.589116	DLPFC	Astrocyte
843	3.68459	1.11553	DLPFC	Astrocyte
844	37.5432	0.424613	DLPFC	Astrocyte
845	27.8693	0.622017	DLPFC	Astrocyte
846	23.0324	0.720719	DLPFC	Astrocyte
847	31.0939	0.556216	DLPFC	Astrocyte
848	2.87843	1.13198	DLPFC	Astrocyte
849	19.0016	0.802971	DLPFC	Astrocyte
850	18.1954	0.819421	DLPFC	Astrocyte
851	18.1954	2.26288	DLPFC	Astrocyte
852	19.0016	2.24677	DLPFC	Astrocyte
853	23.8385	2.14975	DLPFC	Astrocyte
854	31.9001	1.98669	DLPFC	Astrocyte
855	6.90922	2.48674	DLPFC	Astrocyte
856	0.459959	2.61392	DLPFC	Astrocyte
857	20.6139	2.21451	DLPFC	Astrocyte
858	10.94	2.40707	DLPFC	Astrocyte
859	16.5831	2.29503	DLPFC	Astrocyte
860	9.32769	2.43896	DLPFC	Astrocyte
861	7.71538	2.47082	DLPFC	Astrocyte
862	11.7462	2.3911	DLPFC	Astrocyte
863	4.49075	2.53446	DLPFC	Astrocyte
864	31.0939	2.00306	DLPFC	Astrocyte
865	27.8693	2.06841	DLPFC	Astrocyte
866	33.5124	1.95393	DLPFC	Astrocyte
867	14.1646	2.34313	DLPFC	Astrocyte
868	1.26612	2.59803	DLPFC	Astrocyte
869	37.5432	1.87189	DLPFC	Astrocyte
870	22.2262	2.18217	DLPFC	Astrocyte
871	39.1555	1.83904	DLPFC	Astrocyte
872	39.9617	1.82262	DLPFC	Astrocyte
873	30.2878	2.01942	DLPFC	Astrocyte
874	17.3893	2.27896	DLPFC	Astrocyte
875	38.3494	1.85547	DLPFC	Astrocyte
876	2.07227	2.58214	DLPFC	Astrocyte
877	27.0632	2.08471	DLPFC	Astrocyte
878	13.3585	2.35914	DLPFC	Astrocyte
879	29.4816	2.03576	DLPFC	Astrocyte
880	35.9309	1.90472	DLPFC	Astrocyte
881	32.7063	1.97031	DLPFC	Astrocyte
882	35.1247	1.92113	DLPFC	Astrocyte
883	23.0324	2.16597	DLPFC	Astrocyte
884	21.4201	2.19835	DLPFC	Astrocyte
885	5.2969	2.51856	DLPFC	Astrocyte
886	26.257	2.101	DLPFC	Astrocyte
887	34.3186	1.93753	DLPFC	Astrocyte
888	24.6447	2.13352	DLPFC	Astrocyte
889	36.737	1.8883	DLPFC	Astrocyte
890	6.10306	2.50265	DLPFC	Astrocyte
891	2.87843	2.56625	DLPFC	Astrocyte
892	3.68459	2.55036	DLPFC	Astrocyte
893	25.4508	2.11727	DLPFC	Astrocyte
894	12.5523	2.37513	DLPFC	Astrocyte
895	15.7769	2.31108	DLPFC	Astrocyte
896	14.9708	2.32712	DLPFC	Astrocyte
897	19.8077	2.23065	DLPFC	Astrocyte
898	8.52153	2.4549	DLPFC	Astrocyte
899	28.6755	2.05209	DLPFC	Astrocyte
900	10.1338	2.42302	DLPFC	Astrocyte
901	31.0939	-1.31035	DLPFC	Microglia
902	2.07227	-1.03925	DLPFC	Microglia
903	24.6447	-1.27934	DLPFC	Microglia
904	25.4508	-1.28399	DLPFC	Microglia
905	0.459959	-1.0161	DLPFC	Microglia
906	38.3494	-1.33311	DLPFC	Microglia
907	14.9708	-1.20246	DLPFC	Microglia
908	17.3893	-1.22554	DLPFC	Microglia
909	26.257	-1.2884	DLPFC	Microglia
910	22.2262	-1.26387	DLPFC	Microglia
911	13.3585	-1.18559	DLPFC	Microglia
912	2.87843	-1.05077	DLPFC	Microglia
913	15.7769	-1.21045	DLPFC	Microglia
914	19.8077	-1.24598	DLPFC	Microglia
915	7.71538	-1.11759	DLPFC	Microglia
916	27.8693	-1.29655	DLPFC	Microglia
917	36.737	-1.32864	DLPFC	Microglia
918	34.3186	-1.32147	DLPFC	Microglia
919	18.1954	-1.23264	DLPFC	Microglia
920	11.7462	-1.16754	DLPFC	Microglia
921	6.10306	-1.09594	DLPFC	Microglia
922	31.9001	-1.31334	DLPFC	Microglia
923	14.1646	-1.19417	DLPFC	Microglia
924	23.8385	-1.27444	DLPFC	Microglia
925	37.5432	-1.3309	DLPFC	Microglia
926	39.9617	-1.33745	DLPFC	Microglia
927	27.0632	-1.29258	DLPFC	Microglia
928	29.4816	-1.30384	DLPFC	Microglia
929	12.5523	-1.17671	DLPFC	Microglia
930	3.68459	-1.06223	DLPFC	Microglia
931	28.6755	-1.30029	DLPFC	Microglia
932	21.4201	-1.25818	DLPFC	Microglia
933	32.7063	-1.31618	DLPFC	Microglia
934	19.0016	-1.23945	DLPFC	Microglia
935	6.90922	-1.10686	DLPFC	Microglia
936	8.52153	-1.12809	DLPFC	Microglia
937	9.32769	-1.13835	DLPFC	Microglia
938	39.1555	-1.33529	DLPFC	Microglia
939	35.1247	-1.32395	DLPFC	Microglia
940	23.0324	-1.26928	DLPFC	Microglia
941	5.2969	-1.08484	DLPFC	Microglia
942	35.9309	-1.32633	DLPFC	Microglia
943	20.6139	-1.25222	DLPFC	Microglia
944	16.5831	-1.21814	DLPFC	Microglia
945	10.1338	-1.14835	DLPFC	Microglia
946	1.26612	-1.02768	DLPFC	Microglia
947	30.2878	-1.30719	DLPFC	Microglia
948	33.5124	-1.31889	DLPFC	Microglia
949	10.94	-1.15808	DLPFC	Microglia
950	4.49075	-1.07359	DLPFC	Microglia
951	4.49075	-0.61564	DLPFC	Microglia
952	14.9708	-0.693246	DLPFC	Microglia
953	27.0632	-0.780751	DLPFC	Microglia
954	2.87843	-0.60359	DLPFC	Microglia
955	13.3585	-0.68142	DLPFC	Microglia
956	2.07227	-0.597561	DLPFC	Microglia
957	26.257	-0.774961	DLPFC	Microglia
958	38.3494	-0.861682	DLPFC	Microglia
959	22.2262	-0.745947	DLPFC	Microglia
960	6.90922	-0.633682	DLPFC	Microglia
961	19.8077	-0.728463	DLPFC	Microglia
962	31.9001	-0.815445	DLPFC	Microglia
963	28.6755	-0.792322	DLPFC	Microglia
964	10.94	-0.663595	DLPFC	Microglia
965	11.7462	-0.669548	DLPFC	Microglia
966	23.8385	-0.757568	DLPFC	Microglia
967	24.6447	-0.763371	DLPFC	Microglia
968	19.0016	-0.722619	DLPFC	Microglia
969	31.0939	-0.809665	DLPFC	Microglia
970	25.4508	-0.769168	DLPFC	Microglia
971	23.0324	-0.751761	DLPFC	Microglia
972	5.2969	-0.62166	DLPFC	Microglia
973	35.9309	-0.84434	DLPFC	Microglia
974	35.1247	-0.838561	DLPFC	Microglia
975	39.1555	-0.867463	DLPFC	Microglia
976	3.68459	-0.609617	DLPFC	Microglia
977	27.8693	-0.786538	DLPFC	Microglia
978	8.52153	-0.645675	DLPFC	Microglia
979	17.3893	-0.710901	DLPFC	Microglia
980	29.4816	-0.798104	DLPFC	Microglia
981	15.7769	-0.699142	DLPFC	Microglia
982	10.1338	-0.657632	DLPFC	Microglia
983	9.32769	-0.651658	DLPFC	Microglia
984	32.7063	-0.821224	DLPFC	Microglia
985	21.4201	-0.740127	DLPFC	Microglia
986	18.1954	-0.716765	DLPFC	Microglia
987	16.5831	-0.705027	DLPFC	Microglia
988	12.5523	-0.67549	DLPFC	Microglia
989	14.1646	-0.687339	DLPFC	Microglia
990	33.5124	-0.827003	DLPFC	Microglia
991	6.10306	-0.627674	DLPFC	Microglia
992	34.3186	-0.832782	DLPFC	Microglia
993	7.71538	-0.639683	DLPFC	Microglia
994	39.9617	-0.873245	DLPFC	Microglia
995	1.26612	-0.591531	DLPFC	Microglia
996	30.2878	-0.803885	DLPFC	Microglia
997	37.5432	-0.855901	DLPFC	Microglia
998	36.737	-0.85012	DLPFC	Microglia
999	20.6139	-0.734299	DLPFC	Microglia
1000	0.459959	-0.585501	DLPFC	Microglia
1001	25.4508	-0.520108	DLPFC	Excitatory
1002	17.3893	-0.627248	DLPFC	Excitatory
1003	12.5523	-0.691531	DLPFC	Excitatory
1004	39.9617	-0.327258	DLPFC	Excitatory
1005	11.7462	-0.702245	DLPFC	Excitatory
1006	33.5124	-0.412969	DLPFC	Excitatory
1007	0.459959	-0.85224	DLPFC	Excitatory
1008	6.90922	-0.766528	DLPFC	Excitatory
1009	9.32769	-0.734387	DLPFC	Excitatory
1010	23.8385	-0.541536	DLPFC	Excitatory
1011	31.9001	-0.434397	DLPFC	Excitatory
1012	16.5831	-0.637961	DLPFC	Excitatory
1013	27.0632	-0.498681	DLPFC	Excitatory
1014	19.8077	-0.595106	DLPFC	Excitatory
1015	36.737	-0.370114	DLPFC	Excitatory
1016	34.3186	-0.402255	DLPFC	Excitatory
1017	35.1247	-0.391541	DLPFC	Excitatory
1018	32.7063	-0.423683	DLPFC	Excitatory
1019	8.52153	-0.745101	DLPFC	Excitatory
1020	38.3494	-0.348686	DLPFC	Excitatory
1021	5.2969	-0.787956	DLPFC	Excitatory
1022	35.9309	-0.380827	DLPFC	Excitatory
1023	18.1954	-0.616534	DLPFC	Excitatory
1024	6.10306	-0.777242	DLPFC	Excitatory
1025	26.257	-0.509394	DLPFC	Excitatory
1026	13.3585	-0.680817	DLPFC	Excitatory
1027	19.0016	-0.60582	DLPFC	Excitatory
1028	39.1555	-0.337972	DLPFC	Excitatory
1029	15.7769	-0.648675	DLPFC	Excitatory
1030	29.4816	-0.466539	DLPFC	Excitatory
1031	37.5432	-0.3594	DLPFC	Excitatory
1032	22.2262	-0.562964	DLPFC	Excitatory
1033	1.26612	-0.841526	DLPFC	Excitatory
1034	20.6139	-0.584392	DLPFC	Excitatory
1035	3.68459	-0.809384	DLPFC	Excitatory
1036	21.4201	-0.573678	DLPFC	Excitatory
1037	10.1338	-0.723673	DLPFC	Excitatory
1038	14.9708	-0.659389	DLPFC	Excitatory
1039	27.8693	-0.487967	DLPFC	Excitatory
1040	14.1646	-0.670103	DLPFC	Excitatory
1041	24.6447	-0.530822	DLPFC	Excitatory
1042	4.49075	-0.79867	DLPFC	Excitatory
1043	2.87843	-0.820098	DLPFC	Excitatory
1044	7.71538	-0.755815	DLPFC	Excitatory
1045	23.0324	-0.55225	DLPFC	Excitatory
1046	30.2878	-0.455825	DLPFC	Excitatory
1047	28.6755	-0.477253	DLPFC	Excitatory
1048	31.0939	-0.445111	DLPFC	Excitatory
1049	2.07227	-0.830812	DLPFC	Excitatory
1050	10.94	-0.712959	DLPFC	Excitatory
1051	35.9309	0.0838716	DLPFC	Excitatory
1052	14.1646	-0.125737	DLPFC	Excitatory
1053	21.4201	-0.0558672	DLPFC	Excitatory
1054	12.5523	-0.141263	DLPFC	Excitatory
1055	7.71538	-0.187843	DLPFC	Excitatory
1056	20.6139	-0.0636305	DLPFC	Excitatory
1057	9.32769	-0.172316	DLPFC	Excitatory
1058	23.0324	-0.0403407	DLPFC	Excitatory
1059	18.1954	-0.0869203	DLPFC	Excitatory
1060	4.49075	-0.218896	DLPFC	Excitatory
1061	25.4508	-0.0170509	DLPFC	Excitatory
1062	16.5831	-0.102447	DLPFC	Excitatory
1063	11.7462	-0.149026	DLPFC	Excitatory
1064	15.7769	-0.11021	DLPFC	Excitatory
1065	0.459959	-0.257712	DLPFC	Excitatory
1066	36.737	0.0916348	DLPFC	Excitatory
1067	24.6447	-0.0248142	DLPFC	Excitatory
1068	14.9708	-0.117973	DLPFC	Excitatory
1069	32.7063	0.0528185	DLPFC	Excitatory
1070	6.90922	-0.195606	DLPFC	Excitatory
1071	23.8385	-0.0325774	DLPFC	Excitatory
1072	31.0939	0.037292	DLPFC	Excitatory
1073	6.10306	-0.203369	DLPFC	Excitatory
1074	27.0632	-0.00152438	DLPFC	Excitatory
1075	35.1247	0.0761083	DLPFC	Excitatory
1076	29.4816	0.0217654	DLPFC	Excitatory
1077	38.3494	0.107161	DLPFC	Excitatory
1078	2.87843	-0.234422	DLPFC	Excitatory
1079	1.26612	-0.249949	DLPFC	Excitatory
1080	28.6755	0.0140022	DLPFC	Excitatory
1081	10.1338	-0.164553	DLPFC	Excitatory
1082	13.3585	-0.1335	DLPFC	Excitatory
1083	37.5432	0.0993981	DLPFC	Excitatory
1084	39.9617	0.122688	DLPFC	Excitatory
1085	34.3186	0.068345	DLPFC	Excitatory
1086	22.2262	-0.048104	DLPFC	Excitatory
1087	10.94	-0.15679	DLPFC	Excitatory
1088	19.0016	-0.079157	DLPFC	Excitatory
1089	26.257	-0.00928765	DLPFC	Excitatory
1090	19.8077	-0.0713938	DLPFC	Excitatory
1091	17.3893	-0.0946836	DLPFC	Excitatory
1092	3.68459	-0.226659	DLPFC	Excitatory
1093	30.2878	0.0295287	DLPFC	Excitatory
1094	8.52153	-0.18008	DLPFC	Excitatory
1095	39.1555	0.114925	DLPFC	Excitatory
1096	27.8693	0.00623889	DLPFC	Excitatory
1097	31.9001	0.0450552	DLPFC	Excitatory
1098	2.07227	-0.242186	DLPFC	Excitatory
1099	33.5124	0.0605818	DLPFC	Excitatory
1100	5.2969	-0.211133	DLPFC	Excitatory
1101	31.0939	1.77913	DLPFC	Inhibitory
1102	39.9617	1.8251	DLPFC	Inhibitory
1103	23.8385	1.74152	DLPFC	Inhibitory
1104	9.32769	1.66631	DLPFC	Inhibitory
1105	35.1247	1.80002	DLPFC	Inhibitory
1106	21.4201	1.72899	DLPFC	Inhibitory
1107	26.257	1.75406	DLPFC	Inhibitory
1108	33.5124	1.79167	DLPFC	Inhibitory
1109	29.4816	1.77077	DLPFC	Inhibitory
1110	24.6447	1.7457	DLPFC	Inhibitory
1111	19.8077	1.72063	DLPFC	Inhibitory
1112	14.1646	1.69138	DLPFC	Inhibitory
1113	36.737	1.80838	DLPFC	Inhibitory
1114	5.2969	1.64542	DLPFC	Inhibitory
1115	34.3186	1.79585	DLPFC	Inhibitory
1116	16.5831	1.70392	DLPFC	Inhibitory
1117	39.1555	1.82092	DLPFC	Inhibitory
1118	8.52153	1.66213	DLPFC	Inhibitory
1119	12.5523	1.68302	DLPFC	Inhibitory
1120	22.2262	1.73317	DLPFC	Inhibitory
1121	14.9708	1.69556	DLPFC	Inhibitory
1122	35.9309	1.8042	DLPFC	Inhibitory
1123	30.2878	1.77495	DLPFC	Inhibitory
1124	25.4508	1.74988	DLPFC	Inhibitory
1125	17.3893	1.7081	DLPFC	Inhibitory
1126	10.94	1.67467	DLPFC	Inhibitory
1127	18.1954	1.71227	DLPFC	Inhibitory
1128	11.7462	1.67885	DLPFC	Inhibitory
1129	28.6755	1.7666	DLPFC	Inhibitory
1130	31.9001	1.78331	DLPFC	Inhibitory
1131	27.0632	1.75824	DLPFC	Inhibitory
1132	38.3494	1.81674	DLPFC	Inhibitory
1133	0.459959	1.62035	DLPFC	Inhibitory
1134	2.07227	1.6287	DLPFC	Inhibitory
1135	10.1338	1.67049	DLPFC	Inhibitory
1136	3.68459	1.63706	DLPFC	Inhibitory
1137	27.8693	1.76242	DLPFC	Inhibitory
1138	20.6139	1.72481	DLPFC	Inhibitory
1139	13.3585	1.6872	DLPFC	Inhibitory
1140	2.87843	1.63288	DLPFC	Inhibitory
1141	1.26612	1.62452	DLPFC	Inhibitory
1142	37.5432	1.81256	DLPFC	Inhibitory
1143	23.0324	1.73735	DLPFC	Inhibitory
1144	6.90922	1.65377	DLPFC	Inhibitory
1145	19.0016	1.71645	DLPFC	Inhibitory
1146	15.7769	1.69974	DLPFC	Inhibitory
1147	7.71538	1.65795	DLPFC	Inhibitory
1148	32.7063	1.78749	DLPFC	Inhibitory
1149	4.49075	1.64124	DLPFC	Inhibitory
1150	6.10306	1.6496	DLPFC	Inhibitory
1151	27.0632	0.980358	DLPFC	Excitatory
1152	19.0016	0.942454	DLPFC	Excitatory
1153	1.26612	0.859064	DLPFC	Excitatory
1154	24.6447	0.968987	DLPFC	Excitatory
1155	6.10306	0.881807	DLPFC	Excitatory
1156	33.5124	1.01068	DLPFC	Excitatory
1157	2.87843	0.866645	DLPFC	Excitatory
1158	23.8385	0.965197	DLPFC	Excitatory
1159	14.9708	0.923502	DLPFC	Excitatory
1160	29.4816	0.99173	DLPFC	Excitatory
1161	17.3893	0.934873	DLPFC	Excitatory
1162	39.9617	1.04101	DLPFC	Excitatory
1163	31.0939	0.99931	DLPFC	Excitatory
1164	10.1338	0.900759	DLPFC	Excitatory
1165	8.52153	0.893178	DLPFC	Excitatory
1166	16.5831	0.931083	DLPFC	Excitatory
1167	35.1247	1.01826	DLPFC	Excitatory
1168	7.71538	0.889388	DLPFC	Excitatory
1169	22.2262	0.957616	DLPFC	Excitatory
1170	10.94	0.904549	DLPFC	Excitatory
1171	14.1646	0.919711	DLPFC	Excitatory
1172	13.3585	0.915921	DLPFC	Excitatory
1173	15.7769	0.927292	DLPFC	Excitatory
1174	0.459959	0.855274	DLPFC	Excitatory
1175	23.0324	0.961406	DLPFC	Excitatory
1176	28.6755	0.987939	DLPFC	Excitatory
1177	37.5432	1.02963	DLPFC	Excitatory
1178	9.32769	0.896969	DLPFC	Excitatory
1179	11.7462	0.90834	DLPFC	Excitatory
1180	19.8077	0.946244	DLPFC	Excitatory
1181	36.737	1.02584	DLPFC	Excitatory
1182	25.4508	0.972777	DLPFC	Excitatory
1183	2.07227	0.862855	DLPFC	Excitatory
1184	26.257	0.976568	DLPFC	Excitatory
1185	20.6139	0.950035	DLPFC	Excitatory
1186	12.5523	0.91213	DLPFC	Excitatory
1187	35.9309	1.02205	DLPFC	Excitatory
1188	30.2878	0.99552	DLPFC	Excitatory
1189	6.90922	0.885597	DLPFC	Excitatory
1190	5.2969	0.878016	DLPFC	Excitatory
1191	21.4201	0.953825	DLPFC	Excitatory
1192	38.3494	1.03342	DLPFC	Excitatory
1193	3.68459	0.870435	DLPFC	Excitatory
1194	4.49075	0.874226	DLPFC	Excitatory
1195	27.8693	0.984149	DLPFC	Excitatory
1196	32.7063	1.00689	DLPFC	Excitatory
1197	18.1954	0.938663	DLPFC	Excitatory
1198	31.9001	1.0031	DLPFC	Excitatory
1199	39.1555	1.03721	DLPFC	Excitatory
1200	34.3186	1.01447	DLPFC	Excitatory
1201	9.32769	-0.249078	DLPFC	Microglia
1202	2.87843	-0.193787	DLPFC	Microglia
1203	31.9001	-0.442599	DLPFC	Microglia
1204	17.3893	-1.24985	DLPFC	Endothelial
1205	2.87843	-1.16007	DLPFC	Endothelial
1206	12.5523	-1.21992	DLPFC	Endothelial
1207	14.1646	-1.2299	DLPFC	Endothelial
1208	0.459959	-1.14511	DLPFC	Endothelial
1209	17.3893	-0.318193	DLPFC	Microglia
1210	21.4201	-0.35275	DLPFC	Microglia
1211	27.0632	-0.40113	DLPFC	Microglia
1212	29.4816	-0.421864	DLPFC	Microglia
1213	38.3494	-1.37952	DLPFC	Endothelial
1214	29.4816	-1.32466	DLPFC	Endothelial
1215	19.0016	-0.332016	DLPFC	Microglia
1216	10.94	-0.262901	DLPFC	Microglia
1217	34.3186	-1.35459	DLPFC	Endothelial
1218	25.4508	-0.387307	DLPFC	Microglia
1219	34.3186	-0.463333	DLPFC	Microglia
1220	27.0632	-1.3097	DLPFC	Endothelial
1221	37.5432	-0.490979	DLPFC	Microglia
1222	25.4508	-1.29972	DLPFC	Endothelial
1223	14.1646	-0.290547	DLPFC	Microglia
1224	12.5523	-0.276724	DLPFC	Microglia
1225	31.0939	-1.33464	DLPFC	Endothelial
1226	37.5432	-1.37454	DLPFC	Endothelial
1227	21.4201	-1.27478	DLPFC	Endothelial
1228	20.6139	-1.2698	DLPFC	Endothelial
1229	24.6447	-0.380396	DLPFC	Microglia
1230	39.9617	-1.3895	DLPFC	Endothelial
1231	0.459959	-0.173052	DLPFC	Microglia
1232	28.6755	-0.414953	DLPFC	Microglia
1233	1.26612	-0.179964	DLPFC	Microglia
1234	4.49075	-0.20761	DLPFC	Microglia
1235	30.2878	-1.32965	DLPFC	Endothelial
1236	19.8077	-0.338927	DLPFC	Microglia
1237	32.7063	-0.44951	DLPFC	Microglia
1238	33.5124	-1.3496	DLPFC	Endothelial
1239	7.71538	-1.18999	DLPFC	Endothelial
1240	3.68459	-0.200698	DLPFC	Microglia
1241	10.94	-1.20994	DLPFC	Endothelial
1242	19.8077	-1.26481	DLPFC	Endothelial
1243	10.1338	-1.20496	DLPFC	Endothelial
1244	10.1338	-0.25599	DLPFC	Microglia
1245	4.49075	-1.17004	DLPFC	Endothelial
1246	22.2262	-0.359661	DLPFC	Microglia
1247	7.71538	-0.235255	DLPFC	Microglia
1248	20.6139	-0.345838	DLPFC	Microglia
1249	39.9617	-0.511713	DLPFC	Microglia
1250	33.5124	-0.456421	DLPFC	Microglia
1251	18.1954	-1.25483	DLPFC	Endothelial
1252	24.6447	-1.29473	DLPFC	Endothelial
1253	3.68459	-1.16506	DLPFC	Endothelial
1254	35.1247	-1.35957	DLPFC	Endothelial
1255	1.26612	-1.15009	DLPFC	Endothelial
1256	11.7462	-1.21493	DLPFC	Endothelial
1257	5.2969	-0.214521	DLPFC	Microglia
1258	30.2878	-0.428776	DLPFC	Microglia
1259	5.2969	-1.17503	DLPFC	Endothelial
1260	8.52153	-1.19498	DLPFC	Endothelial
1261	26.257	-0.394218	DLPFC	Microglia
1262	35.9309	-0.477156	DLPFC	Microglia
1263	38.3494	-0.49789	DLPFC	Microglia
1264	31.9001	-1.33962	DLPFC	Endothelial
1265	16.5831	-1.24486	DLPFC	Endothelial
1266	23.0324	-1.28476	DLPFC	Endothelial
1267	6.10306	-1.18002	DLPFC	Endothelial
1268	15.7769	-1.23987	DLPFC	Endothelial
1269	35.1247	-0.470244	DLPFC	Microglia
1270	15.7769	-0.30437	DLPFC	Microglia
1271	8.52153	-0.242167	DLPFC	Microglia
1272	6.90922	-0.228344	DLPFC	Microglia
1273	39.1555	-0.504801	DLPFC	Microglia
1274	19.0016	-1.25982	DLPFC	Endothelial
1275	39.1555	-1.38451	DLPFC	Endothelial
1276	27.8693	-0.408041	DLPFC	Microglia
1277	13.3585	-0.283635	DLPFC	Microglia
1278	16.5831	-0.311281	DLPFC	Microglia
1279	22.2262	-1.27977	DLPFC	Endothelial
1280	13.3585	-1.22491	DLPFC	Endothelial
1281	35.9309	-1.36456	DLPFC	Endothelial
1282	23.8385	-0.373484	DLPFC	Microglia
1283	6.10306	-0.221433	DLPFC	Microglia
1284	11.7462	-0.269813	DLPFC	Microglia
1285	2.07227	-1.15508	DLPFC	Endothelial
1286	26.257	-1.30471	DLPFC	Endothelial
1287	27.8693	-1.31468	DLPFC	Endothelial
1288	32.7063	-1.34461	DLPFC	Endothelial
1289	14.9708	-0.297458	DLPFC	Microglia
1290	14.9708	-1.23488	DLPFC	Endothelial
1291	23.8385	-1.28975	DLPFC	Endothelial
1292	18.1954	-0.325104	DLPFC	Microglia
1293	31.0939	-0.435687	DLPFC	Microglia
1294	36.737	-1.36955	DLPFC	Endothelial
1295	9.32769	-1.19997	DLPFC	Endothelial
1296	2.07227	-0.186875	DLPFC	Microglia
1297	28.6755	-1.31967	DLPFC	Endothelial
1298	36.737	-0.484067	DLPFC	Microglia
1299	23.0324	-0.366573	DLPFC	Microglia
1300	6.90922	-1.18501	DLPFC	Endothelial
1301	39.1555	1.54169	DLPFC	Microglia
1302	23.0324	1.40009	DLPFC	Microglia
1303	21.4201	1.38494	DLPFC	Microglia
1304	35.1247	1.50746	DLPFC	Microglia
1305	31.9001	1.47972	DLPFC	Microglia
1306	32.7063	1.48669	DLPFC	Microglia
1307	30.2878	1.46565	DLPFC	Microglia
1308	10.94	1.28031	DLPFC	Microglia
1309	26.257	1.42973	DLPFC	Microglia
1310	13.3585	1.30543	DLPFC	Microglia
1311	25.4508	1.4224	DLPFC	Microglia
1312	2.87843	1.19298	DLPFC	Microglia
1313	29.4816	1.45856	DLPFC	Microglia
1314	2.07227	1.18406	DLPFC	Microglia
1315	39.9617	1.54852	DLPFC	Microglia
1316	12.5523	1.29713	DLPFC	Microglia
1317	31.0939	1.4727	DLPFC	Microglia
1318	37.5432	1.52803	DLPFC	Microglia
1319	19.0016	1.36175	DLPFC	Microglia
1320	36.737	1.52119	DLPFC	Microglia
1321	14.9708	1.32185	DLPFC	Microglia
1322	18.1954	1.3539	DLPFC	Microglia
1323	4.49075	1.21076	DLPFC	Microglia
1324	27.8693	1.44424	DLPFC	Microglia
1325	10.1338	1.27181	DLPFC	Microglia
1326	35.9309	1.51433	DLPFC	Microglia
1327	9.32769	1.26325	DLPFC	Microglia
1328	28.6755	1.45142	DLPFC	Microglia
1329	33.5124	1.49364	DLPFC	Microglia
1330	22.2262	1.39254	DLPFC	Microglia
1331	11.7462	1.28875	DLPFC	Microglia
1332	5.2969	1.21962	DLPFC	Microglia
1333	27.0632	1.43701	DLPFC	Microglia
1334	23.8385	1.40758	DLPFC	Microglia
1335	6.90922	1.23721	DLPFC	Microglia
1336	14.1646	1.31368	DLPFC	Microglia
1337	34.3186	1.50056	DLPFC	Microglia
1338	3.68459	1.20188	DLPFC	Microglia
1339	6.10306	1.22843	DLPFC	Microglia
1340	38.3494	1.53487	DLPFC	Microglia
1341	7.71538	1.24594	DLPFC	Microglia
1342	15.7769	1.32996	DLPFC	Microglia
1343	16.5831	1.33801	DLPFC	Microglia
1344	0.459959	1.1662	DLPFC	Microglia
1345	20.6139	1.37727	DLPFC	Microglia
1346	1.26612	1.17513	DLPFC	Microglia
1347	24.6447	1.41502	DLPFC	Microglia
1348	17.3893	1.34598	DLPFC	Microglia
1349	8.52153	1.25462	DLPFC	Microglia
1350	19.8077	1.36954	DLPFC	Microglia
1351	12.5523	-0.29599	DLPFC	Oligodendrocyte
1352	2.07227	-0.583787	DLPFC	Oligodendrocyte
1353	15.7769	-0.207437	DLPFC	Oligodendrocyte
1354	16.5831	-0.185298	DLPFC	Oligodendrocyte
1355	10.94	-0.340266	DLPFC	Oligodendrocyte
1356	38.3494	0.412435	DLPFC	Oligodendrocyte
1357	37.5432	0.390297	DLPFC	Oligodendrocyte
1358	27.8693	0.124637	DLPFC	Oligodendrocyte
1359	32.7063	0.257467	DLPFC	Oligodendrocyte
1360	19.8077	-0.0967454	DLPFC	Oligodendrocyte
1361	3.68459	-0.539511	DLPFC	Oligodendrocyte
1362	6.90922	-0.450958	DLPFC	Oligodendrocyte
1363	17.3893	-0.16316	DLPFC	Oligodendrocyte
1364	0.459959	-0.628064	DLPFC	Oligodendrocyte
1365	24.6447	0.0360842	DLPFC	Oligodendrocyte
1366	28.6755	0.146776	DLPFC	Oligodendrocyte
1367	36.737	0.368158	DLPFC	Oligodendrocyte
1368	35.1247	0.323882	DLPFC	Oligodendrocyte
1369	8.52153	-0.406681	DLPFC	Oligodendrocyte
1370	6.10306	-0.473096	DLPFC	Oligodendrocyte
1371	31.0939	0.21319	DLPFC	Oligodendrocyte
1372	11.7462	-0.318128	DLPFC	Oligodendrocyte
1373	34.3186	0.301743	DLPFC	Oligodendrocyte
1374	7.71538	-0.428819	DLPFC	Oligodendrocyte
1375	10.1338	-0.362405	DLPFC	Oligodendrocyte
1376	14.9708	-0.229575	DLPFC	Oligodendrocyte
1377	21.4201	-0.0524688	DLPFC	Oligodendrocyte
1378	39.1555	0.434573	DLPFC	Oligodendrocyte
1379	39.9617	0.456711	DLPFC	Oligodendrocyte
1380	20.6139	-0.0746071	DLPFC	Oligodendrocyte
1381	19.0016	-0.118884	DLPFC	Oligodendrocyte
1382	5.2969	-0.495234	DLPFC	Oligodendrocyte
1383	1.26612	-0.605926	DLPFC	Oligodendrocyte
1384	29.4816	0.168914	DLPFC	Oligodendrocyte
1385	4.49075	-0.517372	DLPFC	Oligodendrocyte
1386	25.4508	0.0582225	DLPFC	Oligodendrocyte
1387	22.2262	-0.0303306	DLPFC	Oligodendrocyte
1388	33.5124	0.279605	DLPFC	Oligodendrocyte
1389	2.87843	-0.561649	DLPFC	Oligodendrocyte
1390	35.9309	0.34602	DLPFC	Oligodendrocyte
1391	23.8385	0.013946	DLPFC	Oligodendrocyte
1392	27.0632	0.102499	DLPFC	Oligodendrocyte
1393	31.9001	0.235329	DLPFC	Oligodendrocyte
1394	9.32769	-0.384543	DLPFC	Oligodendrocyte
1395	26.257	0.0803608	DLPFC	Oligodendrocyte
1396	13.3585	-0.273852	DLPFC	Oligodendrocyte
1397	30.2878	0.191052	DLPFC	Oligodendrocyte
1398	23.0324	-0.00819229	DLPFC	Oligodendrocyte
1399	18.1954	-0.141022	DLPFC	Oligodendrocyte
1400	14.1646	-0.251713	DLPFC	Oligodendrocyte
1401	33.5124	-0.837653	DLPFC	Astrocyte
1402	2.87843	0.0562222	DLPFC	OPC
1403	19.0016	-0.595441	DLPFC	Astrocyte
1404	4.49075	0.0304544	DLPFC	OPC
1405	4.49075	-0.35323	DLPFC	Astrocyte
1406	7.71538	-0.277776	DLPFC	Excitatory
1407	19.0016	-0.201457	DLPFC	OPC
1408	33.5124	-0.413363	DLPFC	Inhibitory
1409	6.10306	-0.254166	DLPFC	Excitatory
1410	2.87843	-0.326317	DLPFC	Astrocyte
1411	36.737	-0.702764	DLPFC	Excitatory
1412	7.71538	-0.0210814	DLPFC	OPC
1413	4.49075	0.0245049	DLPFC	Inhibitory
1414	19.0016	-0.194429	DLPFC	Inhibitory
1415	4.49075	-0.230555	DLPFC	Excitatory
1416	13.3585	-0.111269	DLPFC	OPC
1417	7.71538	-0.0241471	DLPFC	Inhibitory
1418	35.9309	-0.472019	DLPFC	OPC
1419	36.737	-0.462016	DLPFC	Inhibitory
1420	33.5124	-0.655543	DLPFC	Excitatory
1421	19.0016	-0.443049	DLPFC	Excitatory
1422	2.87843	-0.206945	DLPFC	Excitatory
1423	2.87843	0.0488309	DLPFC	Inhibitory
1424	13.3585	-0.501248	DLPFC	Astrocyte
1425	26.257	-0.549296	DLPFC	Excitatory
1426	35.9309	-0.690959	DLPFC	Excitatory
1427	33.5124	-0.433368	DLPFC	OPC
1428	20.6139	-0.46666	DLPFC	Excitatory
1429	20.6139	-0.227224	DLPFC	OPC
1430	6.10306	0.000178882	DLPFC	Inhibitory
1431	34.3186	-0.446251	DLPFC	OPC
1432	15.7769	-0.145777	DLPFC	Inhibitory
1433	17.3893	-0.568529	DLPFC	Astrocyte
1434	26.257	-0.303896	DLPFC	Inhibitory
1435	34.3186	-0.851109	DLPFC	Astrocyte
1436	35.9309	-0.449853	DLPFC	Inhibitory
1437	6.10306	0.00468647	DLPFC	OPC
1438	7.71538	-0.407054	DLPFC	Astrocyte
1439	28.6755	-0.584712	DLPFC	Excitatory
1440	27.0632	-0.330296	DLPFC	OPC
1441	18.1954	-0.182266	DLPFC	Inhibitory
1442	20.6139	-0.218755	DLPFC	Inhibitory
1443	34.3186	-0.425526	DLPFC	Inhibitory
1444	1.26612	-0.299405	DLPFC	Astrocyte
1445	13.3585	-0.109288	DLPFC	Inhibitory
1446	20.6139	-0.622354	DLPFC	Astrocyte
1447	34.3186	-0.667348	DLPFC	Excitatory
1448	10.94	-0.0727992	DLPFC	Inhibitory
1449	28.6755	-0.356064	DLPFC	OPC
1450	18.1954	-0.581985	DLPFC	Astrocyte
1451	6.10306	-0.380142	DLPFC	Astrocyte
1452	39.1555	-0.73818	DLPFC	Excitatory
1453	39.1555	-0.498505	DLPFC	Inhibitory
1454	16.5831	-0.555073	DLPFC	Astrocyte
1455	35.9309	-0.878022	DLPFC	Astrocyte
1456	1.26612	-0.183334	DLPFC	Excitatory
1457	1.26612	0.0819901	DLPFC	OPC
1458	26.257	-0.317412	DLPFC	OPC
1459	10.94	-0.460879	DLPFC	Astrocyte
1460	30.2878	-0.381832	DLPFC	OPC
1461	25.4508	-0.703091	DLPFC	Astrocyte
1462	39.1555	-0.931846	DLPFC	Astrocyte
1463	10.94	-0.0726172	DLPFC	OPC
1464	18.1954	-0.431244	DLPFC	Excitatory
1465	38.3494	-0.510671	DLPFC	OPC
1466	17.3893	-0.175689	DLPFC	OPC
1467	25.4508	-0.291733	DLPFC	Inhibitory
1468	12.5523	-0.0983851	DLPFC	OPC
1469	16.5831	-0.162805	DLPFC	OPC
1470	14.9708	-0.133614	DLPFC	Inhibitory
1471	29.4816	-0.770372	DLPFC	Astrocyte
1472	24.6447	-0.689635	DLPFC	Astrocyte
1473	29.4816	-0.352548	DLPFC	Inhibitory
1474	25.4508	-0.537491	DLPFC	Excitatory
1475	10.94	-0.324997	DLPFC	Excitatory
1476	38.3494	-0.486342	DLPFC	Inhibitory
1477	28.6755	-0.756916	DLPFC	Astrocyte
1478	6.90922	-0.00819747	DLPFC	OPC
1479	23.8385	-0.676178	DLPFC	Astrocyte
1480	16.5831	-0.15794	DLPFC	Inhibitory
1481	25.4508	-0.304528	DLPFC	OPC
1482	1.26612	0.0731569	DLPFC	Inhibitory
1483	10.1338	-0.0597332	DLPFC	OPC
1484	29.4816	-0.368948	DLPFC	OPC
1485	22.2262	-0.649266	DLPFC	Astrocyte
1486	24.6447	-0.291644	DLPFC	OPC
1487	14.9708	-0.384023	DLPFC	Excitatory
1488	14.9708	-0.52816	DLPFC	Astrocyte
1489	12.5523	-0.0971252	DLPFC	Inhibitory
1490	22.2262	-0.243081	DLPFC	Inhibitory
1491	21.4201	-0.478465	DLPFC	Excitatory
1492	17.3893	-0.170103	DLPFC	Inhibitory
1493	21.4201	-0.63581	DLPFC	Astrocyte
1494	21.4201	-0.230918	DLPFC	Inhibitory
1495	8.52153	-0.0363101	DLPFC	Inhibitory
1496	0.459959	-0.171529	DLPFC	Excitatory
1497	3.68459	0.0366679	DLPFC	Inhibitory
1498	14.9708	-0.137037	DLPFC	OPC
1499	31.0939	-0.376874	DLPFC	Inhibitory
1500	23.8385	-0.27876	DLPFC	OPC
1501	30.2878	-0.783828	DLPFC	Astrocyte
1502	0.459959	0.0948741	DLPFC	OPC
1503	12.5523	-0.348607	DLPFC	Excitatory
1504	23.8385	-0.51388	DLPFC	Excitatory
1505	31.9001	-0.389037	DLPFC	Inhibitory
1506	15.7769	-0.541616	DLPFC	Astrocyte
1507	32.7063	-0.643738	DLPFC	Excitatory
1508	38.3494	-0.726374	DLPFC	Excitatory
1509	23.0324	-0.502075	DLPFC	Excitatory
1510	2.07227	-0.312861	DLPFC	Astrocyte
1511	29.4816	-0.596517	DLPFC	Excitatory
1512	11.7462	-0.474335	DLPFC	Astrocyte
1513	26.257	-0.716547	DLPFC	Astrocyte
1514	13.3585	-0.360413	DLPFC	Excitatory
1515	17.3893	-0.419439	DLPFC	Excitatory
1516	38.3494	-0.91839	DLPFC	Astrocyte
1517	36.737	-0.891478	DLPFC	Astrocyte
1518	15.7769	-0.149921	DLPFC	OPC
1519	31.9001	-0.631933	DLPFC	Excitatory
1520	39.9617	-0.749985	DLPFC	Excitatory
1521	12.5523	-0.487792	DLPFC	Astrocyte
1522	0.459959	0.08532	DLPFC	Inhibitory
1523	0.459959	-0.285949	DLPFC	Astrocyte
1524	30.2878	-0.608322	DLPFC	Excitatory
1525	8.52153	-0.289581	DLPFC	Excitatory
1526	14.1646	-0.121451	DLPFC	Inhibitory
1527	6.90922	-0.393598	DLPFC	Astrocyte
1528	23.8385	-0.267407	DLPFC	Inhibitory
1529	21.4201	-0.240108	DLPFC	OPC
1530	15.7769	-0.395828	DLPFC	Excitatory
1531	22.2262	-0.49027	DLPFC	Excitatory
1532	39.9617	-0.536439	DLPFC	OPC
1533	10.1338	-0.0606362	DLPFC	Inhibitory
1534	39.9617	-0.510668	DLPFC	Inhibitory
1535	23.0324	-0.255244	DLPFC	Inhibitory
1536	10.1338	-0.313192	DLPFC	Excitatory
1537	37.5432	-0.714569	DLPFC	Excitatory
1538	27.0632	-0.561101	DLPFC	Excitatory
1539	31.0939	-0.394716	DLPFC	OPC
1540	14.1646	-0.372218	DLPFC	Excitatory
1541	18.1954	-0.188573	DLPFC	OPC
1542	16.5831	-0.407633	DLPFC	Excitatory
1543	39.9617	-0.945303	DLPFC	Astrocyte
1544	31.9001	-0.4076	DLPFC	OPC
1545	2.07227	0.0609939	DLPFC	Inhibitory
1546	27.8693	-0.572907	DLPFC	Excitatory
1547	2.07227	-0.195139	DLPFC	Excitatory
1548	23.0324	-0.662722	DLPFC	Astrocyte
1549	6.90922	-0.265971	DLPFC	Excitatory
1550	37.5432	-0.474179	DLPFC	Inhibitory
1551	2.07227	0.0691062	DLPFC	OPC
1552	19.8077	-0.214341	DLPFC	OPC
1553	31.0939	-0.797284	DLPFC	Astrocyte
1554	24.6447	-0.525686	DLPFC	Excitatory
1555	36.737	-0.484903	DLPFC	OPC
1556	30.2878	-0.364711	DLPFC	Inhibitory
1557	35.1247	-0.459135	DLPFC	OPC
1558	32.7063	-0.824197	DLPFC	Astrocyte
1559	5.2969	0.0175704	DLPFC	OPC
1560	8.52153	-0.420511	DLPFC	Astrocyte
1561	5.2969	0.0123419	DLPFC	Inhibitory
1562	32.7063	-0.4012	DLPFC	Inhibitory
1563	6.90922	-0.0119841	DLPFC	Inhibitory
1564	37.5432	-0.904934	DLPFC	Astrocyte
1565	3.68459	-0.21875	DLPFC	Excitatory
1566	19.8077	-0.608897	DLPFC	Astrocyte
1567	31.0939	-0.620127	DLPFC	Excitatory
1568	31.9001	-0.810741	DLPFC	Astrocyte
1569	35.1247	-0.679154	DLPFC	Excitatory
1570	8.52153	-0.0339654	DLPFC	OPC
1571	27.8693	-0.328222	DLPFC	Inhibitory
1572	32.7063	-0.420484	DLPFC	OPC
1573	27.8693	-0.743459	DLPFC	Astrocyte
1574	27.0632	-0.316059	DLPFC	Inhibitory
1575	35.1247	-0.43769	DLPFC	Inhibitory
1576	11.7462	-0.0855011	DLPFC	OPC
1577	3.68459	0.0433383	DLPFC	OPC
1578	37.5432	-0.497787	DLPFC	OPC
1579	27.0632	-0.730003	DLPFC	Astrocyte
1580	5.2969	-0.24236	DLPFC	Excitatory
1581	14.1646	-0.514704	DLPFC	Astrocyte
1582	39.1555	-0.523555	DLPFC	OPC
1583	5.2969	-0.366686	DLPFC	Astrocyte
1584	28.6755	-0.340385	DLPFC	Inhibitory
1585	19.8077	-0.206592	DLPFC	Inhibitory
1586	27.8693	-0.34318	DLPFC	OPC
1587	9.32769	-0.0468493	DLPFC	OPC
1588	3.68459	-0.339773	DLPFC	Astrocyte
1589	9.32769	-0.0484732	DLPFC	Inhibitory
1590	22.2262	-0.252992	DLPFC	OPC
1591	23.0324	-0.265876	DLPFC	OPC
1592	9.32769	-0.301386	DLPFC	Excitatory
1593	19.8077	-0.454854	DLPFC	Excitatory
1594	35.1247	-0.864565	DLPFC	Astrocyte
1595	11.7462	-0.0849622	DLPFC	Inhibitory
1596	24.6447	-0.27957	DLPFC	Inhibitory
1597	10.1338	-0.447423	DLPFC	Astrocyte
1598	14.1646	-0.124153	DLPFC	OPC
1599	11.7462	-0.336802	DLPFC	Excitatory
1600	9.32769	-0.433967	DLPFC	Astrocyte
1601	2.87843	0.995651	DLPFC	Microglia
1602	10.94	0.904278	DLPFC	Microglia
1603	36.737	0.611884	DLPFC	Microglia
1604	1.26612	1.01393	DLPFC	Microglia
1605	11.7462	0.89514	DLPFC	Microglia
1606	9.32769	0.922552	DLPFC	Microglia
1607	3.68459	0.986514	DLPFC	Microglia
1608	30.2878	0.684982	DLPFC	Microglia
1609	2.07227	1.00479	DLPFC	Microglia
1610	10.1338	0.913415	DLPFC	Microglia
1611	39.9617	0.575335	DLPFC	Microglia
1612	19.8077	0.803767	DLPFC	Microglia
1613	35.1247	0.630158	DLPFC	Microglia
1614	27.8693	0.712394	DLPFC	Microglia
1615	15.7769	0.849454	DLPFC	Microglia
1616	38.3494	0.593609	DLPFC	Microglia
1617	0.459959	1.02306	DLPFC	Microglia
1618	6.10306	0.959102	DLPFC	Microglia
1619	7.71538	0.940827	DLPFC	Microglia
1620	39.1555	0.584472	DLPFC	Microglia
1621	23.8385	0.758081	DLPFC	Microglia
1622	32.7063	0.65757	DLPFC	Microglia
1623	35.9309	0.621021	DLPFC	Microglia
1624	14.9708	0.858591	DLPFC	Microglia
1625	4.49075	0.977376	DLPFC	Microglia
1626	19.0016	0.812905	DLPFC	Microglia
1627	13.3585	0.876866	DLPFC	Microglia
1628	24.6447	0.748943	DLPFC	Microglia
1629	17.3893	0.831179	DLPFC	Microglia
1630	20.6139	0.79463	DLPFC	Microglia
1631	21.4201	0.785493	DLPFC	Microglia
1632	12.5523	0.886003	DLPFC	Microglia
1633	26.257	0.730669	DLPFC	Microglia
1634	29.4816	0.69412	DLPFC	Microglia
1635	25.4508	0.739806	DLPFC	Microglia
1636	22.2262	0.776355	DLPFC	Microglia
1637	16.5831	0.840317	DLPFC	Microglia
1638	8.52153	0.93169	DLPFC	Microglia
1639	37.5432	0.602746	DLPFC	Microglia
1640	14.1646	0.867728	DLPFC	Microglia
1641	33.5124	0.648433	DLPFC	Microglia
1642	31.9001	0.666708	DLPFC	Microglia
1643	18.1954	0.822042	DLPFC	Microglia
1644	23.0324	0.767218	DLPFC	Microglia
1645	34.3186	0.639296	DLPFC	Microglia
1646	5.2969	0.968239	DLPFC	Microglia
1647	31.0939	0.675845	DLPFC	Microglia
1648	28.6755	0.703257	DLPFC	Microglia
1649	27.0632	0.721532	DLPFC	Microglia
1650	6.90922	0.949964	DLPFC	Microglia
1651	28.6755	-1.21228	DLPFC	Endothelial
1652	1.26612	-1.03093	DLPFC	Endothelial
1653	39.9617	-1.28695	DLPFC	Endothelial
1654	3.68459	-1.04693	DLPFC	Endothelial
1655	37.5432	-1.27095	DLPFC	Endothelial
1656	33.5124	-1.24428	DLPFC	Endothelial
1657	12.5523	-1.1056	DLPFC	Endothelial
1658	20.6139	-1.15894	DLPFC	Endothelial
1659	14.1646	-1.11627	DLPFC	Endothelial
1660	23.8385	-1.18027	DLPFC	Endothelial
1661	23.0324	-1.17494	DLPFC	Endothelial
1662	22.2262	-1.16961	DLPFC	Endothelial
1663	19.8077	-1.15361	DLPFC	Endothelial
1664	2.87843	-1.0416	DLPFC	Endothelial
1665	21.4201	-1.16427	DLPFC	Endothelial
1666	7.71538	-1.0736	DLPFC	Endothelial
1667	2.07227	-1.03627	DLPFC	Endothelial
1668	25.4508	-1.19094	DLPFC	Endothelial
1669	30.2878	-1.22294	DLPFC	Endothelial
1670	18.1954	-1.14294	DLPFC	Endothelial
1671	31.0939	-1.22828	DLPFC	Endothelial
1672	27.8693	-1.20694	DLPFC	Endothelial
1673	29.4816	-1.21761	DLPFC	Endothelial
1674	39.1555	-1.28161	DLPFC	Endothelial
1675	4.49075	-1.05227	DLPFC	Endothelial
1676	14.9708	-1.1216	DLPFC	Endothelial
1677	6.10306	-1.06293	DLPFC	Endothelial
1678	10.94	-1.09494	DLPFC	Endothelial
1679	19.0016	-1.14827	DLPFC	Endothelial
1680	24.6447	-1.18561	DLPFC	Endothelial
1681	16.5831	-1.13227	DLPFC	Endothelial
1682	27.0632	-1.20161	DLPFC	Endothelial
1683	11.7462	-1.10027	DLPFC	Endothelial
1684	15.7769	-1.12694	DLPFC	Endothelial
1685	13.3585	-1.11094	DLPFC	Endothelial
1686	6.90922	-1.06827	DLPFC	Endothelial
1687	32.7063	-1.23894	DLPFC	Endothelial
1688	38.3494	-1.27628	DLPFC	Endothelial
1689	17.3893	-1.1376	DLPFC	Endothelial
1690	26.257	-1.19627	DLPFC	Endothelial
1691	0.459959	-1.0256	DLPFC	Endothelial
1692	35.9309	-1.26028	DLPFC	Endothelial
1693	5.2969	-1.0576	DLPFC	Endothelial
1694	34.3186	-1.24961	DLPFC	Endothelial
1695	8.52153	-1.07894	DLPFC	Endothelial
1696	9.32769	-1.08427	DLPFC	Endothelial
1697	10.1338	-1.0896	DLPFC	Endothelial
1698	35.1247	-1.25494	DLPFC	Endothelial
1699	31.9001	-1.23361	DLPFC	Endothelial
1700	36.737	-1.26561	DLPFC	Endothelial
1701	4.49075	0.605923	DLPFC	Excitatory
1702	12.5523	0.649587	DLPFC	Excitatory
1703	15.7769	0.667053	DLPFC	Excitatory
1704	14.9708	0.662687	DLPFC	Excitatory
1705	23.0324	0.706351	DLPFC	Excitatory
1706	28.6755	0.736916	DLPFC	Excitatory
1707	22.2262	0.701985	DLPFC	Excitatory
1708	26.257	0.723817	DLPFC	Excitatory
1709	31.9001	0.754382	DLPFC	Excitatory
1710	29.4816	0.741283	DLPFC	Excitatory
1711	20.6139	0.693252	DLPFC	Excitatory
1712	2.87843	0.59719	DLPFC	Excitatory
1713	18.1954	0.680153	DLPFC	Excitatory
1714	16.5831	0.67142	DLPFC	Excitatory
1715	27.0632	0.728183	DLPFC	Excitatory
1716	10.94	0.640855	DLPFC	Excitatory
1717	14.1646	0.65832	DLPFC	Excitatory
1718	27.8693	0.73255	DLPFC	Excitatory
1719	5.2969	0.610289	DLPFC	Excitatory
1720	17.3893	0.675786	DLPFC	Excitatory
1721	11.7462	0.645221	DLPFC	Excitatory
1722	25.4508	0.719451	DLPFC	Excitatory
1723	36.737	0.780581	DLPFC	Excitatory
1724	32.7063	0.758749	DLPFC	Excitatory
1725	8.52153	0.627755	DLPFC	Excitatory
1726	1.26612	0.588457	DLPFC	Excitatory
1727	34.3186	0.767481	DLPFC	Excitatory
1728	23.8385	0.710718	DLPFC	Excitatory
1729	13.3585	0.653954	DLPFC	Excitatory
1730	21.4201	0.697618	DLPFC	Excitatory
1731	35.9309	0.776214	DLPFC	Excitatory
1732	6.90922	0.619022	DLPFC	Excitatory
1733	6.10306	0.614656	DLPFC	Excitatory
1734	7.71538	0.623389	DLPFC	Excitatory
1735	35.1247	0.771848	DLPFC	Excitatory
1736	39.1555	0.79368	DLPFC	Excitatory
1737	38.3494	0.789314	DLPFC	Excitatory
1738	33.5124	0.763115	DLPFC	Excitatory
1739	10.1338	0.636488	DLPFC	Excitatory
1740	31.0939	0.750016	DLPFC	Excitatory
1741	9.32769	0.632122	DLPFC	Excitatory
1742	37.5432	0.784947	DLPFC	Excitatory
1743	19.8077	0.688885	DLPFC	Excitatory
1744	2.07227	0.592824	DLPFC	Excitatory
1745	19.0016	0.684519	DLPFC	Excitatory
1746	24.6447	0.715084	DLPFC	Excitatory
1747	39.9617	0.798046	DLPFC	Excitatory
1748	3.68459	0.601557	DLPFC	Excitatory
1749	0.459959	0.584091	DLPFC	Excitatory
1750	30.2878	0.745649	DLPFC	Excitatory
1751	24.6447	0.389387	DLPFC	Excitatory
1752	28.6755	0.343237	DLPFC	Excitatory
1753	34.3186	0.295422	DLPFC	Excitatory
1754	27.0632	0.360404	DLPFC	Excitatory
1755	26.257	0.36963	DLPFC	Excitatory
1756	7.71538	0.688777	DLPFC	Excitatory
1757	32.7063	0.307409	DLPFC	Excitatory
1758	18.1954	0.485985	DLPFC	Excitatory
1759	10.94	0.622122	DLPFC	Excitatory
1760	15.7769	0.528734	DLPFC	Excitatory
1761	20.6139	0.446559	DLPFC	Excitatory
1762	35.9309	0.284396	DLPFC	Excitatory
1763	2.87843	0.792899	DLPFC	Excitatory
1764	25.4508	0.379289	DLPFC	Excitatory
1765	39.9617	0.259267	DLPFC	Excitatory
1766	30.2878	0.32775	DLPFC	Excitatory
1767	4.49075	0.757818	DLPFC	Excitatory
1768	19.8077	0.459301	DLPFC	Excitatory
1769	10.1338	0.638508	DLPFC	Excitatory
1770	19.0016	0.472448	DLPFC	Excitatory
1771	35.1247	0.289805	DLPFC	Excitatory
1772	23.0324	0.410917	DLPFC	Excitatory
1773	29.4816	0.335286	DLPFC	Excitatory
1774	13.3585	0.574276	DLPFC	Excitatory
1775	36.737	0.279162	DLPFC	Excitatory
1776	8.52153	0.67185	DLPFC	Excitatory
1777	23.8385	0.399928	DLPFC	Excitatory
1778	11.7462	0.605944	DLPFC	Excitatory
1779	5.2969	0.740392	DLPFC	Excitatory
1780	16.5831	0.514147	DLPFC	Excitatory
1781	14.9708	0.54363	DLPFC	Excitatory
1782	22.2262	0.422356	DLPFC	Excitatory
1783	33.5124	0.30128	DLPFC	Excitatory
1784	39.1555	0.264154	DLPFC	Excitatory
1785	17.3893	0.499891	DLPFC	Excitatory
1786	31.9001	0.313843	DLPFC	Excitatory
1787	12.5523	0.589991	DLPFC	Excitatory
1788	1.26612	0.828163	DLPFC	Excitatory
1789	2.07227	0.810517	DLPFC	Excitatory
1790	27.8693	0.351608	DLPFC	Excitatory
1791	37.5432	0.274067	DLPFC	Excitatory
1792	9.32769	0.655089	DLPFC	Excitatory
1793	3.68459	0.775326	DLPFC	Excitatory
1794	31.0939	0.320612	DLPFC	Excitatory
1795	21.4201	0.43424	DLPFC	Excitatory
1796	6.90922	0.705854	DLPFC	Excitatory
1797	14.1646	0.558817	DLPFC	Excitatory
1798	0.459959	0.845821	DLPFC	Excitatory
1799	38.3494	0.269076	DLPFC	Excitatory
1800	6.10306	0.723065	DLPFC	Excitatory
1801	25.4508	1.37655	DLPFC	Excitatory
1802	23.0324	1.35496	DLPFC	Excitatory
1803	21.4201	1.34056	DLPFC	Excitatory
1804	19.8077	1.32617	DLPFC	Excitatory
1805	18.1954	1.31178	DLPFC	Excitatory
1806	26.257	1.38374	DLPFC	Excitatory
1807	35.1247	1.46291	DLPFC	Excitatory
1808	35.9309	1.4701	DLPFC	Excitatory
1809	27.0632	1.39094	DLPFC	Excitatory
1810	32.7063	1.44132	DLPFC	Excitatory
1811	1.26612	1.16065	DLPFC	Excitatory
1812	14.9708	1.28299	DLPFC	Excitatory
1813	15.7769	1.29019	DLPFC	Excitatory
1814	7.71538	1.21822	DLPFC	Excitatory
1815	37.5432	1.4845	DLPFC	Excitatory
1816	24.6447	1.36935	DLPFC	Excitatory
1817	31.9001	1.43412	DLPFC	Excitatory
1818	33.5124	1.44851	DLPFC	Excitatory
1819	39.9617	1.50609	DLPFC	Excitatory
1820	19.0016	1.31897	DLPFC	Excitatory
1821	31.0939	1.42692	DLPFC	Excitatory
1822	11.7462	1.2542	DLPFC	Excitatory
1823	38.3494	1.49169	DLPFC	Excitatory
1824	29.4816	1.41253	DLPFC	Excitatory
1825	36.737	1.4773	DLPFC	Excitatory
1826	23.8385	1.36215	DLPFC	Excitatory
1827	12.5523	1.2614	DLPFC	Excitatory
1828	9.32769	1.23261	DLPFC	Excitatory
1829	0.459959	1.15345	DLPFC	Excitatory
1830	4.49075	1.18943	DLPFC	Excitatory
1831	17.3893	1.30458	DLPFC	Excitatory
1832	13.3585	1.2686	DLPFC	Excitatory
1833	30.2878	1.41973	DLPFC	Excitatory
1834	6.90922	1.21102	DLPFC	Excitatory
1835	2.07227	1.16784	DLPFC	Excitatory
1836	6.10306	1.20383	DLPFC	Excitatory
1837	10.94	1.24701	DLPFC	Excitatory
1838	39.1555	1.49889	DLPFC	Excitatory
1839	5.2969	1.19663	DLPFC	Excitatory
1840	28.6755	1.40533	DLPFC	Excitatory
1841	22.2262	1.34776	DLPFC	Excitatory
1842	20.6139	1.33337	DLPFC	Excitatory
1843	3.68459	1.18224	DLPFC	Excitatory
1844	8.52153	1.22542	DLPFC	Excitatory
1845	16.5831	1.29738	DLPFC	Excitatory
1846	14.1646	1.27579	DLPFC	Excitatory
1847	2.87843	1.17504	DLPFC	Excitatory
1848	10.1338	1.23981	DLPFC	Excitatory
1849	27.8693	1.39814	DLPFC	Excitatory
1850	34.3186	1.45571	DLPFC	Excitatory
1851	19.8077	0.654891	DLPFC	Astrocyte
1852	23.8385	0.683566	DLPFC	Astrocyte
1853	35.9309	0.769593	DLPFC	Astrocyte
1854	34.3186	0.758123	DLPFC	Astrocyte
1855	31.9001	0.740917	DLPFC	Astrocyte
1856	33.5124	0.752388	DLPFC	Astrocyte
1857	17.3893	0.637686	DLPFC	Astrocyte
1858	12.5523	0.603275	DLPFC	Astrocyte
1859	6.90922	0.563129	DLPFC	Astrocyte
1860	27.8693	0.712242	DLPFC	Astrocyte
1861	31.0939	0.735182	DLPFC	Astrocyte
1862	11.7462	0.59754	DLPFC	Astrocyte
1863	39.1555	0.792533	DLPFC	Astrocyte
1864	26.257	0.700772	DLPFC	Astrocyte
1865	13.3585	0.60901	DLPFC	Astrocyte
1866	18.1954	0.643421	DLPFC	Astrocyte
1867	9.32769	0.580335	DLPFC	Astrocyte
1868	14.1646	0.614745	DLPFC	Astrocyte
1869	27.0632	0.706507	DLPFC	Astrocyte
1870	32.7063	0.746653	DLPFC	Astrocyte
1871	39.9617	0.798268	DLPFC	Astrocyte
1872	35.1247	0.763858	DLPFC	Astrocyte
1873	2.07227	0.528719	DLPFC	Astrocyte
1874	10.1338	0.58607	DLPFC	Astrocyte
1875	25.4508	0.695037	DLPFC	Astrocyte
1876	7.71538	0.568865	DLPFC	Astrocyte
1877	38.3494	0.786798	DLPFC	Astrocyte
1878	10.94	0.591805	DLPFC	Astrocyte
1879	37.5432	0.781063	DLPFC	Astrocyte
1880	2.87843	0.534454	DLPFC	Astrocyte
1881	28.6755	0.717977	DLPFC	Astrocyte
1882	30.2878	0.729447	DLPFC	Astrocyte
1883	23.0324	0.677831	DLPFC	Astrocyte
1884	22.2262	0.672096	DLPFC	Astrocyte
1885	0.459959	0.517249	DLPFC	Astrocyte
1886	29.4816	0.723712	DLPFC	Astrocyte
1887	8.52153	0.5746	DLPFC	Astrocyte
1888	16.5831	0.631951	DLPFC	Astrocyte
1889	4.49075	0.545924	DLPFC	Astrocyte
1890	3.68459	0.540189	DLPFC	Astrocyte
1891	1.26612	0.522984	DLPFC	Astrocyte
1892	21.4201	0.666361	DLPFC	Astrocyte
1893	14.9708	0.62048	DLPFC	Astrocyte
1894	36.737	0.775328	DLPFC	Astrocyte
1895	24.6447	0.689302	DLPFC	Astrocyte
1896	6.10306	0.557394	DLPFC	Astrocyte
1897	15.7769	0.626215	DLPFC	Astrocyte
1898	19.0016	0.649156	DLPFC	Astrocyte
1899	5.2969	0.551659	DLPFC	Astrocyte
1900	20.6139	0.660626	DLPFC	Astrocyte
1901	12.5523	-0.426347	DLPFC	Inhibitory
1902	17.3893	-0.378732	DLPFC	Inhibitory
1903	34.3186	-0.212081	DLPFC	Inhibitory
1904	9.32769	-0.45809	DLPFC	Inhibitory
1905	8.52153	-0.466025	DLPFC	Inhibitory
1906	24.6447	-0.30731	DLPFC	Inhibitory
1907	0.459959	-0.545383	DLPFC	Inhibitory
1908	32.7063	-0.227952	DLPFC	Inhibitory
1909	23.0324	-0.323181	DLPFC	Inhibitory
1910	6.10306	-0.489833	DLPFC	Inhibitory
1911	30.2878	-0.251759	DLPFC	Inhibitory
1912	11.7462	-0.434282	DLPFC	Inhibitory
1913	35.9309	-0.196209	DLPFC	Inhibitory
1914	26.257	-0.291438	DLPFC	Inhibitory
1915	2.07227	-0.529512	DLPFC	Inhibitory
1916	20.6139	-0.346989	DLPFC	Inhibitory
1917	38.3494	-0.172402	DLPFC	Inhibitory
1918	27.8693	-0.275567	DLPFC	Inhibitory
1919	36.737	-0.188273	DLPFC	Inhibitory
1920	2.87843	-0.521576	DLPFC	Inhibitory
1921	37.5432	-0.180337	DLPFC	Inhibitory
1922	25.4508	-0.299374	DLPFC	Inhibitory
1923	33.5124	-0.220016	DLPFC	Inhibitory
1924	31.9001	-0.235888	DLPFC	Inhibitory
1925	19.0016	-0.36286	DLPFC	Inhibitory
1926	16.5831	-0.386668	DLPFC	Inhibitory
1927	29.4816	-0.259695	DLPFC	Inhibitory
1928	15.7769	-0.394603	DLPFC	Inhibitory
1929	28.6755	-0.267631	DLPFC	Inhibitory
1930	3.68459	-0.51364	DLPFC	Inhibitory
1931	1.26612	-0.537447	DLPFC	Inhibitory
1932	5.2969	-0.497769	DLPFC	Inhibitory
1933	7.71538	-0.473961	DLPFC	Inhibitory
1934	14.9708	-0.402539	DLPFC	Inhibitory
1935	39.9617	-0.15653	DLPFC	Inhibitory
1936	19.8077	-0.354925	DLPFC	Inhibitory
1937	35.1247	-0.204145	DLPFC	Inhibitory
1938	22.2262	-0.331117	DLPFC	Inhibitory
1939	6.90922	-0.481897	DLPFC	Inhibitory
1940	31.0939	-0.243824	DLPFC	Inhibitory
1941	18.1954	-0.370796	DLPFC	Inhibitory
1942	14.1646	-0.410475	DLPFC	Inhibitory
1943	23.8385	-0.315246	DLPFC	Inhibitory
1944	21.4201	-0.339053	DLPFC	Inhibitory
1945	27.0632	-0.283503	DLPFC	Inhibitory
1946	13.3585	-0.418411	DLPFC	Inhibitory
1947	10.94	-0.442218	DLPFC	Inhibitory
1948	4.49075	-0.505704	DLPFC	Inhibitory
1949	39.1555	-0.164466	DLPFC	Inhibitory
1950	10.1338	-0.450154	DLPFC	Inhibitory
1951	34.3186	-1.33642	DLPFC	Microglia
1952	28.6755	-1.30287	DLPFC	Microglia
1953	16.5831	-1.23098	DLPFC	Microglia
1954	0.459959	-1.13513	DLPFC	Microglia
1955	11.7462	-1.20223	DLPFC	Microglia
1956	19.8077	-1.25015	DLPFC	Microglia
1957	27.0632	-1.29329	DLPFC	Microglia
1958	31.9001	-1.32204	DLPFC	Microglia
1959	24.6447	-1.27891	DLPFC	Microglia
1960	22.2262	-1.26453	DLPFC	Microglia
1961	17.3893	-1.23578	DLPFC	Microglia
1962	23.0324	-1.26932	DLPFC	Microglia
1963	20.6139	-1.25495	DLPFC	Microglia
1964	4.49075	-1.1591	DLPFC	Microglia
1965	10.94	-1.19744	DLPFC	Microglia
1966	37.5432	-1.35559	DLPFC	Microglia
1967	39.1555	-1.36517	DLPFC	Microglia
1968	12.5523	-1.20702	DLPFC	Microglia
1969	32.7063	-1.32683	DLPFC	Microglia
1970	25.4508	-1.2837	DLPFC	Microglia
1971	23.8385	-1.27412	DLPFC	Microglia
1972	15.7769	-1.22619	DLPFC	Microglia
1973	35.1247	-1.34121	DLPFC	Microglia
1974	2.87843	-1.14951	DLPFC	Microglia
1975	1.26612	-1.13992	DLPFC	Microglia
1976	19.0016	-1.24536	DLPFC	Microglia
1977	6.10306	-1.16868	DLPFC	Microglia
1978	18.1954	-1.24057	DLPFC	Microglia
1979	30.2878	-1.31246	DLPFC	Microglia
1980	27.8693	-1.29808	DLPFC	Microglia
1981	35.9309	-1.346	DLPFC	Microglia
1982	31.0939	-1.31725	DLPFC	Microglia
1983	2.07227	-1.14472	DLPFC	Microglia
1984	7.71538	-1.17827	DLPFC	Microglia
1985	6.90922	-1.17347	DLPFC	Microglia
1986	29.4816	-1.30766	DLPFC	Microglia
1987	8.52153	-1.18306	DLPFC	Microglia
1988	26.257	-1.28849	DLPFC	Microglia
1989	9.32769	-1.18785	DLPFC	Microglia
1990	39.9617	-1.36997	DLPFC	Microglia
1991	21.4201	-1.25974	DLPFC	Microglia
1992	14.9708	-1.2214	DLPFC	Microglia
1993	36.737	-1.3508	DLPFC	Microglia
1994	5.2969	-1.16389	DLPFC	Microglia
1995	10.1338	-1.19264	DLPFC	Microglia
1996	38.3494	-1.36038	DLPFC	Microglia
1997	3.68459	-1.1543	DLPFC	Microglia
1998	13.3585	-1.21181	DLPFC	Microglia
1999	33.5124	-1.33163	DLPFC	Microglia
[truncated: 29,251 more rows]

## Sheet: Fig3de
	window	window2	count_unique_genes	N_unique_genes	proportion_unique	count_all_genes	N_all_genes	proportion_all	type
1	9a_adolescence	Adolescence	1	24	4.16667	3	66	4.54545	Astrocyte
2	9a_adolescence	Adolescence	2	24	8.33333	5	66	7.57576	Endothelial
3	9a_adolescence	Adolescence	17	24	70.8333	35	66	53.0303	Excitatory
4	9a_adolescence	Adolescence	0	24	0	12	66	18.1818	Inhibitory
5	9a_adolescence	Adolescence	3	24	12.5	6	66	9.09091	Microglia
6	9a_adolescence	Adolescence	1	24	4.16667	4	66	6.06061	Oligodendrocyte
7	9a_adolescence	Adolescence	0	24	0	1	66	1.51515	OPC
8	9b_adulthood	Adulthood	1	37	2.7027	3	103	2.91262	Astrocyte
9	9b_adulthood	Adulthood	1	37	2.7027	5	103	4.85437	Endothelial
10	9b_adulthood	Adulthood	25	37	67.5676	54	103	52.4272	Excitatory
11	9b_adulthood	Adulthood	2	37	5.40541	22	103	21.3592	Inhibitory
12	9b_adulthood	Adulthood	2	37	5.40541	5	103	4.85437	Microglia
13	9b_adulthood	Adulthood	6	37	16.2162	13	103	12.6214	Oligodendrocyte
14	9b_adulthood	Adulthood	0	37	0	1	103	0.970874	OPC
15	7_childhood_early	Childhood early	3	13	23.0769	4	18	22.2222	Astrocyte
16	7_childhood_early	Childhood early	3	13	23.0769	3	18	16.6667	Endothelial
17	7_childhood_early	Childhood early	2	13	15.3846	4	18	22.2222	Excitatory
18	7_childhood_early	Childhood early	0	13	0	2	18	11.1111	Inhibitory
19	7_childhood_early	Childhood early	5	13	38.4615	5	18	27.7778	Microglia
20	7_childhood_early	Childhood early	0	13	0	0	18	0	Oligodendrocyte
21	7_childhood_early	Childhood early	0	13	0	0	18	0	OPC
22	8_childhood_midlate	Childhood mid-late	2	10	20	2	27	7.40741	Astrocyte
23	8_childhood_midlate	Childhood mid-late	0	10	0	2	27	7.40741	Endothelial
24	8_childhood_midlate	Childhood mid-late	7	10	70	14	27	51.8519	Excitatory
25	8_childhood_midlate	Childhood mid-late	0	10	0	5	27	18.5185	Inhibitory
26	8_childhood_midlate	Childhood mid-late	1	10	10	2	27	7.40741	Microglia
27	8_childhood_midlate	Childhood mid-late	0	10	0	2	27	7.40741	Oligodendrocyte
28	8_childhood_midlate	Childhood mid-late	0	10	0	0	27	0	OPC
29	5_infancy_early	Infancy early	2	10	20	3	21	14.2857	Astrocyte
30	5_infancy_early	Infancy early	1	10	10	1	21	4.7619	Endothelial
31	5_infancy_early	Infancy early	3	10	30	8	21	38.0952	Excitatory
32	5_infancy_early	Infancy early	2	10	20	7	21	33.3333	Inhibitory
33	5_infancy_early	Infancy early	2	10	20	2	21	9.52381	Microglia
34	5_infancy_early	Infancy early	0	10	0	0	21	0	Oligodendrocyte
35	5_infancy_early	Infancy early	0	10	0	0	21	0	OPC
36	6_infancy_late	Infancy late	4	11	36.3636	4	11	36.3636	Astrocyte
37	6_infancy_late	Infancy late	1	11	9.09091	1	11	9.09091	Endothelial
38	6_infancy_late	Infancy late	1	11	9.09091	1	11	9.09091	Excitatory
39	6_infancy_late	Infancy late	0	11	0	0	11	0	Inhibitory
40	6_infancy_late	Infancy late	5	11	45.4545	5	11	45.4545	Microglia
41	6_infancy_late	Infancy late	0	11	0	0	11	0	Oligodendrocyte
42	6_infancy_late	Infancy late	0	11	0	0	11	0	OPC

## Sheet: Fig3f
	window_full	age	region	expression	type
1	9b_adulthood	27.0632	averaged	4.77905	Oligodendrocyte
2	9b_adulthood	0.459959	averaged	3.6043	Oligodendrocyte
3	9b_adulthood	5.2969	averaged	3.88665	Oligodendrocyte
4	9b_adulthood	30.2878	averaged	4.78608	Oligodendrocyte
5	9b_adulthood	39.9617	averaged	4.66174	Oligodendrocyte
6	9b_adulthood	28.6755	averaged	4.78689	Oligodendrocyte
7	9b_adulthood	15.7769	averaged	4.45899	Oligodendrocyte
8	9b_adulthood	2.87843	averaged	3.74563	Oligodendrocyte
9	9b_adulthood	31.9001	averaged	4.77733	Oligodendrocyte
10	9b_adulthood	36.737	averaged	4.71687	Oligodendrocyte
11	9b_adulthood	33.5124	averaged	4.76196	Oligodendrocyte
12	9b_adulthood	23.8385	averaged	4.73566	Oligodendrocyte
13	9b_adulthood	4.49075	averaged	3.83972	Oligodendrocyte
14	9b_adulthood	9.32769	averaged	4.11844	Oligodendrocyte
15	9b_adulthood	10.1338	averaged	4.16382	Oligodendrocyte
16	9b_adulthood	24.6447	averaged	4.75012	Oligodendrocyte
17	9b_adulthood	26.257	averaged	4.77176	Oligodendrocyte
18	9b_adulthood	29.4816	averaged	4.78754	Oligodendrocyte
19	9b_adulthood	10.94	averaged	4.20866	Oligodendrocyte
20	9b_adulthood	19.8077	averaged	4.6258	Oligodendrocyte
21	9b_adulthood	18.1954	averaged	4.56512	Oligodendrocyte
22	9b_adulthood	11.7462	averaged	4.25285	Oligodendrocyte
23	9b_adulthood	35.1247	averaged	4.74135	Oligodendrocyte
24	9b_adulthood	19.0016	averaged	4.59656	Oligodendrocyte
25	9b_adulthood	7.71538	averaged	4.02647	Oligodendrocyte
26	9b_adulthood	2.07227	averaged	3.69853	Oligodendrocyte
27	9b_adulthood	32.7063	averaged	4.77039	Oligodendrocyte
28	9b_adulthood	1.26612	averaged	3.65141	Oligodendrocyte
29	9b_adulthood	23.0324	averaged	4.71872	Oligodendrocyte
30	9b_adulthood	12.5523	averaged	4.29625	Oligodendrocyte
31	9b_adulthood	21.4201	averaged	4.67722	Oligodendrocyte
32	9b_adulthood	31.0939	averaged	4.78262	Oligodendrocyte
33	9b_adulthood	8.52153	averaged	4.07262	Oligodendrocyte
34	9b_adulthood	37.5432	averaged	4.70362	Oligodendrocyte
35	9b_adulthood	38.3494	averaged	4.68991	Oligodendrocyte
36	9b_adulthood	35.9309	averaged	4.7295	Oligodendrocyte
37	9b_adulthood	20.6139	averaged	4.65272	Oligodendrocyte
38	9b_adulthood	34.3186	averaged	4.75222	Oligodendrocyte
39	9b_adulthood	17.3893	averaged	4.5316	Oligodendrocyte
40	9b_adulthood	25.4508	averaged	4.76213	Oligodendrocyte
41	9b_adulthood	16.5831	averaged	4.49617	Oligodendrocyte
42	9b_adulthood	3.68459	averaged	3.7927	Oligodendrocyte
43	9b_adulthood	14.1646	averaged	4.3801	Oligodendrocyte
44	9b_adulthood	22.2262	averaged	4.69923	Oligodendrocyte
45	9b_adulthood	6.90922	averaged	3.98006	Oligodendrocyte
46	9b_adulthood	14.9708	averaged	4.42025	Oligodendrocyte
47	9b_adulthood	27.8693	averaged	4.78408	Oligodendrocyte
48	9b_adulthood	39.1555	averaged	4.6759	Oligodendrocyte
49	9b_adulthood	13.3585	averaged	4.33871	Oligodendrocyte
50	9b_adulthood	6.10306	averaged	3.93344	Oligodendrocyte
51	1_fetal_early	23.0324	averaged	0.957854	Microglia
52	1_fetal_early	5.2969	averaged	1.23463	Microglia
53	1_fetal_early	12.5523	averaged	1.06608	Microglia
54	1_fetal_early	29.4816	averaged	0.93449	Microglia
55	1_fetal_early	17.3893	averaged	0.998781	Microglia
56	1_fetal_early	22.2262	averaged	0.961988	Microglia
57	1_fetal_early	10.94	averaged	1.09684	Microglia
58	1_fetal_early	19.8077	averaged	0.977387	Microglia
59	1_fetal_early	6.90922	averaged	1.19116	Microglia
60	1_fetal_early	8.52153	averaged	1.15066	Microglia
61	1_fetal_early	24.6447	averaged	0.9507	Microglia
62	1_fetal_early	25.4508	averaged	0.947576	Microglia
63	1_fetal_early	31.0939	averaged	0.92952	Microglia
64	1_fetal_early	9.32769	averaged	1.13174	Microglia
65	1_fetal_early	3.68459	averaged	1.28023	Microglia
66	1_fetal_early	27.0632	averaged	0.941986	Microglia
67	1_fetal_early	20.6139	averaged	0.971685	Microglia
68	1_fetal_early	34.3186	averaged	0.918874	Microglia
69	1_fetal_early	26.257	averaged	0.944688	Microglia
70	1_fetal_early	0.459959	averaged	1.37458	Microglia
71	1_fetal_early	30.2878	averaged	0.932028	Microglia
72	1_fetal_early	36.737	averaged	0.910059	Microglia
73	1_fetal_early	35.1247	averaged	0.916025	Microglia
74	1_fetal_early	10.1338	averaged	1.11378	Microglia
75	1_fetal_early	28.6755	averaged	0.936937	Microglia
76	1_fetal_early	14.1646	averaged	1.03959	Microglia
77	1_fetal_early	31.9001	averaged	0.926957	Microglia
78	1_fetal_early	39.1555	averaged	0.900546	Microglia
79	1_fetal_early	37.5432	averaged	0.906946	Microglia
80	1_fetal_early	32.7063	averaged	0.924333	Microglia
81	1_fetal_early	27.8693	averaged	0.939419	Microglia
82	1_fetal_early	35.9309	averaged	0.913088	Microglia
83	1_fetal_early	7.71538	averaged	1.17049	Microglia
84	1_fetal_early	23.8385	averaged	0.954109	Microglia
85	1_fetal_early	33.5124	averaged	0.921641	Microglia
86	1_fetal_early	2.07227	averaged	1.32714	Microglia
87	1_fetal_early	1.26612	averaged	1.35083	Microglia
88	1_fetal_early	21.4201	averaged	0.966576	Microglia
89	1_fetal_early	39.9617	averaged	0.897302	Microglia
90	1_fetal_early	4.49075	averaged	1.25721	Microglia
91	1_fetal_early	6.10306	averaged	1.21258	Microglia
92	1_fetal_early	2.87843	averaged	1.30357	Microglia
93	1_fetal_early	18.1954	averaged	0.990865	Microglia
94	1_fetal_early	13.3585	averaged	1.0523	Microglia
95	1_fetal_early	19.0016	averaged	0.983756	Microglia
96	1_fetal_early	11.7462	averaged	1.08093	Microglia
97	1_fetal_early	14.9708	averaged	1.02791	Microglia
98	1_fetal_early	38.3494	averaged	0.903767	Microglia
99	1_fetal_early	15.7769	averaged	1.01725	Microglia
100	1_fetal_early	16.5831	averaged	1.00756	Microglia
101	7_childhood_early	6.90922	averaged	2.6913	Astrocyte
102	7_childhood_early	9.32769	averaged	2.5882	Astrocyte
103	7_childhood_early	22.2262	averaged	2.03835	Astrocyte
104	7_childhood_early	31.9001	averaged	1.62596	Astrocyte
105	7_childhood_early	25.4508	averaged	1.90088	Astrocyte
106	7_childhood_early	11.7462	averaged	2.4851	Astrocyte
107	7_childhood_early	18.1954	averaged	2.21018	Astrocyte
108	7_childhood_early	19.0016	averaged	2.17581	Astrocyte
109	7_childhood_early	1.26612	averaged	2.93186	Astrocyte
110	7_childhood_early	13.3585	averaged	2.41637	Astrocyte
111	7_childhood_early	17.3893	averaged	2.24454	Astrocyte
112	7_childhood_early	6.10306	averaged	2.72566	Astrocyte
113	7_childhood_early	12.5523	averaged	2.45074	Astrocyte
114	7_childhood_early	26.257	averaged	1.86652	Astrocyte
115	7_childhood_early	5.2969	averaged	2.76003	Astrocyte
116	7_childhood_early	2.87843	averaged	2.86312	Astrocyte
117	7_childhood_early	2.07227	averaged	2.89749	Astrocyte
118	7_childhood_early	34.3186	averaged	1.52286	Astrocyte
119	7_childhood_early	14.1646	averaged	2.382	Astrocyte
120	7_childhood_early	29.4816	averaged	1.72906	Astrocyte
121	7_childhood_early	7.71538	averaged	2.65693	Astrocyte
122	7_childhood_early	15.7769	averaged	2.31327	Astrocyte
123	7_childhood_early	14.9708	averaged	2.34764	Astrocyte
124	7_childhood_early	4.49075	averaged	2.79439	Astrocyte
125	7_childhood_early	35.1247	averaged	1.48849	Astrocyte
126	7_childhood_early	21.4201	averaged	2.07271	Astrocyte
127	7_childhood_early	35.9309	averaged	1.45413	Astrocyte
128	7_childhood_early	33.5124	averaged	1.55723	Astrocyte
129	7_childhood_early	10.94	averaged	2.51947	Astrocyte
130	7_childhood_early	27.0632	averaged	1.83215	Astrocyte
131	7_childhood_early	20.6139	averaged	2.10708	Astrocyte
132	7_childhood_early	0.459959	averaged	2.96622	Astrocyte
133	7_childhood_early	23.8385	averaged	1.96962	Astrocyte
134	7_childhood_early	27.8693	averaged	1.79779	Astrocyte
135	7_childhood_early	8.52153	averaged	2.62256	Astrocyte
136	7_childhood_early	28.6755	averaged	1.76342	Astrocyte
137	7_childhood_early	31.0939	averaged	1.66032	Astrocyte
138	7_childhood_early	10.1338	averaged	2.55383	Astrocyte
139	7_childhood_early	36.737	averaged	1.41976	Astrocyte
140	7_childhood_early	19.8077	averaged	2.14144	Astrocyte
141	7_childhood_early	3.68459	averaged	2.82876	Astrocyte
142	7_childhood_early	30.2878	averaged	1.69469	Astrocyte
143	7_childhood_early	39.1555	averaged	1.31667	Astrocyte
144	7_childhood_early	39.9617	averaged	1.2823	Astrocyte
145	7_childhood_early	16.5831	averaged	2.27891	Astrocyte
146	7_childhood_early	38.3494	averaged	1.35103	Astrocyte
147	7_childhood_early	32.7063	averaged	1.59159	Astrocyte
148	7_childhood_early	23.0324	averaged	2.00398	Astrocyte
149	7_childhood_early	37.5432	averaged	1.3854	Astrocyte
150	7_childhood_early	24.6447	averaged	1.93525	Astrocyte
151	6_infancy_late	6.90922	averaged	2.6913	Astrocyte
152	6_infancy_late	9.32769	averaged	2.5882	Astrocyte
153	6_infancy_late	22.2262	averaged	2.03835	Astrocyte
154	6_infancy_late	31.9001	averaged	1.62596	Astrocyte
155	6_infancy_late	25.4508	averaged	1.90088	Astrocyte
156	6_infancy_late	11.7462	averaged	2.4851	Astrocyte
157	6_infancy_late	18.1954	averaged	2.21018	Astrocyte
158	6_infancy_late	19.0016	averaged	2.17581	Astrocyte
159	6_infancy_late	1.26612	averaged	2.93186	Astrocyte
160	6_infancy_late	13.3585	averaged	2.41637	Astrocyte
161	6_infancy_late	17.3893	averaged	2.24454	Astrocyte
162	6_infancy_late	6.10306	averaged	2.72566	Astrocyte
163	6_infancy_late	12.5523	averaged	2.45074	Astrocyte
164	6_infancy_late	26.257	averaged	1.86652	Astrocyte
165	6_infancy_late	5.2969	averaged	2.76003	Astrocyte
166	6_infancy_late	2.87843	averaged	2.86312	Astrocyte
167	6_infancy_late	2.07227	averaged	2.89749	Astrocyte
168	6_infancy_late	34.3186	averaged	1.52286	Astrocyte
169	6_infancy_late	14.1646	averaged	2.382	Astrocyte
170	6_infancy_late	29.4816	averaged	1.72906	Astrocyte
171	6_infancy_late	7.71538	averaged	2.65693	Astrocyte
172	6_infancy_late	15.7769	averaged	2.31327	Astrocyte
173	6_infancy_late	14.9708	averaged	2.34764	Astrocyte
174	6_infancy_late	4.49075	averaged	2.79439	Astrocyte
175	6_infancy_late	35.1247	averaged	1.48849	Astrocyte
176	6_infancy_late	21.4201	averaged	2.07271	Astrocyte
177	6_infancy_late	35.9309	averaged	1.45413	Astrocyte
178	6_infancy_late	33.5124	averaged	1.55723	Astrocyte
179	6_infancy_late	10.94	averaged	2.51947	Astrocyte
180	6_infancy_late	27.0632	averaged	1.83215	Astrocyte
181	6_infancy_late	20.6139	averaged	2.10708	Astrocyte
182	6_infancy_late	0.459959	averaged	2.96622	Astrocyte
183	6_infancy_late	23.8385	averaged	1.96962	Astrocyte
184	6_infancy_late	27.8693	averaged	1.79779	Astrocyte
185	6_infancy_late	8.52153	averaged	2.62256	Astrocyte
186	6_infancy_late	28.6755	averaged	1.76342	Astrocyte
187	6_infancy_late	31.0939	averaged	1.66032	Astrocyte
188	6_infancy_late	10.1338	averaged	2.55383	Astrocyte
189	6_infancy_late	36.737	averaged	1.41976	Astrocyte
190	6_infancy_late	19.8077	averaged	2.14144	Astrocyte
191	6_infancy_late	3.68459	averaged	2.82876	Astrocyte
192	6_infancy_late	30.2878	averaged	1.69469	Astrocyte
193	6_infancy_late	39.1555	averaged	1.31667	Astrocyte
194	6_infancy_late	39.9617	averaged	1.2823	Astrocyte
195	6_infancy_late	16.5831	averaged	2.27891	Astrocyte
196	6_infancy_late	38.3494	averaged	1.35103	Astrocyte
197	6_infancy_late	32.7063	averaged	1.59159	Astrocyte
198	6_infancy_late	23.0324	averaged	2.00398	Astrocyte
199	6_infancy_late	37.5432	averaged	1.3854	Astrocyte
200	6_infancy_late	24.6447	averaged	1.93525	Astrocyte
201	2_fetal_earlymid	30.2878	averaged	2.11069	Microglia
202	2_fetal_earlymid	12.5523	averaged	2.01482	Microglia
203	2_fetal_earlymid	23.8385	averaged	2.07583	Microglia
204	2_fetal_earlymid	32.7063	averaged	2.12376	Microglia
205	2_fetal_earlymid	24.6447	averaged	2.08019	Microglia
206	2_fetal_earlymid	2.87843	averaged	1.96253	Microglia
207	2_fetal_earlymid	25.4508	averaged	2.08454	Microglia
208	2_fetal_earlymid	36.737	averaged	2.14555	Microglia
209	2_fetal_earlymid	38.3494	averaged	2.15426	Microglia
210	2_fetal_earlymid	14.1646	averaged	2.02354	Microglia
211	2_fetal_earlymid	19.8077	averaged	2.05404	Microglia
212	2_fetal_earlymid	39.1555	averaged	2.15862	Microglia
213	2_fetal_earlymid	13.3585	averaged	2.01918	Microglia
214	2_fetal_earlymid	6.90922	averaged	1.98432	Microglia
215	2_fetal_earlymid	5.2969	averaged	1.97561	Microglia
216	2_fetal_earlymid	7.71538	averaged	1.98868	Microglia
217	2_fetal_earlymid	20.6139	averaged	2.0584	Microglia
218	2_fetal_earlymid	29.4816	averaged	2.10633	Microglia
219	2_fetal_earlymid	33.5124	averaged	2.12812	Microglia
220	2_fetal_earlymid	21.4201	averaged	2.06276	Microglia
221	2_fetal_earlymid	34.3186	averaged	2.13248	Microglia
222	2_fetal_earlymid	8.52153	averaged	1.99304	Microglia
223	2_fetal_earlymid	10.94	averaged	2.00611	Microglia
224	2_fetal_earlymid	17.3893	averaged	2.04097	Microglia
225	2_fetal_earlymid	28.6755	averaged	2.10197	Microglia
226	2_fetal_earlymid	11.7462	averaged	2.01047	Microglia
227	2_fetal_earlymid	14.9708	averaged	2.0279	Microglia
228	2_fetal_earlymid	31.9001	averaged	2.1194	Microglia
229	2_fetal_earlymid	39.9617	averaged	2.16298	Microglia
230	2_fetal_earlymid	35.1247	averaged	2.13683	Microglia
231	2_fetal_earlymid	2.07227	averaged	1.95818	Microglia
232	2_fetal_earlymid	16.5831	averaged	2.03661	Microglia
233	2_fetal_earlymid	19.0016	averaged	2.04968	Microglia
234	2_fetal_earlymid	35.9309	averaged	2.14119	Microglia
235	2_fetal_earlymid	23.0324	averaged	2.07147	Microglia
236	2_fetal_earlymid	4.49075	averaged	1.97125	Microglia
237	2_fetal_earlymid	26.257	averaged	2.0889	Microglia
238	2_fetal_earlymid	15.7769	averaged	2.03225	Microglia
239	2_fetal_earlymid	27.8693	averaged	2.09762	Microglia
240	2_fetal_earlymid	6.10306	averaged	1.97996	Microglia
241	2_fetal_earlymid	31.0939	averaged	2.11505	Microglia
242	2_fetal_earlymid	10.1338	averaged	2.00175	Microglia
243	2_fetal_earlymid	37.5432	averaged	2.14991	Microglia
244	2_fetal_earlymid	27.0632	averaged	2.09326	Microglia
245	2_fetal_earlymid	0.459959	averaged	1.94946	Microglia
246	2_fetal_earlymid	9.32769	averaged	1.99739	Microglia
247	2_fetal_earlymid	22.2262	averaged	2.06711	Microglia
248	2_fetal_earlymid	18.1954	averaged	2.04533	Microglia
249	2_fetal_earlymid	3.68459	averaged	1.96689	Microglia
250	2_fetal_earlymid	1.26612	averaged	1.95382	Microglia
251	5_infancy_early	14.9708	averaged	6.16793	Astrocyte
252	5_infancy_early	8.52153	averaged	6.51641	Astrocyte
253	5_infancy_early	20.6139	averaged	5.93572	Astrocyte
254	5_infancy_early	36.737	averaged	5.61371	Astrocyte
255	5_infancy_early	6.90922	averaged	6.614	Astrocyte
256	5_infancy_early	17.3893	averaged	6.05925	Astrocyte
257	5_infancy_early	5.2969	averaged	6.71438	Astrocyte
258	5_infancy_early	23.8385	averaged	5.83648	Astrocyte
259	5_infancy_early	27.8693	averaged	5.74238	Astrocyte
260	5_infancy_early	16.5831	averaged	6.09399	Astrocyte
261	5_infancy_early	10.94	averaged	6.37691	Astrocyte
262	5_infancy_early	38.3494	averaged	5.59601	Astrocyte
263	5_infancy_early	6.10306	averaged	6.66389	Astrocyte
264	5_infancy_early	31.0939	averaged	5.68615	Astrocyte
265	5_infancy_early	32.7063	averaged	5.66288	Astrocyte
266	5_infancy_early	2.07227	averaged	6.92028	Astrocyte
267	5_infancy_early	7.71538	averaged	6.5648	Astrocyte
268	5_infancy_early	27.0632	averaged	5.75887	Astrocyte
269	5_infancy_early	15.7769	averaged	6.13023	Astrocyte
270	5_infancy_early	34.3186	averaged	5.64199	Astrocyte
271	5_infancy_early	39.9617	averaged	5.57871	Astrocyte
272	5_infancy_early	24.6447	averaged	5.8152	Astrocyte
273	5_infancy_early	0.459959	averaged	7.02428	Astrocyte
274	5_infancy_early	13.3585	averaged	6.24759	Astrocyte
275	5_infancy_early	1.26612	averaged	6.97226	Astrocyte
276	5_infancy_early	26.257	averaged	5.77646	Astrocyte
277	5_infancy_early	23.0324	averaged	5.85911	Astrocyte
278	5_infancy_early	10.1338	averaged	6.42238	Astrocyte
279	5_infancy_early	19.0016	averaged	5.99437	Astrocyte
280	5_infancy_early	25.4508	averaged	5.79521	Astrocyte
281	5_infancy_early	14.1646	averaged	6.20707	Astrocyte
282	5_infancy_early	21.4201	averaged	5.90869	Astrocyte
283	5_infancy_early	31.9001	averaged	5.67418	Astrocyte
284	5_infancy_early	30.2878	averaged	5.69888	Astrocyte
285	5_infancy_early	39.1555	averaged	5.58734	Astrocyte
286	5_infancy_early	29.4816	averaged	5.71245	Astrocyte
287	5_infancy_early	2.87843	averaged	6.86841	Astrocyte
288	5_infancy_early	33.5124	averaged	5.65218	Astrocyte
289	5_infancy_early	11.7462	averaged	6.33258	Astrocyte
290	5_infancy_early	22.2262	averaged	5.88317	Astrocyte
291	5_infancy_early	35.1247	averaged	5.63224	Astrocyte
292	5_infancy_early	18.1954	averaged	6.02603	Astrocyte
293	5_infancy_early	28.6755	averaged	5.72693	Astrocyte
294	5_infancy_early	37.5432	averaged	5.60479	Astrocyte
295	5_infancy_early	12.5523	averaged	6.28945	Astrocyte
296	5_infancy_early	3.68459	averaged	6.81674	Astrocyte
297	5_infancy_early	35.9309	averaged	5.62284	Astrocyte
298	5_infancy_early	19.8077	averaged	5.96427	Astrocyte
299	5_infancy_early	4.49075	averaged	6.76536	Astrocyte
300	5_infancy_early	9.32769	averaged	6.46891	Astrocyte
301	6_infancy_late	14.9708	averaged	6.16793	Astrocyte
302	6_infancy_late	8.52153	averaged	6.51641	Astrocyte
303	6_infancy_late	20.6139	averaged	5.93572	Astrocyte
304	6_infancy_late	36.737	averaged	5.61371	Astrocyte
305	6_infancy_late	6.90922	averaged	6.614	Astrocyte
306	6_infancy_late	17.3893	averaged	6.05925	Astrocyte
307	6_infancy_late	5.2969	averaged	6.71438	Astrocyte
308	6_infancy_late	23.8385	averaged	5.83648	Astrocyte
309	6_infancy_late	27.8693	averaged	5.74238	Astrocyte
310	6_infancy_late	16.5831	averaged	6.09399	Astrocyte
311	6_infancy_late	10.94	averaged	6.37691	Astrocyte
312	6_infancy_late	38.3494	averaged	5.59601	Astrocyte
313	6_infancy_late	6.10306	averaged	6.66389	Astrocyte
314	6_infancy_late	31.0939	averaged	5.68615	Astrocyte
315	6_infancy_late	32.7063	averaged	5.66288	Astrocyte
316	6_infancy_late	2.07227	averaged	6.92028	Astrocyte
317	6_infancy_late	7.71538	averaged	6.5648	Astrocyte
318	6_infancy_late	27.0632	averaged	5.75887	Astrocyte
319	6_infancy_late	15.7769	averaged	6.13023	Astrocyte
320	6_infancy_late	34.3186	averaged	5.64199	Astrocyte
321	6_infancy_late	39.9617	averaged	5.57871	Astrocyte
322	6_infancy_late	24.6447	averaged	5.8152	Astrocyte
323	6_infancy_late	0.459959	averaged	7.02428	Astrocyte
324	6_infancy_late	13.3585	averaged	6.24759	Astrocyte
325	6_infancy_late	1.26612	averaged	6.97226	Astrocyte
326	6_infancy_late	26.257	averaged	5.77646	Astrocyte
327	6_infancy_late	23.0324	averaged	5.85911	Astrocyte
328	6_infancy_late	10.1338	averaged	6.42238	Astrocyte
329	6_infancy_late	19.0016	averaged	5.99437	Astrocyte
330	6_infancy_late	25.4508	averaged	5.79521	Astrocyte
331	6_infancy_late	14.1646	averaged	6.20707	Astrocyte
332	6_infancy_late	21.4201	averaged	5.90869	Astrocyte
333	6_infancy_late	31.9001	averaged	5.67418	Astrocyte
334	6_infancy_late	30.2878	averaged	5.69888	Astrocyte
335	6_infancy_late	39.1555	averaged	5.58734	Astrocyte
336	6_infancy_late	29.4816	averaged	5.71245	Astrocyte
337	6_infancy_late	2.87843	averaged	6.86841	Astrocyte
338	6_infancy_late	33.5124	averaged	5.65218	Astrocyte
339	6_infancy_late	11.7462	averaged	6.33258	Astrocyte
340	6_infancy_late	22.2262	averaged	5.88317	Astrocyte
341	6_infancy_late	35.1247	averaged	5.63224	Astrocyte
342	6_infancy_late	18.1954	averaged	6.02603	Astrocyte
343	6_infancy_late	28.6755	averaged	5.72693	Astrocyte
344	6_infancy_late	37.5432	averaged	5.60479	Astrocyte
345	6_infancy_late	12.5523	averaged	6.28945	Astrocyte
346	6_infancy_late	3.68459	averaged	6.81674	Astrocyte
347	6_infancy_late	35.9309	averaged	5.62284	Astrocyte
348	6_infancy_late	19.8077	averaged	5.96427	Astrocyte
349	6_infancy_late	4.49075	averaged	6.76536	Astrocyte
350	6_infancy_late	9.32769	averaged	6.46891	Astrocyte
351	3_fetal_late	31.9001	averaged	1.31233	Microglia
352	3_fetal_late	8.52153	averaged	1.35253	Microglia
353	3_fetal_late	3.68459	averaged	1.39698	Microglia
354	3_fetal_late	4.49075	averaged	1.38904	Microglia
355	3_fetal_late	11.7462	averaged	1.32903	Microglia
356	3_fetal_late	35.9309	averaged	1.32661	Microglia
357	3_fetal_late	20.6139	averaged	1.29685	Microglia
358	3_fetal_late	0.459959	averaged	1.4296	Microglia
359	3_fetal_late	2.07227	averaged	1.41318	Microglia
360	3_fetal_late	35.1247	averaged	1.32357	Microglia
361	3_fetal_late	27.8693	averaged	1.30152	Microglia
362	3_fetal_late	15.7769	averaged	1.30848	Microglia
363	3_fetal_late	10.1338	averaged	1.34004	Microglia
364	3_fetal_late	14.9708	averaged	1.31178	Microglia
365	3_fetal_late	22.2262	averaged	1.29584	Microglia
366	3_fetal_late	16.5831	averaged	1.30559	Microglia
367	3_fetal_late	28.6755	averaged	1.30332	Microglia
368	3_fetal_late	33.5124	averaged	1.31774	Microglia
369	3_fetal_late	36.737	averaged	1.3297	Microglia
370	3_fetal_late	6.90922	averaged	1.36636	Microglia
371	3_fetal_late	32.7063	averaged	1.31498	Microglia
372	3_fetal_late	26.257	averaged	1.2986	Microglia
373	3_fetal_late	25.4508	averaged	1.2975	Microglia
374	3_fetal_late	30.2878	averaged	1.30748	Microglia
375	3_fetal_late	13.3585	averaged	1.31959	Microglia
376	3_fetal_late	18.1954	averaged	1.30097	Microglia
377	3_fetal_late	19.8077	averaged	1.29786	Microglia
378	3_fetal_late	29.4816	averaged	1.30531	Microglia
379	3_fetal_late	31.0939	averaged	1.30983	Microglia
380	3_fetal_late	37.5432	averaged	1.33284	Microglia
381	3_fetal_late	23.0324	averaged	1.29581	Microglia
382	3_fetal_late	7.71538	averaged	1.35929	Microglia
383	3_fetal_late	5.2969	averaged	1.38127	Microglia
384	3_fetal_late	39.1555	averaged	1.3392	Microglia
385	3_fetal_late	19.0016	averaged	1.29923	Microglia
386	3_fetal_late	34.3186	averaged	1.32061	Microglia
387	3_fetal_late	1.26612	averaged	1.42138	Microglia
388	3_fetal_late	24.6447	averaged	1.29666	Microglia
389	3_fetal_late	38.3494	averaged	1.33601	Microglia
390	3_fetal_late	27.0632	averaged	1.29995	Microglia
391	3_fetal_late	39.9617	averaged	1.34241	Microglia
392	3_fetal_late	21.4201	averaged	1.29618	Microglia
393	3_fetal_late	10.94	averaged	1.33434	Microglia
394	3_fetal_late	6.10306	averaged	1.3737	Microglia
395	3_fetal_late	12.5523	averaged	1.32411	Microglia
396	3_fetal_late	17.3893	averaged	1.30308	Microglia
397	3_fetal_late	14.1646	averaged	1.31548	Microglia
398	3_fetal_late	23.8385	averaged	1.29609	Microglia
399	3_fetal_late	9.32769	averaged	1.34611	Microglia
400	3_fetal_late	2.87843	averaged	1.40504	Microglia
401	4_fetal_latemid	31.9001	averaged	1.31233	Microglia
402	4_fetal_latemid	8.52153	averaged	1.35253	Microglia
403	4_fetal_latemid	3.68459	averaged	1.39698	Microglia
404	4_fetal_latemid	4.49075	averaged	1.38904	Microglia
405	4_fetal_latemid	11.7462	averaged	1.32903	Microglia
406	4_fetal_latemid	35.9309	averaged	1.32661	Microglia
407	4_fetal_latemid	20.6139	averaged	1.29685	Microglia
408	4_fetal_latemid	0.459959	averaged	1.4296	Microglia
409	4_fetal_latemid	2.07227	averaged	1.41318	Microglia
410	4_fetal_latemid	35.1247	averaged	1.32357	Microglia
411	4_fetal_latemid	27.8693	averaged	1.30152	Microglia
412	4_fetal_latemid	15.7769	averaged	1.30848	Microglia
413	4_fetal_latemid	10.1338	averaged	1.34004	Microglia
414	4_fetal_latemid	14.9708	averaged	1.31178	Microglia
415	4_fetal_latemid	22.2262	averaged	1.29584	Microglia
416	4_fetal_latemid	16.5831	averaged	1.30559	Microglia
417	4_fetal_latemid	28.6755	averaged	1.30332	Microglia
418	4_fetal_latemid	33.5124	averaged	1.31774	Microglia
419	4_fetal_latemid	36.737	averaged	1.3297	Microglia
420	4_fetal_latemid	6.90922	averaged	1.36636	Microglia
421	4_fetal_latemid	32.7063	averaged	1.31498	Microglia
422	4_fetal_latemid	26.257	averaged	1.2986	Microglia
423	4_fetal_latemid	25.4508	averaged	1.2975	Microglia
424	4_fetal_latemid	30.2878	averaged	1.30748	Microglia
425	4_fetal_latemid	13.3585	averaged	1.31959	Microglia
426	4_fetal_latemid	18.1954	averaged	1.30097	Microglia
427	4_fetal_latemid	19.8077	averaged	1.29786	Microglia
428	4_fetal_latemid	29.4816	averaged	1.30531	Microglia
429	4_fetal_latemid	31.0939	averaged	1.30983	Microglia
430	4_fetal_latemid	37.5432	averaged	1.33284	Microglia
431	4_fetal_latemid	23.0324	averaged	1.29581	Microglia
432	4_fetal_latemid	7.71538	averaged	1.35929	Microglia
433	4_fetal_latemid	5.2969	averaged	1.38127	Microglia
434	4_fetal_latemid	39.1555	averaged	1.3392	Microglia
435	4_fetal_latemid	19.0016	averaged	1.29923	Microglia
436	4_fetal_latemid	34.3186	averaged	1.32061	Microglia
437	4_fetal_latemid	1.26612	averaged	1.42138	Microglia
438	4_fetal_latemid	24.6447	averaged	1.29666	Microglia
439	4_fetal_latemid	38.3494	averaged	1.33601	Microglia
440	4_fetal_latemid	27.0632	averaged	1.29995	Microglia
441	4_fetal_latemid	39.9617	averaged	1.34241	Microglia
442	4_fetal_latemid	21.4201	averaged	1.29618	Microglia
443	4_fetal_latemid	10.94	averaged	1.33434	Microglia
444	4_fetal_latemid	6.10306	averaged	1.3737	Microglia
445	4_fetal_latemid	12.5523	averaged	1.32411	Microglia
446	4_fetal_latemid	17.3893	averaged	1.30308	Microglia
447	4_fetal_latemid	14.1646	averaged	1.31548	Microglia
448	4_fetal_latemid	23.8385	averaged	1.29609	Microglia
449	4_fetal_latemid	9.32769	averaged	1.34611	Microglia
450	4_fetal_latemid	2.87843	averaged	1.40504	Microglia
451	6_infancy_late	31.9001	averaged	1.31233	Microglia
452	6_infancy_late	8.52153	averaged	1.35253	Microglia
453	6_infancy_late	3.68459	averaged	1.39698	Microglia
454	6_infancy_late	4.49075	averaged	1.38904	Microglia
455	6_infancy_late	11.7462	averaged	1.32903	Microglia
456	6_infancy_late	35.9309	averaged	1.32661	Microglia
457	6_infancy_late	20.6139	averaged	1.29685	Microglia
458	6_infancy_late	0.459959	averaged	1.4296	Microglia
459	6_infancy_late	2.07227	averaged	1.41318	Microglia
460	6_infancy_late	35.1247	averaged	1.32357	Microglia
461	6_infancy_late	27.8693	averaged	1.30152	Microglia
462	6_infancy_late	15.7769	averaged	1.30848	Microglia
463	6_infancy_late	10.1338	averaged	1.34004	Microglia
464	6_infancy_late	14.9708	averaged	1.31178	Microglia
465	6_infancy_late	22.2262	averaged	1.29584	Microglia
466	6_infancy_late	16.5831	averaged	1.30559	Microglia
467	6_infancy_late	28.6755	averaged	1.30332	Microglia
468	6_infancy_late	33.5124	averaged	1.31774	Microglia
469	6_infancy_late	36.737	averaged	1.3297	Microglia
470	6_infancy_late	6.90922	averaged	1.36636	Microglia
471	6_infancy_late	32.7063	averaged	1.31498	Microglia
472	6_infancy_late	26.257	averaged	1.2986	Microglia
473	6_infancy_late	25.4508	averaged	1.2975	Microglia
474	6_infancy_late	30.2878	averaged	1.30748	Microglia
475	6_infancy_late	13.3585	averaged	1.31959	Microglia
476	6_infancy_late	18.1954	averaged	1.30097	Microglia
477	6_infancy_late	19.8077	averaged	1.29786	Microglia
478	6_infancy_late	29.4816	averaged	1.30531	Microglia
479	6_infancy_late	31.0939	averaged	1.30983	Microglia
480	6_infancy_late	37.5432	averaged	1.33284	Microglia
481	6_infancy_late	23.0324	averaged	1.29581	Microglia
482	6_infancy_late	7.71538	averaged	1.35929	Microglia
483	6_infancy_late	5.2969	averaged	1.38127	Microglia
484	6_infancy_late	39.1555	averaged	1.3392	Microglia
485	6_infancy_late	19.0016	averaged	1.29923	Microglia
486	6_infancy_late	34.3186	averaged	1.32061	Microglia
487	6_infancy_late	1.26612	averaged	1.42138	Microglia
488	6_infancy_late	24.6447	averaged	1.29666	Microglia
489	6_infancy_late	38.3494	averaged	1.33601	Microglia
490	6_infancy_late	27.0632	averaged	1.29995	Microglia
491	6_infancy_late	39.9617	averaged	1.34241	Microglia
492	6_infancy_late	21.4201	averaged	1.29618	Microglia
493	6_infancy_late	10.94	averaged	1.33434	Microglia
494	6_infancy_late	6.10306	averaged	1.3737	Microglia
495	6_infancy_late	12.5523	averaged	1.32411	Microglia
496	6_infancy_late	17.3893	averaged	1.30308	Microglia
497	6_infancy_late	14.1646	averaged	1.31548	Microglia
498	6_infancy_late	23.8385	averaged	1.29609	Microglia
499	6_infancy_late	9.32769	averaged	1.34611	Microglia
500	6_infancy_late	2.87843	averaged	1.40504	Microglia
501	9a_adolescence	3.68459	averaged	1.38315	Microglia
502	9a_adolescence	23.8385	averaged	1.06778	Microglia
503	9a_adolescence	15.7769	averaged	1.15167	Microglia
504	9a_adolescence	25.4508	averaged	1.05689	Microglia
505	9a_adolescence	18.1954	averaged	1.12143	Microglia
506	9a_adolescence	33.5124	averaged	1.03419	Microglia
507	9a_adolescence	11.7462	averaged	1.21325	Microglia
508	9a_adolescence	36.737	averaged	1.03777	Microglia
509	9a_adolescence	16.5831	averaged	1.14107	Microglia
510	9a_adolescence	37.5432	averaged	1.03936	Microglia
511	9a_adolescence	2.07227	averaged	1.4226	Microglia
512	9a_adolescence	19.0016	averaged	1.11233	Microglia
513	9a_adolescence	7.71538	averaged	1.29086	Microglia
514	9a_adolescence	14.9708	averaged	1.1628	Microglia
515	9a_adolescence	6.10306	averaged	1.32635	Microglia
516	9a_adolescence	10.94	averaged	1.22744	Microglia
517	9a_adolescence	39.9617	averaged	1.04495	Microglia
518	9a_adolescence	28.6755	averaged	1.04142	Microglia
519	9a_adolescence	38.3494	averaged	1.04113	Microglia
520	9a_adolescence	27.0632	averaged	1.04809	Microglia
521	9a_adolescence	4.49075	averaged	1.36383	Microglia
522	9a_adolescence	27.8693	averaged	1.04448	Microglia
523	9a_adolescence	13.3585	averaged	1.1868	Microglia
524	9a_adolescence	21.4201	averaged	1.08789	Microglia
525	9a_adolescence	5.2969	averaged	1.34487	Microglia
526	9a_adolescence	31.9001	averaged	1.03463	Microglia
527	9a_adolescence	19.8077	averaged	1.10371	Microglia
528	9a_adolescence	0.459959	averaged	1.46258	Microglia
529	9a_adolescence	35.1247	averaged	1.03533	Microglia
530	9a_adolescence	34.3186	averaged	1.03458	Microglia
531	9a_adolescence	23.0324	averaged	1.07399	Microglia
532	9a_adolescence	24.6447	averaged	1.06208	Microglia
533	9a_adolescence	32.7063	averaged	1.03419	Microglia
534	9a_adolescence	12.5523	averaged	1.19971	Microglia
535	9a_adolescence	31.0939	averaged	1.03553	Microglia
536	9a_adolescence	26.257	averaged	1.05223	Microglia
537	9a_adolescence	22.2262	averaged	1.08069	Microglia
538	9a_adolescence	17.3893	averaged	1.131	Microglia
539	9a_adolescence	8.52153	averaged	1.27401	Microglia
540	9a_adolescence	1.26612	averaged	1.44256	Microglia
541	9a_adolescence	20.6139	averaged	1.09556	Microglia
542	9a_adolescence	30.2878	averaged	1.03695	Microglia
543	9a_adolescence	10.1338	averaged	1.2423	Microglia
544	9a_adolescence	35.9309	averaged	1.03641	Microglia
545	9a_adolescence	2.87843	averaged	1.40276	Microglia
546	9a_adolescence	9.32769	averaged	1.25782	Microglia
547	9a_adolescence	29.4816	averaged	1.03891	Microglia
548	9a_adolescence	14.1646	averaged	1.17451	Microglia
549	9a_adolescence	6.90922	averaged	1.30832	Microglia
550	9a_adolescence	39.1555	averaged	1.04301	Microglia
551	7_childhood_early	3.68459	averaged	1.38315	Microglia
552	7_childhood_early	23.8385	averaged	1.06778	Microglia
553	7_childhood_early	15.7769	averaged	1.15167	Microglia
554	7_childhood_early	25.4508	averaged	1.05689	Microglia
555	7_childhood_early	18.1954	averaged	1.12143	Microglia
556	7_childhood_early	33.5124	averaged	1.03419	Microglia
557	7_childhood_early	11.7462	averaged	1.21325	Microglia
558	7_childhood_early	36.737	averaged	1.03777	Microglia
559	7_childhood_early	16.5831	averaged	1.14107	Microglia
560	7_childhood_early	37.5432	averaged	1.03936	Microglia
561	7_childhood_early	2.07227	averaged	1.4226	Microglia
562	7_childhood_early	19.0016	averaged	1.11233	Microglia
563	7_childhood_early	7.71538	averaged	1.29086	Microglia
564	7_childhood_early	14.9708	averaged	1.1628	Microglia
565	7_childhood_early	6.10306	averaged	1.32635	Microglia
566	7_childhood_early	10.94	averaged	1.22744	Microglia
567	7_childhood_early	39.9617	averaged	1.04495	Microglia
568	7_childhood_early	28.6755	averaged	1.04142	Microglia
569	7_childhood_early	38.3494	averaged	1.04113	Microglia
570	7_childhood_early	27.0632	averaged	1.04809	Microglia
571	7_childhood_early	4.49075	averaged	1.36383	Microglia
572	7_childhood_early	27.8693	averaged	1.04448	Microglia
573	7_childhood_early	13.3585	averaged	1.1868	Microglia
574	7_childhood_early	21.4201	averaged	1.08789	Microglia
575	7_childhood_early	5.2969	averaged	1.34487	Microglia
576	7_childhood_early	31.9001	averaged	1.03463	Microglia
577	7_childhood_early	19.8077	averaged	1.10371	Microglia
578	7_childhood_early	0.459959	averaged	1.46258	Microglia
579	7_childhood_early	35.1247	averaged	1.03533	Microglia
580	7_childhood_early	34.3186	averaged	1.03458	Microglia
581	7_childhood_early	23.0324	averaged	1.07399	Microglia
582	7_childhood_early	24.6447	averaged	1.06208	Microglia
583	7_childhood_early	32.7063	averaged	1.03419	Microglia
584	7_childhood_early	12.5523	averaged	1.19971	Microglia
585	7_childhood_early	31.0939	averaged	1.03553	Microglia
586	7_childhood_early	26.257	averaged	1.05223	Microglia
587	7_childhood_early	22.2262	averaged	1.08069	Microglia
588	7_childhood_early	17.3893	averaged	1.131	Microglia
589	7_childhood_early	8.52153	averaged	1.27401	Microglia
590	7_childhood_early	1.26612	averaged	1.44256	Microglia
591	7_childhood_early	20.6139	averaged	1.09556	Microglia
592	7_childhood_early	30.2878	averaged	1.03695	Microglia
593	7_childhood_early	10.1338	averaged	1.2423	Microglia
594	7_childhood_early	35.9309	averaged	1.03641	Microglia
595	7_childhood_early	2.87843	averaged	1.40276	Microglia
596	7_childhood_early	9.32769	averaged	1.25782	Microglia
597	7_childhood_early	29.4816	averaged	1.03891	Microglia
598	7_childhood_early	14.1646	averaged	1.17451	Microglia
599	7_childhood_early	6.90922	averaged	1.30832	Microglia
600	7_childhood_early	39.1555	averaged	1.04301	Microglia
601	1_fetal_early	34.3186	averaged	0.0774502	Microglia
602	1_fetal_early	29.4816	averaged	0.0983267	Microglia
603	1_fetal_early	27.8693	averaged	0.106195	Microglia
604	1_fetal_early	17.3893	averaged	0.18016	Microglia
605	1_fetal_early	22.2262	averaged	0.140054	Microglia
606	1_fetal_early	3.68459	averaged	0.349177	Microglia
607	1_fetal_early	31.0939	averaged	0.0909935	Microglia
608	1_fetal_early	1.26612	averaged	0.383361	Microglia
609	1_fetal_early	39.9617	averaged	0.055202	Microglia
610	1_fetal_early	10.94	averaged	0.251607	Microglia
611	1_fetal_early	12.5523	averaged	0.232003	Microglia
612	1_fetal_early	18.1954	averaged	0.172647	Microglia
613	1_fetal_early	19.8077	averaged	0.158633	Microglia
614	1_fetal_early	2.87843	averaged	0.360545	Microglia
615	1_fetal_early	27.0632	averaged	0.110375	Microglia
616	1_fetal_early	32.7063	averaged	0.0840718	Microglia
617	1_fetal_early	13.3585	averaged	0.222602	Microglia
618	1_fetal_early	24.6447	averaged	0.124119	Microglia
619	1_fetal_early	36.737	averaged	0.0678382	Microglia
620	1_fetal_early	9.32769	averaged	0.272159	Microglia
621	1_fetal_early	8.52153	averaged	0.28274	Microglia
622	1_fetal_early	33.5124	averaged	0.0807304	Microglia
623	1_fetal_early	14.1646	averaged	0.213489	Microglia
624	1_fetal_early	6.10306	averaged	0.315453	Microglia
625	1_fetal_early	11.7462	averaged	0.241677	Microglia
626	1_fetal_early	23.0324	averaged	0.134469	Microglia
627	1_fetal_early	30.2878	averaged	0.0946017	Microglia
628	1_fetal_early	35.1247	averaged	0.0742172	Microglia
629	1_fetal_early	4.49075	averaged	0.337859	Microglia
630	1_fetal_early	7.71538	averaged	0.293496	Microglia
631	1_fetal_early	35.9309	averaged	0.0710175	Microglia
632	1_fetal_early	15.7769	averaged	0.196183	Microglia
633	1_fetal_early	25.4508	averaged	0.119319	Microglia
634	1_fetal_early	5.2969	averaged	0.32661	Microglia
635	1_fetal_early	37.5432	averaged	0.0646706	Microglia
636	1_fetal_early	19.0016	averaged	0.165472	Microglia
637	1_fetal_early	39.1555	averaged	0.0583549	Microglia
638	1_fetal_early	20.6139	averaged	0.152123	Microglia
639	1_fetal_early	0.459959	averaged	0.394784	Microglia
640	1_fetal_early	31.9001	averaged	0.0874882	Microglia
641	1_fetal_early	26.257	averaged	0.114744	Microglia
642	1_fetal_early	23.8385	averaged	0.129163	Microglia
643	1_fetal_early	21.4201	averaged	0.145934	Microglia
644	1_fetal_early	14.9708	averaged	0.204679	Microglia
645	1_fetal_early	6.90922	averaged	0.304408	Microglia
646	1_fetal_early	28.6755	averaged	0.102185	Microglia
647	1_fetal_early	16.5831	averaged	0.188008	Microglia
648	1_fetal_early	38.3494	averaged	0.0615103	Microglia
649	1_fetal_early	10.1338	averaged	0.261774	Microglia
650	1_fetal_early	2.07227	averaged	0.371945	Microglia
651	9b_adulthood	33.5124	averaged	5.40583	Astrocyte
652	9b_adulthood	26.257	averaged	5.25939	Astrocyte
653	9b_adulthood	28.6755	averaged	5.3082	Astrocyte
654	9b_adulthood	24.6447	averaged	5.22684	Astrocyte
655	9b_adulthood	39.1555	averaged	5.51973	Astrocyte
656	9b_adulthood	10.1338	averaged	4.93395	Astrocyte
657	9b_adulthood	1.26612	averaged	4.75497	Astrocyte
658	9b_adulthood	20.6139	averaged	5.14548	Astrocyte
659	9b_adulthood	39.9617	averaged	5.536	Astrocyte
660	9b_adulthood	32.7063	averaged	5.38956	Astrocyte
661	9b_adulthood	2.07227	averaged	4.77124	Astrocyte
662	9b_adulthood	27.0632	averaged	5.27566	Astrocyte
663	9b_adulthood	31.0939	averaged	5.35701	Astrocyte
664	9b_adulthood	18.1954	averaged	5.09667	Astrocyte
665	9b_adulthood	27.8693	averaged	5.29193	Astrocyte
666	9b_adulthood	0.459959	averaged	4.7387	Astrocyte
667	9b_adulthood	19.0016	averaged	5.11294	Astrocyte
668	9b_adulthood	23.0324	averaged	5.1943	Astrocyte
669	9b_adulthood	2.87843	averaged	4.78751	Astrocyte
670	9b_adulthood	31.9001	averaged	5.37329	Astrocyte
671	9b_adulthood	9.32769	averaged	4.91768	Astrocyte
672	9b_adulthood	29.4816	averaged	5.32447	Astrocyte
673	9b_adulthood	6.10306	averaged	4.8526	Astrocyte
674	9b_adulthood	10.94	averaged	4.95023	Astrocyte
675	9b_adulthood	3.68459	averaged	4.80378	Astrocyte
676	9b_adulthood	37.5432	averaged	5.48719	Astrocyte
677	9b_adulthood	22.2262	averaged	5.17803	Astrocyte
678	9b_adulthood	23.8385	averaged	5.21057	Astrocyte
679	9b_adulthood	4.49075	averaged	4.82005	Astrocyte
680	9b_adulthood	34.3186	averaged	5.4221	Astrocyte
681	9b_adulthood	38.3494	averaged	5.50346	Astrocyte
682	9b_adulthood	6.90922	averaged	4.86887	Astrocyte
683	9b_adulthood	25.4508	averaged	5.24311	Astrocyte
684	9b_adulthood	21.4201	averaged	5.16176	Astrocyte
685	9b_adulthood	35.1247	averaged	5.43837	Astrocyte
686	9b_adulthood	12.5523	averaged	4.98277	Astrocyte
687	9b_adulthood	7.71538	averaged	4.88514	Astrocyte
688	9b_adulthood	35.9309	averaged	5.45464	Astrocyte
689	9b_adulthood	14.9708	averaged	5.03158	Astrocyte
690	9b_adulthood	17.3893	averaged	5.0804	Astrocyte
691	9b_adulthood	13.3585	averaged	4.99904	Astrocyte
692	9b_adulthood	5.2969	averaged	4.83633	Astrocyte
693	9b_adulthood	16.5831	averaged	5.06413	Astrocyte
694	9b_adulthood	30.2878	averaged	5.34074	Astrocyte
695	9b_adulthood	19.8077	averaged	5.12921	Astrocyte
696	9b_adulthood	8.52153	averaged	4.90141	Astrocyte
697	9b_adulthood	14.1646	averaged	5.01531	Astrocyte
698	9b_adulthood	15.7769	averaged	5.04786	Astrocyte
699	9b_adulthood	11.7462	averaged	4.9665	Astrocyte
700	9b_adulthood	36.737	averaged	5.47091	Astrocyte
701	9a_adolescence	33.5124	averaged	5.40583	Astrocyte
702	9a_adolescence	26.257	averaged	5.25939	Astrocyte
703	9a_adolescence	28.6755	averaged	5.3082	Astrocyte
704	9a_adolescence	24.6447	averaged	5.22684	Astrocyte
705	9a_adolescence	39.1555	averaged	5.51973	Astrocyte
706	9a_adolescence	10.1338	averaged	4.93395	Astrocyte
707	9a_adolescence	1.26612	averaged	4.75497	Astrocyte
708	9a_adolescence	20.6139	averaged	5.14548	Astrocyte
709	9a_adolescence	39.9617	averaged	5.536	Astrocyte
710	9a_adolescence	32.7063	averaged	5.38956	Astrocyte
711	9a_adolescence	2.07227	averaged	4.77124	Astrocyte
712	9a_adolescence	27.0632	averaged	5.27566	Astrocyte
713	9a_adolescence	31.0939	averaged	5.35701	Astrocyte
714	9a_adolescence	18.1954	averaged	5.09667	Astrocyte
715	9a_adolescence	27.8693	averaged	5.29193	Astrocyte
716	9a_adolescence	0.459959	averaged	4.7387	Astrocyte
717	9a_adolescence	19.0016	averaged	5.11294	Astrocyte
718	9a_adolescence	23.0324	averaged	5.1943	Astrocyte
719	9a_adolescence	2.87843	averaged	4.78751	Astrocyte
720	9a_adolescence	31.9001	averaged	5.37329	Astrocyte
721	9a_adolescence	9.32769	averaged	4.91768	Astrocyte
722	9a_adolescence	29.4816	averaged	5.32447	Astrocyte
723	9a_adolescence	6.10306	averaged	4.8526	Astrocyte
724	9a_adolescence	10.94	averaged	4.95023	Astrocyte
725	9a_adolescence	3.68459	averaged	4.80378	Astrocyte
726	9a_adolescence	37.5432	averaged	5.48719	Astrocyte
727	9a_adolescence	22.2262	averaged	5.17803	Astrocyte
728	9a_adolescence	23.8385	averaged	5.21057	Astrocyte
729	9a_adolescence	4.49075	averaged	4.82005	Astrocyte
730	9a_adolescence	34.3186	averaged	5.4221	Astrocyte
731	9a_adolescence	38.3494	averaged	5.50346	Astrocyte
732	9a_adolescence	6.90922	averaged	4.86887	Astrocyte
733	9a_adolescence	25.4508	averaged	5.24311	Astrocyte
734	9a_adolescence	21.4201	averaged	5.16176	Astrocyte
735	9a_adolescence	35.1247	averaged	5.43837	Astrocyte
736	9a_adolescence	12.5523	averaged	4.98277	Astrocyte
737	9a_adolescence	7.71538	averaged	4.88514	Astrocyte
738	9a_adolescence	35.9309	averaged	5.45464	Astrocyte
739	9a_adolescence	14.9708	averaged	5.03158	Astrocyte
740	9a_adolescence	17.3893	averaged	5.0804	Astrocyte
741	9a_adolescence	13.3585	averaged	4.99904	Astrocyte
742	9a_adolescence	5.2969	averaged	4.83633	Astrocyte
743	9a_adolescence	16.5831	averaged	5.06413	Astrocyte
744	9a_adolescence	30.2878	averaged	5.34074	Astrocyte
745	9a_adolescence	19.8077	averaged	5.12921	Astrocyte
746	9a_adolescence	8.52153	averaged	4.90141	Astrocyte
747	9a_adolescence	14.1646	averaged	5.01531	Astrocyte
748	9a_adolescence	15.7769	averaged	5.04786	Astrocyte
749	9a_adolescence	11.7462	averaged	4.9665	Astrocyte
750	9a_adolescence	36.737	averaged	5.47091	Astrocyte
751	1_fetal_early	22.2262	averaged	1.33429	Microglia
752	1_fetal_early	4.49075	averaged	1.5603	Microglia
753	1_fetal_early	23.8385	averaged	1.31374	Microglia
754	1_fetal_early	27.0632	averaged	1.27265	Microglia
755	1_fetal_early	6.10306	averaged	1.53975	Microglia
756	1_fetal_early	16.5831	averaged	1.4062	Microglia
757	1_fetal_early	12.5523	averaged	1.45757	Microglia
758	1_fetal_early	23.0324	averaged	1.32402	Microglia
759	1_fetal_early	14.9708	averaged	1.42675	Microglia
760	1_fetal_early	6.90922	averaged	1.52948	Microglia
761	1_fetal_early	8.52153	averaged	1.50893	Microglia
762	1_fetal_early	15.7769	averaged	1.41647	Microglia
763	1_fetal_early	39.1555	averaged	1.11855	Microglia
764	1_fetal_early	35.9309	averaged	1.15965	Microglia
765	1_fetal_early	38.3494	averaged	1.12883	Microglia
766	1_fetal_early	10.1338	averaged	1.48838	Microglia
767	1_fetal_early	2.87843	averaged	1.58084	Microglia
768	1_fetal_early	26.257	averaged	1.28292	Microglia
769	1_fetal_early	9.32769	averaged	1.49866	Microglia
770	1_fetal_early	11.7462	averaged	1.46784	Microglia
771	1_fetal_early	36.737	averaged	1.14937	Microglia
772	1_fetal_early	34.3186	averaged	1.18019	Microglia
773	1_fetal_early	37.5432	averaged	1.1391	Microglia
774	1_fetal_early	10.94	averaged	1.47811	Microglia
775	1_fetal_early	3.68459	averaged	1.57057	Microglia
776	1_fetal_early	20.6139	averaged	1.35483	Microglia
777	1_fetal_early	25.4508	averaged	1.2932	Microglia
778	1_fetal_early	35.1247	averaged	1.16992	Microglia
779	1_fetal_early	17.3893	averaged	1.39593	Microglia
780	1_fetal_early	27.8693	averaged	1.26238	Microglia
781	1_fetal_early	21.4201	averaged	1.34456	Microglia
782	1_fetal_early	0.459959	averaged	1.61166	Microglia
783	1_fetal_early	39.9617	averaged	1.10828	Microglia
784	1_fetal_early	13.3585	averaged	1.44729	Microglia
785	1_fetal_early	31.9001	averaged	1.21101	Microglia
786	1_fetal_early	1.26612	averaged	1.60139	Microglia
787	1_fetal_early	19.8077	averaged	1.36511	Microglia
788	1_fetal_early	18.1954	averaged	1.38565	Microglia
789	1_fetal_early	2.07227	averaged	1.59112	Microglia
790	1_fetal_early	5.2969	averaged	1.55002	Microglia
791	1_fetal_early	29.4816	averaged	1.24183	Microglia
792	1_fetal_early	32.7063	averaged	1.20074	Microglia
793	1_fetal_early	7.71538	averaged	1.5192	Microglia
794	1_fetal_early	33.5124	averaged	1.19046	Microglia
795	1_fetal_early	31.0939	averaged	1.22128	Microglia
796	1_fetal_early	28.6755	averaged	1.2521	Microglia
797	1_fetal_early	19.0016	averaged	1.37538	Microglia
798	1_fetal_early	14.1646	averaged	1.43702	Microglia
799	1_fetal_early	24.6447	averaged	1.30347	Microglia
800	1_fetal_early	30.2878	averaged	1.23156	Microglia
801	1_fetal_early	6.90922	averaged	3.08399	Microglia
802	1_fetal_early	27.0632	averaged	2.21001	Microglia
803	1_fetal_early	19.8077	averaged	2.35798	Microglia
804	1_fetal_early	17.3893	averaged	2.52423	Microglia
805	1_fetal_early	15.7769	averaged	2.65218	Microglia
806	1_fetal_early	32.7063	averaged	2.3948	Microglia
807	1_fetal_early	4.49075	averaged	3.03495	Microglia
808	1_fetal_early	35.1247	averaged	2.51323	Microglia
809	1_fetal_early	34.3186	averaged	2.4725	Microglia
810	1_fetal_early	37.5432	averaged	2.63783	Microglia
811	1_fetal_early	19.0016	averaged	2.40831	Microglia
812	1_fetal_early	11.7462	averaged	2.9483	Microglia
813	1_fetal_early	2.87843	averaged	2.97138	Microglia
814	1_fetal_early	9.32769	averaged	3.05652	Microglia
815	1_fetal_early	30.2878	averaged	2.29449	Microglia
816	1_fetal_early	36.737	averaged	2.59622	Microglia
817	1_fetal_early	31.9001	averaged	2.35875	Microglia
818	1_fetal_early	14.9708	averaged	2.71703	Microglia
819	1_fetal_early	18.1954	averaged	2.46407	Microglia
820	1_fetal_early	1.26612	averaged	2.89347	Microglia
821	1_fetal_early	35.9309	averaged	2.55461	Microglia
822	1_fetal_early	6.10306	averaged	3.07504	Microglia
823	1_fetal_early	23.8385	averaged	2.20781	Microglia
824	1_fetal_early	24.6447	averaged	2.1991	Microglia
825	1_fetal_early	38.3494	averaged	2.67938	Microglia
826	1_fetal_early	26.257	averaged	2.20064	Microglia
827	1_fetal_early	27.8693	averaged	2.22451	Microglia
828	1_fetal_early	10.1338	averaged	3.02874	Microglia
829	1_fetal_early	14.1646	averaged	2.7805	Microglia
830	1_fetal_early	13.3585	averaged	2.84114	Microglia
831	1_fetal_early	0.459959	averaged	2.85245	Microglia
832	1_fetal_early	7.71538	averaged	3.08433	Microglia
833	1_fetal_early	33.5124	averaged	2.43287	Microglia
834	1_fetal_early	8.52153	averaged	3.07522	Microglia
835	1_fetal_early	10.94	averaged	2.99241	Microglia
836	1_fetal_early	2.07227	averaged	2.93356	Microglia
837	1_fetal_early	23.0324	averaged	2.22342	Microglia
838	1_fetal_early	21.4201	averaged	2.27648	Microglia
839	1_fetal_early	5.2969	averaged	3.0584	Microglia
840	1_fetal_early	22.2262	averaged	2.24631	Microglia
841	1_fetal_early	12.5523	averaged	2.8975	Microglia
842	1_fetal_early	20.6139	averaged	2.31383	Microglia
843	1_fetal_early	28.6755	averaged	2.24372	Microglia
844	1_fetal_early	39.9617	averaged	2.76239	Microglia
845	1_fetal_early	31.0939	averaged	2.32516	Microglia
846	1_fetal_early	25.4508	averaged	2.19686	Microglia
847	1_fetal_early	16.5831	averaged	2.58742	Microglia
848	1_fetal_early	39.1555	averaged	2.7209	Microglia
849	1_fetal_early	29.4816	averaged	2.2672	Microglia
850	1_fetal_early	3.68459	averaged	3.0056	Microglia
851	4_fetal_latemid	35.9309	averaged	5.7332	Astrocyte
852	4_fetal_latemid	32.7063	averaged	5.78973	Astrocyte
853	4_fetal_latemid	14.1646	averaged	6.25742	Astrocyte
854	4_fetal_latemid	17.3893	averaged	6.14743	Astrocyte
855	4_fetal_latemid	37.5432	averaged	5.70536	Astrocyte
856	4_fetal_latemid	7.71538	averaged	6.51175	Astrocyte
857	4_fetal_latemid	6.10306	averaged	6.58019	Astrocyte
858	4_fetal_latemid	10.94	averaged	6.37982	Astrocyte
859	4_fetal_latemid	27.0632	averaged	5.89748	Astrocyte
860	4_fetal_latemid	22.2262	averaged	6.00859	Astrocyte
861	4_fetal_latemid	31.9001	averaged	5.80424	Astrocyte
862	4_fetal_latemid	9.32769	averaged	6.44481	Astrocyte
863	4_fetal_latemid	19.8077	averaged	6.07409	Astrocyte
864	4_fetal_latemid	39.9617	averaged	5.66371	Astrocyte
865	4_fetal_latemid	14.9708	averaged	6.22867	Astrocyte
866	4_fetal_latemid	23.8385	averaged	5.96891	Astrocyte
867	4_fetal_latemid	20.6139	averaged	6.05141	Astrocyte
868	4_fetal_latemid	0.459959	averaged	6.82567	Astrocyte
869	4_fetal_latemid	19.0016	averaged	6.09764	Astrocyte
870	4_fetal_latemid	15.7769	averaged	6.20074	Astrocyte
871	4_fetal_latemid	1.26612	averaged	6.79039	Astrocyte
872	4_fetal_latemid	30.2878	averaged	5.83399	Astrocyte
873	4_fetal_latemid	34.3186	averaged	5.76123	Astrocyte
874	4_fetal_latemid	36.737	averaged	5.71927	Astrocyte
875	4_fetal_latemid	16.5831	averaged	6.17365	Astrocyte
876	4_fetal_latemid	5.2969	averaged	6.61485	Astrocyte
877	4_fetal_latemid	12.5523	averaged	6.31722	Astrocyte
878	4_fetal_latemid	26.257	averaged	5.91447	Astrocyte
879	4_fetal_latemid	23.0324	averaged	5.98838	Astrocyte
880	4_fetal_latemid	8.52153	averaged	6.47806	Astrocyte
881	4_fetal_latemid	10.1338	averaged	6.41204	Astrocyte
882	4_fetal_latemid	2.87843	averaged	6.71991	Astrocyte
883	4_fetal_latemid	4.49075	averaged	6.64972	Astrocyte
884	4_fetal_latemid	29.4816	averaged	5.84929	Astrocyte
885	4_fetal_latemid	28.6755	averaged	5.86495	Astrocyte
886	4_fetal_latemid	31.0939	averaged	5.81898	Astrocyte
887	4_fetal_latemid	13.3585	averaged	6.28695	Astrocyte
888	4_fetal_latemid	27.8693	averaged	5.88099	Astrocyte
889	4_fetal_latemid	35.1247	averaged	5.74718	Astrocyte
890	4_fetal_latemid	39.1555	averaged	5.67759	Astrocyte
891	4_fetal_latemid	24.6447	averaged	5.95013	Astrocyte
892	4_fetal_latemid	6.90922	averaged	6.54581	Astrocyte
893	4_fetal_latemid	38.3494	averaged	5.69147	Astrocyte
894	4_fetal_latemid	25.4508	averaged	5.932	Astrocyte
895	4_fetal_latemid	11.7462	averaged	6.34819	Astrocyte
896	4_fetal_latemid	3.68459	averaged	6.68476	Astrocyte
897	4_fetal_latemid	21.4201	averaged	6.02959	Astrocyte
898	4_fetal_latemid	33.5124	averaged	5.7754	Astrocyte
899	4_fetal_latemid	2.07227	averaged	6.75513	Astrocyte
900	4_fetal_latemid	18.1954	averaged	6.12209	Astrocyte
901	2_fetal_earlymid	35.9309	averaged	5.7332	Astrocyte
902	2_fetal_earlymid	32.7063	averaged	5.78973	Astrocyte
903	2_fetal_earlymid	14.1646	averaged	6.25742	Astrocyte
904	2_fetal_earlymid	17.3893	averaged	6.14743	Astrocyte
905	2_fetal_earlymid	37.5432	averaged	5.70536	Astrocyte
906	2_fetal_earlymid	7.71538	averaged	6.51175	Astrocyte
907	2_fetal_earlymid	6.10306	averaged	6.58019	Astrocyte
908	2_fetal_earlymid	10.94	averaged	6.37982	Astrocyte
909	2_fetal_earlymid	27.0632	averaged	5.89748	Astrocyte
910	2_fetal_earlymid	22.2262	averaged	6.00859	Astrocyte
911	2_fetal_earlymid	31.9001	averaged	5.80424	Astrocyte
912	2_fetal_earlymid	9.32769	averaged	6.44481	Astrocyte
913	2_fetal_earlymid	19.8077	averaged	6.07409	Astrocyte
914	2_fetal_earlymid	39.9617	averaged	5.66371	Astrocyte
915	2_fetal_earlymid	14.9708	averaged	6.22867	Astrocyte
916	2_fetal_earlymid	23.8385	averaged	5.96891	Astrocyte
917	2_fetal_earlymid	20.6139	averaged	6.05141	Astrocyte
918	2_fetal_earlymid	0.459959	averaged	6.82567	Astrocyte
919	2_fetal_earlymid	19.0016	averaged	6.09764	Astrocyte
920	2_fetal_earlymid	15.7769	averaged	6.20074	Astrocyte
921	2_fetal_earlymid	1.26612	averaged	6.79039	Astrocyte
922	2_fetal_earlymid	30.2878	averaged	5.83399	Astrocyte
923	2_fetal_earlymid	34.3186	averaged	5.76123	Astrocyte
924	2_fetal_earlymid	36.737	averaged	5.71927	Astrocyte
925	2_fetal_earlymid	16.5831	averaged	6.17365	Astrocyte
926	2_fetal_earlymid	5.2969	averaged	6.61485	Astrocyte
927	2_fetal_earlymid	12.5523	averaged	6.31722	Astrocyte
928	2_fetal_earlymid	26.257	averaged	5.91447	Astrocyte
929	2_fetal_earlymid	23.0324	averaged	5.98838	Astrocyte
930	2_fetal_earlymid	8.52153	averaged	6.47806	Astrocyte
931	2_fetal_earlymid	10.1338	averaged	6.41204	Astrocyte
932	2_fetal_earlymid	2.87843	averaged	6.71991	Astrocyte
933	2_fetal_earlymid	4.49075	averaged	6.64972	Astrocyte
934	2_fetal_earlymid	29.4816	averaged	5.84929	Astrocyte
935	2_fetal_earlymid	28.6755	averaged	5.86495	Astrocyte
936	2_fetal_earlymid	31.0939	averaged	5.81898	Astrocyte
937	2_fetal_earlymid	13.3585	averaged	6.28695	Astrocyte
938	2_fetal_earlymid	27.8693	averaged	5.88099	Astrocyte
939	2_fetal_earlymid	35.1247	averaged	5.74718	Astrocyte
940	2_fetal_earlymid	39.1555	averaged	5.67759	Astrocyte
941	2_fetal_earlymid	24.6447	averaged	5.95013	Astrocyte
942	2_fetal_earlymid	6.90922	averaged	6.54581	Astrocyte
943	2_fetal_earlymid	38.3494	averaged	5.69147	Astrocyte
944	2_fetal_earlymid	25.4508	averaged	5.932	Astrocyte
945	2_fetal_earlymid	11.7462	averaged	6.34819	Astrocyte
946	2_fetal_earlymid	3.68459	averaged	6.68476	Astrocyte
947	2_fetal_earlymid	21.4201	averaged	6.02959	Astrocyte
948	2_fetal_earlymid	33.5124	averaged	5.7754	Astrocyte
949	2_fetal_earlymid	2.07227	averaged	6.75513	Astrocyte
950	2_fetal_earlymid	18.1954	averaged	6.12209	Astrocyte
951	3_fetal_late	35.9309	averaged	5.7332	Astrocyte
952	3_fetal_late	32.7063	averaged	5.78973	Astrocyte
953	3_fetal_late	14.1646	averaged	6.25742	Astrocyte
954	3_fetal_late	17.3893	averaged	6.14743	Astrocyte
955	3_fetal_late	37.5432	averaged	5.70536	Astrocyte
956	3_fetal_late	7.71538	averaged	6.51175	Astrocyte
957	3_fetal_late	6.10306	averaged	6.58019	Astrocyte
958	3_fetal_late	10.94	averaged	6.37982	Astrocyte
959	3_fetal_late	27.0632	averaged	5.89748	Astrocyte
960	3_fetal_late	22.2262	averaged	6.00859	Astrocyte
961	3_fetal_late	31.9001	averaged	5.80424	Astrocyte
962	3_fetal_late	9.32769	averaged	6.44481	Astrocyte
963	3_fetal_late	19.8077	averaged	6.07409	Astrocyte
964	3_fetal_late	39.9617	averaged	5.66371	Astrocyte
965	3_fetal_late	14.9708	averaged	6.22867	Astrocyte
966	3_fetal_late	23.8385	averaged	5.96891	Astrocyte
967	3_fetal_late	20.6139	averaged	6.05141	Astrocyte
968	3_fetal_late	0.459959	averaged	6.82567	Astrocyte
969	3_fetal_late	19.0016	averaged	6.09764	Astrocyte
970	3_fetal_late	15.7769	averaged	6.20074	Astrocyte
971	3_fetal_late	1.26612	averaged	6.79039	Astrocyte
972	3_fetal_late	30.2878	averaged	5.83399	Astrocyte
973	3_fetal_late	34.3186	averaged	5.76123	Astrocyte
974	3_fetal_late	36.737	averaged	5.71927	Astrocyte
975	3_fetal_late	16.5831	averaged	6.17365	Astrocyte
976	3_fetal_late	5.2969	averaged	6.61485	Astrocyte
977	3_fetal_late	12.5523	averaged	6.31722	Astrocyte
978	3_fetal_late	26.257	averaged	5.91447	Astrocyte
979	3_fetal_late	23.0324	averaged	5.98838	Astrocyte
980	3_fetal_late	8.52153	averaged	6.47806	Astrocyte
981	3_fetal_late	10.1338	averaged	6.41204	Astrocyte
982	3_fetal_late	2.87843	averaged	6.71991	Astrocyte
983	3_fetal_late	4.49075	averaged	6.64972	Astrocyte
984	3_fetal_late	29.4816	averaged	5.84929	Astrocyte
985	3_fetal_late	28.6755	averaged	5.86495	Astrocyte
986	3_fetal_late	31.0939	averaged	5.81898	Astrocyte
987	3_fetal_late	13.3585	averaged	6.28695	Astrocyte
988	3_fetal_late	27.8693	averaged	5.88099	Astrocyte
989	3_fetal_late	35.1247	averaged	5.74718	Astrocyte
990	3_fetal_late	39.1555	averaged	5.67759	Astrocyte
991	3_fetal_late	24.6447	averaged	5.95013	Astrocyte
992	3_fetal_late	6.90922	averaged	6.54581	Astrocyte
993	3_fetal_late	38.3494	averaged	5.69147	Astrocyte
994	3_fetal_late	25.4508	averaged	5.932	Astrocyte
995	3_fetal_late	11.7462	averaged	6.34819	Astrocyte
996	3_fetal_late	3.68459	averaged	6.68476	Astrocyte
997	3_fetal_late	21.4201	averaged	6.02959	Astrocyte
998	3_fetal_late	33.5124	averaged	5.7754	Astrocyte
999	3_fetal_late	2.07227	averaged	6.75513	Astrocyte
1000	3_fetal_late	18.1954	averaged	6.12209	Astrocyte
1001	7_childhood_early	1.26612	averaged	0.569161	Microglia
1002	7_childhood_early	10.94	averaged	0.527128	Microglia
1003	7_childhood_early	31.0939	averaged	0.439558	Microglia
1004	7_childhood_early	9.32769	averaged	0.534134	Microglia
1005	7_childhood_early	38.3494	averaged	0.408033	Microglia
1006	7_childhood_early	30.2878	averaged	0.443061	Microglia
1007	7_childhood_early	2.07227	averaged	0.565659	Microglia
1008	7_childhood_early	39.1555	averaged	0.40453	Microglia
1009	7_childhood_early	8.52153	averaged	0.537636	Microglia
1010	7_childhood_early	39.9617	averaged	0.401027	Microglia
1011	7_childhood_early	27.0632	averaged	0.457072	Microglia
1012	7_childhood_early	32.7063	averaged	0.432553	Microglia
1013	7_childhood_early	25.4508	averaged	0.464078	Microglia
1014	7_childhood_early	5.2969	averaged	0.551647	Microglia
1015	7_childhood_early	10.1338	averaged	0.530631	Microglia
1016	7_childhood_early	20.6139	averaged	0.485094	Microglia
1017	7_childhood_early	35.1247	averaged	0.422044	Microglia
1018	7_childhood_early	36.737	averaged	0.415039	Microglia
1019	7_childhood_early	37.5432	averaged	0.411536	Microglia
1020	7_childhood_early	0.459959	averaged	0.572664	Microglia
1021	7_childhood_early	18.1954	averaged	0.495603	Microglia
1022	7_childhood_early	2.87843	averaged	0.562156	Microglia
1023	7_childhood_early	14.1646	averaged	0.513117	Microglia
1024	7_childhood_early	26.257	averaged	0.460575	Microglia
1025	7_childhood_early	16.5831	averaged	0.502608	Microglia
1026	7_childhood_early	6.10306	averaged	0.548145	Microglia
1027	7_childhood_early	24.6447	averaged	0.46758	Microglia
1028	7_childhood_early	19.0016	averaged	0.4921	Microglia
1029	7_childhood_early	14.9708	averaged	0.509614	Microglia
1030	7_childhood_early	23.0324	averaged	0.474586	Microglia
1031	7_childhood_early	34.3186	averaged	0.425547	Microglia
1032	7_childhood_early	27.8693	averaged	0.453569	Microglia
1033	7_childhood_early	33.5124	averaged	0.42905	Microglia
1034	7_childhood_early	4.49075	averaged	0.55515	Microglia
1035	7_childhood_early	29.4816	averaged	0.446564	Microglia
1036	7_childhood_early	35.9309	averaged	0.418541	Microglia
1037	7_childhood_early	3.68459	averaged	0.558653	Microglia
1038	7_childhood_early	11.7462	averaged	0.523625	Microglia
1039	7_childhood_early	12.5523	averaged	0.520122	Microglia
1040	7_childhood_early	23.8385	averaged	0.471083	Microglia
1041	7_childhood_early	28.6755	averaged	0.450067	Microglia
1042	7_childhood_early	17.3893	averaged	0.499106	Microglia
1043	7_childhood_early	22.2262	averaged	0.478089	Microglia
1044	7_childhood_early	21.4201	averaged	0.481592	Microglia
1045	7_childhood_early	31.9001	averaged	0.436055	Microglia
1046	7_childhood_early	13.3585	averaged	0.51662	Microglia
1047	7_childhood_early	19.8077	averaged	0.488597	Microglia
1048	7_childhood_early	15.7769	averaged	0.506111	Microglia
1049	7_childhood_early	7.71538	averaged	0.541139	Microglia
1050	7_childhood_early	6.90922	averaged	0.544642	Microglia
1051	7_childhood_early	5.2969	averaged	4.4558	Astrocyte
1052	7_childhood_early	2.07227	averaged	4.64576	Astrocyte
1053	7_childhood_early	16.5831	averaged	3.79096	Astrocyte
1054	7_childhood_early	6.90922	averaged	4.36082	Astrocyte
1055	7_childhood_early	2.87843	averaged	4.59827	Astrocyte
1056	7_childhood_early	39.1555	averaged	2.46127	Astrocyte
1057	7_childhood_early	37.5432	averaged	2.55624	Astrocyte
1058	7_childhood_early	38.3494	averaged	2.50876	Astrocyte
1059	7_childhood_early	11.7462	averaged	4.07589	Astrocyte
1060	7_childhood_early	29.4816	averaged	3.03113	Astrocyte
1061	7_childhood_early	21.4201	averaged	3.50602	Astrocyte
1062	7_childhood_early	14.1646	averaged	3.93342	Astrocyte
1063	7_childhood_early	18.1954	averaged	3.69598	Astrocyte
1064	7_childhood_early	31.9001	averaged	2.88867	Astrocyte
1065	7_childhood_early	35.9309	averaged	2.65122	Astrocyte
1066	7_childhood_early	9.32769	averaged	4.21836	Astrocyte
1067	7_childhood_early	30.2878	averaged	2.98364	Astrocyte
1068	7_childhood_early	26.257	averaged	3.22109	Astrocyte
1069	7_childhood_early	3.68459	averaged	4.55078	Astrocyte
1070	7_childhood_early	0.459959	averaged	4.74074	Astrocyte
1071	7_childhood_early	10.1338	averaged	4.17087	Astrocyte
1072	7_childhood_early	22.2262	averaged	3.45853	Astrocyte
1073	7_childhood_early	8.52153	averaged	4.26585	Astrocyte
1074	7_childhood_early	39.9617	averaged	2.41378	Astrocyte
1075	7_childhood_early	32.7063	averaged	2.84118	Astrocyte
1076	7_childhood_early	23.8385	averaged	3.36356	Astrocyte
1077	7_childhood_early	33.5124	averaged	2.79369	Astrocyte
1078	7_childhood_early	6.10306	averaged	4.40831	Astrocyte
1079	7_childhood_early	36.737	averaged	2.60373	Astrocyte
1080	7_childhood_early	27.0632	averaged	3.1736	Astrocyte
1081	7_childhood_early	31.0939	averaged	2.93616	Astrocyte
1082	7_childhood_early	25.4508	averaged	3.26858	Astrocyte
1083	7_childhood_early	15.7769	averaged	3.83845	Astrocyte
1084	7_childhood_early	4.49075	averaged	4.50329	Astrocyte
1085	7_childhood_early	10.94	averaged	4.12338	Astrocyte
1086	7_childhood_early	19.8077	averaged	3.601	Astrocyte
1087	7_childhood_early	14.9708	averaged	3.88593	Astrocyte
1088	7_childhood_early	35.1247	averaged	2.69871	Astrocyte
1089	7_childhood_early	12.5523	averaged	4.0284	Astrocyte
1090	7_childhood_early	27.8693	averaged	3.12611	Astrocyte
1091	7_childhood_early	34.3186	averaged	2.7462	Astrocyte
1092	7_childhood_early	1.26612	averaged	4.69325	Astrocyte
1093	7_childhood_early	23.0324	averaged	3.41105	Astrocyte
1094	7_childhood_early	20.6139	averaged	3.55351	Astrocyte
1095	7_childhood_early	24.6447	averaged	3.31607	Astrocyte
1096	7_childhood_early	28.6755	averaged	3.07862	Astrocyte
1097	7_childhood_early	13.3585	averaged	3.98091	Astrocyte
1098	7_childhood_early	19.0016	averaged	3.64849	Astrocyte
1099	7_childhood_early	7.71538	averaged	4.31333	Astrocyte
1100	7_childhood_early	17.3893	averaged	3.74347	Astrocyte
1101	9b_adulthood	14.9708	averaged	1.47675	Oligodendrocyte
1102	9b_adulthood	19.8077	averaged	1.65582	Oligodendrocyte
1103	9b_adulthood	37.5432	averaged	1.46865	Oligodendrocyte
1104	9b_adulthood	25.4508	averaged	1.70833	Oligodendrocyte
1105	9b_adulthood	2.87843	averaged	0.55865	Oligodendrocyte
1106	9b_adulthood	16.5831	averaged	1.55084	Oligodendrocyte
1107	9b_adulthood	38.3494	averaged	1.44559	Oligodendrocyte
1108	9b_adulthood	10.1338	averaged	1.17428	Oligodendrocyte
1109	9b_adulthood	18.1954	averaged	1.61059	Oligodendrocyte
1110	9b_adulthood	24.6447	averaged	1.70988	Oligodendrocyte
1111	9b_adulthood	23.8385	averaged	1.70868	Oligodendrocyte
1112	9b_adulthood	35.1247	averaged	1.53613	Oligodendrocyte
1113	9b_adulthood	20.6139	averaged	1.67309	Oligodendrocyte
1114	9b_adulthood	35.9309	averaged	1.51402	Oligodendrocyte
1115	9b_adulthood	19.0016	averaged	1.63501	Oligodendrocyte
1116	9b_adulthood	11.7462	averaged	1.28754	Oligodendrocyte
1117	9b_adulthood	29.4816	averaged	1.66514	Oligodendrocyte
1118	9b_adulthood	4.49075	averaged	0.705411	Oligodendrocyte
1119	9b_adulthood	33.5124	averaged	1.57839	Oligodendrocyte
1120	9b_adulthood	34.3186	averaged	1.55764	Oligodendrocyte
1121	9b_adulthood	7.71538	averaged	0.984928	Oligodendrocyte
1122	9b_adulthood	14.1646	averaged	1.43444	Oligodendrocyte
1123	9b_adulthood	3.68459	averaged	0.632399	Oligodendrocyte
1124	9b_adulthood	6.10306	averaged	0.848196	Oligodendrocyte
1125	9b_adulthood	31.0939	averaged	1.63451	Oligodendrocyte
1126	9b_adulthood	39.9617	averaged	1.39911	Oligodendrocyte
1127	9b_adulthood	27.0632	averaged	1.69763	Oligodendrocyte
1128	9b_adulthood	1.26612	averaged	0.409892	Oligodendrocyte
1129	9b_adulthood	39.1555	averaged	1.42238	Oligodendrocyte
1130	9b_adulthood	28.6755	averaged	1.67794	Oligodendrocyte
1131	9b_adulthood	32.7063	averaged	1.59823	Oligodendrocyte
1132	9b_adulthood	2.07227	averaged	0.48441	Oligodendrocyte
1133	9b_adulthood	21.4201	averaged	1.68689	Oligodendrocyte
1134	9b_adulthood	15.7769	averaged	1.51556	Oligodendrocyte
1135	9b_adulthood	12.5523	averaged	1.33972	Oligodendrocyte
1136	9b_adulthood	26.257	averaged	1.70419	Oligodendrocyte
1137	9b_adulthood	30.2878	averaged	1.65061	Oligodendrocyte
1138	9b_adulthood	27.8693	averaged	1.68882	Oligodendrocyte
1139	9b_adulthood	23.0324	averaged	1.70455	Oligodendrocyte
1140	9b_adulthood	0.459959	averaged	0.335264	Oligodendrocyte
1141	9b_adulthood	13.3585	averaged	1.38873	Oligodendrocyte
1142	9b_adulthood	10.94	averaged	1.23234	Oligodendrocyte
1143	9b_adulthood	8.52153	averaged	1.05038	Oligodendrocyte
1144	9b_adulthood	22.2262	averaged	1.69733	Oligodendrocyte
1145	9b_adulthood	36.737	averaged	1.49149	Oligodendrocyte
1146	9b_adulthood	5.2969	averaged	0.77743	Oligodendrocyte
1147	9b_adulthood	17.3893	averaged	1.58252	Oligodendrocyte
1148	9b_adulthood	6.90922	averaged	0.917448	Oligodendrocyte
1149	9b_adulthood	31.9001	averaged	1.61699	Oligodendrocyte
1150	9b_adulthood	9.32769	averaged	1.11356	Oligodendrocyte
1151	1_fetal_early	39.9617	averaged	3.38343	Astrocyte
1152	1_fetal_early	20.6139	averaged	3.92088	Astrocyte
1153	1_fetal_early	24.6447	averaged	3.80529	Astrocyte
1154	1_fetal_early	17.3893	averaged	4.01558	Astrocyte
1155	1_fetal_early	11.7462	averaged	4.18687	Astrocyte
1156	1_fetal_early	3.68459	averaged	4.44331	Astrocyte
1157	1_fetal_early	31.0939	averaged	3.62534	Astrocyte
1158	1_fetal_early	19.8077	averaged	3.94435	Astrocyte
1159	1_fetal_early	26.257	averaged	3.7598	Astrocyte
1160	1_fetal_early	37.5432	averaged	3.44913	Astrocyte
1161	1_fetal_early	39.1555	averaged	3.40532	Astrocyte
1162	1_fetal_early	31.9001	averaged	3.60317	Astrocyte
1163	1_fetal_early	0.459959	averaged	4.54799	Astrocyte
1164	1_fetal_early	21.4201	averaged	3.89753	Astrocyte
1165	1_fetal_early	6.10306	averaged	4.36526	Astrocyte
1166	1_fetal_early	36.737	averaged	3.47105	Astrocyte
1167	1_fetal_early	23.8385	averaged	3.82819	Astrocyte
1168	1_fetal_early	34.3186	averaged	3.53695	Astrocyte
1169	1_fetal_early	6.90922	averaged	4.3394	Astrocyte
1170	1_fetal_early	14.1646	averaged	4.11255	Astrocyte
1171	1_fetal_early	22.2262	averaged	3.8743	Astrocyte
1172	1_fetal_early	27.0632	averaged	3.73719	Astrocyte
1173	1_fetal_early	10.1338	averaged	4.23717	Astrocyte
1174	1_fetal_early	29.4816	averaged	3.66986	Astrocyte
1175	1_fetal_early	16.5831	averaged	4.0396	Astrocyte
1176	1_fetal_early	12.5523	averaged	4.16195	Astrocyte
1177	1_fetal_early	35.1247	averaged	3.51496	Astrocyte
1178	1_fetal_early	8.52153	averaged	4.28803	Astrocyte
1179	1_fetal_early	27.8693	averaged	3.71467	Astrocyte
1180	1_fetal_early	25.4508	averaged	3.7825	Astrocyte
1181	1_fetal_early	7.71538	averaged	4.31366	Astrocyte
1182	1_fetal_early	28.6755	averaged	3.69223	Astrocyte
1183	1_fetal_early	14.9708	averaged	4.08809	Astrocyte
1184	1_fetal_early	4.49075	averaged	4.41722	Astrocyte
1185	1_fetal_early	13.3585	averaged	4.13717	Astrocyte
1186	1_fetal_early	38.3494	averaged	3.42722	Astrocyte
1187	1_fetal_early	32.7063	averaged	3.58105	Astrocyte
1188	1_fetal_early	9.32769	averaged	4.26253	Astrocyte
1189	1_fetal_early	2.07227	averaged	4.49561	Astrocyte
1190	1_fetal_early	1.26612	averaged	4.5218	Astrocyte
1191	1_fetal_early	10.94	averaged	4.21194	Astrocyte
1192	1_fetal_early	23.0324	averaged	3.85119	Astrocyte
1193	1_fetal_early	33.5124	averaged	3.55898	Astrocyte
1194	1_fetal_early	18.1954	averaged	3.9917	Astrocyte
1195	1_fetal_early	5.2969	averaged	4.3912	Astrocyte
1196	1_fetal_early	15.7769	averaged	4.06377	Astrocyte
1197	1_fetal_early	19.0016	averaged	3.96796	Astrocyte
1198	1_fetal_early	2.87843	averaged	4.46944	Astrocyte
1199	1_fetal_early	30.2878	averaged	3.64757	Astrocyte
1200	1_fetal_early	35.9309	averaged	3.49299	Astrocyte
1201	2_fetal_earlymid	39.9617	averaged	3.38343	Astrocyte
1202	2_fetal_earlymid	20.6139	averaged	3.92088	Astrocyte
1203	2_fetal_earlymid	24.6447	averaged	3.80529	Astrocyte
1204	2_fetal_earlymid	17.3893	averaged	4.01558	Astrocyte
1205	2_fetal_earlymid	11.7462	averaged	4.18687	Astrocyte
1206	2_fetal_earlymid	3.68459	averaged	4.44331	Astrocyte
1207	2_fetal_earlymid	31.0939	averaged	3.62534	Astrocyte
1208	2_fetal_earlymid	19.8077	averaged	3.94435	Astrocyte
1209	2_fetal_earlymid	26.257	averaged	3.7598	Astrocyte
1210	2_fetal_earlymid	37.5432	averaged	3.44913	Astrocyte
1211	2_fetal_earlymid	39.1555	averaged	3.40532	Astrocyte
1212	2_fetal_earlymid	31.9001	averaged	3.60317	Astrocyte
1213	2_fetal_earlymid	0.459959	averaged	4.54799	Astrocyte
1214	2_fetal_earlymid	21.4201	averaged	3.89753	Astrocyte
1215	2_fetal_earlymid	6.10306	averaged	4.36526	Astrocyte
1216	2_fetal_earlymid	36.737	averaged	3.47105	Astrocyte
1217	2_fetal_earlymid	23.8385	averaged	3.82819	Astrocyte
1218	2_fetal_earlymid	34.3186	averaged	3.53695	Astrocyte
1219	2_fetal_earlymid	6.90922	averaged	4.3394	Astrocyte
1220	2_fetal_earlymid	14.1646	averaged	4.11255	Astrocyte
1221	2_fetal_earlymid	22.2262	averaged	3.8743	Astrocyte
1222	2_fetal_earlymid	27.0632	averaged	3.73719	Astrocyte
1223	2_fetal_earlymid	10.1338	averaged	4.23717	Astrocyte
1224	2_fetal_earlymid	29.4816	averaged	3.66986	Astrocyte
1225	2_fetal_earlymid	16.5831	averaged	4.0396	Astrocyte
1226	2_fetal_earlymid	12.5523	averaged	4.16195	Astrocyte
1227	2_fetal_earlymid	35.1247	averaged	3.51496	Astrocyte
1228	2_fetal_earlymid	8.52153	averaged	4.28803	Astrocyte
1229	2_fetal_earlymid	27.8693	averaged	3.71467	Astrocyte
1230	2_fetal_earlymid	25.4508	averaged	3.7825	Astrocyte
1231	2_fetal_earlymid	7.71538	averaged	4.31366	Astrocyte
1232	2_fetal_earlymid	28.6755	averaged	3.69223	Astrocyte
1233	2_fetal_earlymid	14.9708	averaged	4.08809	Astrocyte
1234	2_fetal_earlymid	4.49075	averaged	4.41722	Astrocyte
1235	2_fetal_earlymid	13.3585	averaged	4.13717	Astrocyte
1236	2_fetal_earlymid	38.3494	averaged	3.42722	Astrocyte
1237	2_fetal_earlymid	32.7063	averaged	3.58105	Astrocyte
1238	2_fetal_earlymid	9.32769	averaged	4.26253	Astrocyte
1239	2_fetal_earlymid	2.07227	averaged	4.49561	Astrocyte
1240	2_fetal_earlymid	1.26612	averaged	4.5218	Astrocyte
1241	2_fetal_earlymid	10.94	averaged	4.21194	Astrocyte
1242	2_fetal_earlymid	23.0324	averaged	3.85119	Astrocyte
1243	2_fetal_earlymid	33.5124	averaged	3.55898	Astrocyte
1244	2_fetal_earlymid	18.1954	averaged	3.9917	Astrocyte
1245	2_fetal_earlymid	5.2969	averaged	4.3912	Astrocyte
1246	2_fetal_earlymid	15.7769	averaged	4.06377	Astrocyte
1247	2_fetal_earlymid	19.0016	averaged	3.96796	Astrocyte
1248	2_fetal_earlymid	2.87843	averaged	4.46944	Astrocyte
1249	2_fetal_earlymid	30.2878	averaged	3.64757	Astrocyte
1250	2_fetal_earlymid	35.9309	averaged	3.49299	Astrocyte
1251	3_fetal_late	39.9617	averaged	3.38343	Astrocyte
1252	3_fetal_late	20.6139	averaged	3.92088	Astrocyte
1253	3_fetal_late	24.6447	averaged	3.80529	Astrocyte
1254	3_fetal_late	17.3893	averaged	4.01558	Astrocyte
1255	3_fetal_late	11.7462	averaged	4.18687	Astrocyte
1256	3_fetal_late	3.68459	averaged	4.44331	Astrocyte
1257	3_fetal_late	31.0939	averaged	3.62534	Astrocyte
1258	3_fetal_late	19.8077	averaged	3.94435	Astrocyte
1259	3_fetal_late	26.257	averaged	3.7598	Astrocyte
1260	3_fetal_late	37.5432	averaged	3.44913	Astrocyte
1261	3_fetal_late	39.1555	averaged	3.40532	Astrocyte
1262	3_fetal_late	31.9001	averaged	3.60317	Astrocyte
1263	3_fetal_late	0.459959	averaged	4.54799	Astrocyte
1264	3_fetal_late	21.4201	averaged	3.89753	Astrocyte
1265	3_fetal_late	6.10306	averaged	4.36526	Astrocyte
1266	3_fetal_late	36.737	averaged	3.47105	Astrocyte
1267	3_fetal_late	23.8385	averaged	3.82819	Astrocyte
1268	3_fetal_late	34.3186	averaged	3.53695	Astrocyte
1269	3_fetal_late	6.90922	averaged	4.3394	Astrocyte
1270	3_fetal_late	14.1646	averaged	4.11255	Astrocyte
1271	3_fetal_late	22.2262	averaged	3.8743	Astrocyte
1272	3_fetal_late	27.0632	averaged	3.73719	Astrocyte
1273	3_fetal_late	10.1338	averaged	4.23717	Astrocyte
1274	3_fetal_late	29.4816	averaged	3.66986	Astrocyte
1275	3_fetal_late	16.5831	averaged	4.0396	Astrocyte
1276	3_fetal_late	12.5523	averaged	4.16195	Astrocyte
1277	3_fetal_late	35.1247	averaged	3.51496	Astrocyte
1278	3_fetal_late	8.52153	averaged	4.28803	Astrocyte
1279	3_fetal_late	27.8693	averaged	3.71467	Astrocyte
1280	3_fetal_late	25.4508	averaged	3.7825	Astrocyte
1281	3_fetal_late	7.71538	averaged	4.31366	Astrocyte
1282	3_fetal_late	28.6755	averaged	3.69223	Astrocyte
1283	3_fetal_late	14.9708	averaged	4.08809	Astrocyte
1284	3_fetal_late	4.49075	averaged	4.41722	Astrocyte
1285	3_fetal_late	13.3585	averaged	4.13717	Astrocyte
1286	3_fetal_late	38.3494	averaged	3.42722	Astrocyte
1287	3_fetal_late	32.7063	averaged	3.58105	Astrocyte
1288	3_fetal_late	9.32769	averaged	4.26253	Astrocyte
1289	3_fetal_late	2.07227	averaged	4.49561	Astrocyte
1290	3_fetal_late	1.26612	averaged	4.5218	Astrocyte
1291	3_fetal_late	10.94	averaged	4.21194	Astrocyte
1292	3_fetal_late	23.0324	averaged	3.85119	Astrocyte
1293	3_fetal_late	33.5124	averaged	3.55898	Astrocyte
1294	3_fetal_late	18.1954	averaged	3.9917	Astrocyte
1295	3_fetal_late	5.2969	averaged	4.3912	Astrocyte
1296	3_fetal_late	15.7769	averaged	4.06377	Astrocyte
1297	3_fetal_late	19.0016	averaged	3.96796	Astrocyte
1298	3_fetal_late	2.87843	averaged	4.46944	Astrocyte
1299	3_fetal_late	30.2878	averaged	3.64757	Astrocyte
1300	3_fetal_late	35.9309	averaged	3.49299	Astrocyte
1301	4_fetal_latemid	39.9617	averaged	3.38343	Astrocyte
1302	4_fetal_latemid	20.6139	averaged	3.92088	Astrocyte
1303	4_fetal_latemid	24.6447	averaged	3.80529	Astrocyte
1304	4_fetal_latemid	17.3893	averaged	4.01558	Astrocyte
1305	4_fetal_latemid	11.7462	averaged	4.18687	Astrocyte
1306	4_fetal_latemid	3.68459	averaged	4.44331	Astrocyte
1307	4_fetal_latemid	31.0939	averaged	3.62534	Astrocyte
1308	4_fetal_latemid	19.8077	averaged	3.94435	Astrocyte
1309	4_fetal_latemid	26.257	averaged	3.7598	Astrocyte
1310	4_fetal_latemid	37.5432	averaged	3.44913	Astrocyte
1311	4_fetal_latemid	39.1555	averaged	3.40532	Astrocyte
1312	4_fetal_latemid	31.9001	averaged	3.60317	Astrocyte
1313	4_fetal_latemid	0.459959	averaged	4.54799	Astrocyte
1314	4_fetal_latemid	21.4201	averaged	3.89753	Astrocyte
1315	4_fetal_latemid	6.10306	averaged	4.36526	Astrocyte
1316	4_fetal_latemid	36.737	averaged	3.47105	Astrocyte
1317	4_fetal_latemid	23.8385	averaged	3.82819	Astrocyte
1318	4_fetal_latemid	34.3186	averaged	3.53695	Astrocyte
1319	4_fetal_latemid	6.90922	averaged	4.3394	Astrocyte
1320	4_fetal_latemid	14.1646	averaged	4.11255	Astrocyte
1321	4_fetal_latemid	22.2262	averaged	3.8743	Astrocyte
1322	4_fetal_latemid	27.0632	averaged	3.73719	Astrocyte
1323	4_fetal_latemid	10.1338	averaged	4.23717	Astrocyte
1324	4_fetal_latemid	29.4816	averaged	3.66986	Astrocyte
1325	4_fetal_latemid	16.5831	averaged	4.0396	Astrocyte
1326	4_fetal_latemid	12.5523	averaged	4.16195	Astrocyte
1327	4_fetal_latemid	35.1247	averaged	3.51496	Astrocyte
1328	4_fetal_latemid	8.52153	averaged	4.28803	Astrocyte
1329	4_fetal_latemid	27.8693	averaged	3.71467	Astrocyte
1330	4_fetal_latemid	25.4508	averaged	3.7825	Astrocyte
1331	4_fetal_latemid	7.71538	averaged	4.31366	Astrocyte
1332	4_fetal_latemid	28.6755	averaged	3.69223	Astrocyte
1333	4_fetal_latemid	14.9708	averaged	4.08809	Astrocyte
1334	4_fetal_latemid	4.49075	averaged	4.41722	Astrocyte
1335	4_fetal_latemid	13.3585	averaged	4.13717	Astrocyte
1336	4_fetal_latemid	38.3494	averaged	3.42722	Astrocyte
1337	4_fetal_latemid	32.7063	averaged	3.58105	Astrocyte
1338	4_fetal_latemid	9.32769	averaged	4.26253	Astrocyte
1339	4_fetal_latemid	2.07227	averaged	4.49561	Astrocyte
1340	4_fetal_latemid	1.26612	averaged	4.5218	Astrocyte
1341	4_fetal_latemid	10.94	averaged	4.21194	Astrocyte
1342	4_fetal_latemid	23.0324	averaged	3.85119	Astrocyte
1343	4_fetal_latemid	33.5124	averaged	3.55898	Astrocyte
1344	4_fetal_latemid	18.1954	averaged	3.9917	Astrocyte
1345	4_fetal_latemid	5.2969	averaged	4.3912	Astrocyte
1346	4_fetal_latemid	15.7769	averaged	4.06377	Astrocyte
1347	4_fetal_latemid	19.0016	averaged	3.96796	Astrocyte
1348	4_fetal_latemid	2.87843	averaged	4.46944	Astrocyte
1349	4_fetal_latemid	30.2878	averaged	3.64757	Astrocyte
1350	4_fetal_latemid	35.9309	averaged	3.49299	Astrocyte
1351	4_fetal_latemid	35.9309	averaged	5.07083	Astrocyte
1352	4_fetal_latemid	6.10306	averaged	5.77541	Astrocyte
1353	4_fetal_latemid	0.459959	averaged	6.09473	Astrocyte
1354	4_fetal_latemid	27.0632	averaged	5.13803	Astrocyte
1355	4_fetal_latemid	22.2262	averaged	5.21398	Astrocyte
1356	4_fetal_latemid	21.4201	averaged	5.22981	Astrocyte
1357	4_fetal_latemid	18.1954	averaged	5.30326	Astrocyte
1358	4_fetal_latemid	39.1555	averaged	5.06068	Astrocyte
1359	4_fetal_latemid	19.0016	averaged	5.28329	Astrocyte
1360	4_fetal_latemid	14.9708	averaged	5.39555	Astrocyte
1361	4_fetal_latemid	32.7063	averaged	5.08653	Astrocyte
1362	4_fetal_latemid	5.2969	averaged	5.81888	Astrocyte
1363	4_fetal_latemid	24.6447	averaged	5.17205	Astrocyte
1364	4_fetal_latemid	4.49075	averaged	5.86335	Astrocyte
1365	4_fetal_latemid	39.9617	averaged	5.0585	Astrocyte
1366	4_fetal_latemid	9.32769	averaged	5.61483	Astrocyte
1367	4_fetal_latemid	3.68459	averaged	5.90866	Astrocyte
1368	4_fetal_latemid	31.9001	averaged	5.09175	Astrocyte
1369	4_fetal_latemid	35.1247	averaged	5.07408	Astrocyte
1370	4_fetal_latemid	36.737	averaged	5.06794	Astrocyte
1371	4_fetal_latemid	13.3585	averaged	5.45016	Astrocyte
1372	4_fetal_latemid	37.5432	averaged	5.06533	Astrocyte
1373	4_fetal_latemid	11.7462	averaged	5.51107	Astrocyte
1374	4_fetal_latemid	27.8693	averaged	5.12836	Astrocyte
1375	4_fetal_latemid	25.4508	averaged	5.15985	Astrocyte
1376	4_fetal_latemid	12.5523	averaged	5.4798	Astrocyte
1377	4_fetal_latemid	8.52153	averaged	5.6527	Astrocyte
1378	4_fetal_latemid	23.8385	averaged	5.18512	Astrocyte
1379	4_fetal_latemid	10.1338	averaged	5.57858	Astrocyte
1380	4_fetal_latemid	7.71538	averaged	5.69216	Astrocyte
1381	4_fetal_latemid	23.0324	averaged	5.19909	Astrocyte
1382	4_fetal_latemid	31.0939	averaged	5.09761	Astrocyte
1383	4_fetal_latemid	30.2878	averaged	5.10416	Astrocyte
1384	4_fetal_latemid	19.8077	averaged	5.26442	Astrocyte
1385	4_fetal_latemid	17.3893	averaged	5.3244	Astrocyte
1386	4_fetal_latemid	16.5831	averaged	5.34678	Astrocyte
1387	4_fetal_latemid	28.6755	averaged	5.11951	Astrocyte
1388	4_fetal_latemid	38.3494	averaged	5.06293	Astrocyte
1389	4_fetal_latemid	6.90922	averaged	5.73312	Astrocyte
1390	4_fetal_latemid	34.3186	averaged	5.07775	Astrocyte
1391	4_fetal_latemid	26.257	averaged	5.14852	Astrocyte
1392	4_fetal_latemid	33.5124	averaged	5.08187	Astrocyte
1393	4_fetal_latemid	2.07227	averaged	6.00111	Astrocyte
1394	4_fetal_latemid	14.1646	averaged	5.42209	Astrocyte
1395	4_fetal_latemid	10.94	averaged	5.54399	Astrocyte
1396	4_fetal_latemid	2.87843	averaged	5.95465	Astrocyte
1397	4_fetal_latemid	1.26612	averaged	6.04786	Astrocyte
1398	4_fetal_latemid	20.6139	averaged	5.24661	Astrocyte
1399	4_fetal_latemid	29.4816	averaged	5.11145	Astrocyte
1400	4_fetal_latemid	15.7769	averaged	5.37047	Astrocyte
1401	2_fetal_earlymid	35.9309	averaged	5.07083	Astrocyte
1402	2_fetal_earlymid	6.10306	averaged	5.77541	Astrocyte
1403	2_fetal_earlymid	0.459959	averaged	6.09473	Astrocyte
1404	2_fetal_earlymid	27.0632	averaged	5.13803	Astrocyte
1405	2_fetal_earlymid	22.2262	averaged	5.21398	Astrocyte
1406	2_fetal_earlymid	21.4201	averaged	5.22981	Astrocyte
1407	2_fetal_earlymid	18.1954	averaged	5.30326	Astrocyte
1408	2_fetal_earlymid	39.1555	averaged	5.06068	Astrocyte
1409	2_fetal_earlymid	19.0016	averaged	5.28329	Astrocyte
1410	2_fetal_earlymid	14.9708	averaged	5.39555	Astrocyte
1411	2_fetal_earlymid	32.7063	averaged	5.08653	Astrocyte
1412	2_fetal_earlymid	5.2969	averaged	5.81888	Astrocyte
1413	2_fetal_earlymid	24.6447	averaged	5.17205	Astrocyte
1414	2_fetal_earlymid	4.49075	averaged	5.86335	Astrocyte
1415	2_fetal_earlymid	39.9617	averaged	5.0585	Astrocyte
1416	2_fetal_earlymid	9.32769	averaged	5.61483	Astrocyte
1417	2_fetal_earlymid	3.68459	averaged	5.90866	Astrocyte
1418	2_fetal_earlymid	31.9001	averaged	5.09175	Astrocyte
1419	2_fetal_earlymid	35.1247	averaged	5.07408	Astrocyte
1420	2_fetal_earlymid	36.737	averaged	5.06794	Astrocyte
1421	2_fetal_earlymid	13.3585	averaged	5.45016	Astrocyte
1422	2_fetal_earlymid	37.5432	averaged	5.06533	Astrocyte
1423	2_fetal_earlymid	11.7462	averaged	5.51107	Astrocyte
1424	2_fetal_earlymid	27.8693	averaged	5.12836	Astrocyte
1425	2_fetal_earlymid	25.4508	averaged	5.15985	Astrocyte
1426	2_fetal_earlymid	12.5523	averaged	5.4798	Astrocyte
1427	2_fetal_earlymid	8.52153	averaged	5.6527	Astrocyte
1428	2_fetal_earlymid	23.8385	averaged	5.18512	Astrocyte
1429	2_fetal_earlymid	10.1338	averaged	5.57858	Astrocyte
1430	2_fetal_earlymid	7.71538	averaged	5.69216	Astrocyte
1431	2_fetal_earlymid	23.0324	averaged	5.19909	Astrocyte
1432	2_fetal_earlymid	31.0939	averaged	5.09761	Astrocyte
1433	2_fetal_earlymid	30.2878	averaged	5.10416	Astrocyte
1434	2_fetal_earlymid	19.8077	averaged	5.26442	Astrocyte
1435	2_fetal_earlymid	17.3893	averaged	5.3244	Astrocyte
1436	2_fetal_earlymid	16.5831	averaged	5.34678	Astrocyte
1437	2_fetal_earlymid	28.6755	averaged	5.11951	Astrocyte
1438	2_fetal_earlymid	38.3494	averaged	5.06293	Astrocyte
1439	2_fetal_earlymid	6.90922	averaged	5.73312	Astrocyte
1440	2_fetal_earlymid	34.3186	averaged	5.07775	Astrocyte
1441	2_fetal_earlymid	26.257	averaged	5.14852	Astrocyte
1442	2_fetal_earlymid	33.5124	averaged	5.08187	Astrocyte
1443	2_fetal_earlymid	2.07227	averaged	6.00111	Astrocyte
1444	2_fetal_earlymid	14.1646	averaged	5.42209	Astrocyte
1445	2_fetal_earlymid	10.94	averaged	5.54399	Astrocyte
1446	2_fetal_earlymid	2.87843	averaged	5.95465	Astrocyte
1447	2_fetal_earlymid	1.26612	averaged	6.04786	Astrocyte
1448	2_fetal_earlymid	20.6139	averaged	5.24661	Astrocyte
1449	2_fetal_earlymid	29.4816	averaged	5.11145	Astrocyte
1450	2_fetal_earlymid	15.7769	averaged	5.37047	Astrocyte
1451	3_fetal_late	35.9309	averaged	5.07083	Astrocyte
1452	3_fetal_late	6.10306	averaged	5.77541	Astrocyte
1453	3_fetal_late	0.459959	averaged	6.09473	Astrocyte
1454	3_fetal_late	27.0632	averaged	5.13803	Astrocyte
1455	3_fetal_late	22.2262	averaged	5.21398	Astrocyte
1456	3_fetal_late	21.4201	averaged	5.22981	Astrocyte
1457	3_fetal_late	18.1954	averaged	5.30326	Astrocyte
1458	3_fetal_late	39.1555	averaged	5.06068	Astrocyte
1459	3_fetal_late	19.0016	averaged	5.28329	Astrocyte
1460	3_fetal_late	14.9708	averaged	5.39555	Astrocyte
1461	3_fetal_late	32.7063	averaged	5.08653	Astrocyte
1462	3_fetal_late	5.2969	averaged	5.81888	Astrocyte
1463	3_fetal_late	24.6447	averaged	5.17205	Astrocyte
1464	3_fetal_late	4.49075	averaged	5.86335	Astrocyte
1465	3_fetal_late	39.9617	averaged	5.0585	Astrocyte
1466	3_fetal_late	9.32769	averaged	5.61483	Astrocyte
1467	3_fetal_late	3.68459	averaged	5.90866	Astrocyte
1468	3_fetal_late	31.9001	averaged	5.09175	Astrocyte
1469	3_fetal_late	35.1247	averaged	5.07408	Astrocyte
1470	3_fetal_late	36.737	averaged	5.06794	Astrocyte
1471	3_fetal_late	13.3585	averaged	5.45016	Astrocyte
1472	3_fetal_late	37.5432	averaged	5.06533	Astrocyte
1473	3_fetal_late	11.7462	averaged	5.51107	Astrocyte
1474	3_fetal_late	27.8693	averaged	5.12836	Astrocyte
1475	3_fetal_late	25.4508	averaged	5.15985	Astrocyte
1476	3_fetal_late	12.5523	averaged	5.4798	Astrocyte
1477	3_fetal_late	8.52153	averaged	5.6527	Astrocyte
1478	3_fetal_late	23.8385	averaged	5.18512	Astrocyte
1479	3_fetal_late	10.1338	averaged	5.57858	Astrocyte
1480	3_fetal_late	7.71538	averaged	5.69216	Astrocyte
1481	3_fetal_late	23.0324	averaged	5.19909	Astrocyte
1482	3_fetal_late	31.0939	averaged	5.09761	Astrocyte
1483	3_fetal_late	30.2878	averaged	5.10416	Astrocyte
1484	3_fetal_late	19.8077	averaged	5.26442	Astrocyte
1485	3_fetal_late	17.3893	averaged	5.3244	Astrocyte
1486	3_fetal_late	16.5831	averaged	5.34678	Astrocyte
1487	3_fetal_late	28.6755	averaged	5.11951	Astrocyte
1488	3_fetal_late	38.3494	averaged	5.06293	Astrocyte
1489	3_fetal_late	6.90922	averaged	5.73312	Astrocyte
1490	3_fetal_late	34.3186	averaged	5.07775	Astrocyte
1491	3_fetal_late	26.257	averaged	5.14852	Astrocyte
1492	3_fetal_late	33.5124	averaged	5.08187	Astrocyte
1493	3_fetal_late	2.07227	averaged	6.00111	Astrocyte
1494	3_fetal_late	14.1646	averaged	5.42209	Astrocyte
1495	3_fetal_late	10.94	averaged	5.54399	Astrocyte
1496	3_fetal_late	2.87843	averaged	5.95465	Astrocyte
1497	3_fetal_late	1.26612	averaged	6.04786	Astrocyte
1498	3_fetal_late	20.6139	averaged	5.24661	Astrocyte
1499	3_fetal_late	29.4816	averaged	5.11145	Astrocyte
1500	3_fetal_late	15.7769	averaged	5.37047	Astrocyte
1501	5_infancy_early	34.3186	averaged	1.23732	Microglia
1502	5_infancy_early	32.7063	averaged	1.2946	Microglia
1503	5_infancy_early	27.0632	averaged	1.49506	Microglia
1504	5_infancy_early	24.6447	averaged	1.58097	Microglia
1505	5_infancy_early	19.8077	averaged	1.75279	Microglia
1506	5_infancy_early	28.6755	averaged	1.43778	Microglia
1507	5_infancy_early	2.87843	averaged	2.35417	Microglia
1508	5_infancy_early	39.1555	averaged	1.0655	Microglia
1509	5_infancy_early	25.4508	averaged	1.55233	Microglia
1510	5_infancy_early	21.4201	averaged	1.69552	Microglia
1511	5_infancy_early	15.7769	averaged	1.89598	Microglia
1512	5_infancy_early	16.5831	averaged	1.86734	Microglia
1513	5_infancy_early	5.2969	averaged	2.26826	Microglia
1514	5_infancy_early	30.2878	averaged	1.38051	Microglia
1515	5_infancy_early	11.7462	averaged	2.03916	Microglia
1516	5_infancy_early	17.3893	averaged	1.8387	Microglia
1517	5_infancy_early	12.5523	averaged	2.01053	Microglia
1518	5_infancy_early	38.3494	averaged	1.09414	Microglia
1519	5_infancy_early	8.52153	averaged	2.15371	Microglia
1520	5_infancy_early	2.07227	averaged	2.38281	Microglia
1521	5_infancy_early	31.9001	averaged	1.32323	Microglia
1522	5_infancy_early	33.5124	averaged	1.26596	Microglia
1523	5_infancy_early	36.737	averaged	1.15141	Microglia
1524	5_infancy_early	3.68459	averaged	2.32553	Microglia
1525	5_infancy_early	23.8385	averaged	1.60961	Microglia
1526	5_infancy_early	39.9617	averaged	1.03686	Microglia
1527	5_infancy_early	18.1954	averaged	1.81007	Microglia
1528	5_infancy_early	23.0324	averaged	1.63824	Microglia
1529	5_infancy_early	7.71538	averaged	2.18235	Microglia
1530	5_infancy_early	13.3585	averaged	1.98189	Microglia
1531	5_infancy_early	26.257	averaged	1.52369	Microglia
1532	5_infancy_early	14.1646	averaged	1.95325	Microglia
1533	5_infancy_early	14.9708	averaged	1.92461	Microglia
1534	5_infancy_early	6.90922	averaged	2.21099	Microglia
1535	5_infancy_early	37.5432	averaged	1.12277	Microglia
1536	5_infancy_early	35.1247	averaged	1.20869	Microglia
1537	5_infancy_early	27.8693	averaged	1.46642	Microglia
1538	5_infancy_early	4.49075	averaged	2.2969	Microglia
1539	5_infancy_early	35.9309	averaged	1.18005	Microglia
1540	5_infancy_early	29.4816	averaged	1.40915	Microglia
1541	5_infancy_early	9.32769	averaged	2.12507	Microglia
1542	5_infancy_early	10.1338	averaged	2.09644	Microglia
1543	5_infancy_early	0.459959	averaged	2.44008	Microglia
1544	5_infancy_early	6.10306	averaged	2.23962	Microglia
1545	5_infancy_early	1.26612	averaged	2.41145	Microglia
1546	5_infancy_early	10.94	averaged	2.0678	Microglia
1547	5_infancy_early	20.6139	averaged	1.72415	Microglia
1548	5_infancy_early	31.0939	averaged	1.35187	Microglia
1549	5_infancy_early	19.0016	averaged	1.78143	Microglia
1550	5_infancy_early	22.2262	averaged	1.66688	Microglia
1551	6_infancy_late	34.3186	averaged	1.23732	Microglia
1552	6_infancy_late	32.7063	averaged	1.2946	Microglia
1553	6_infancy_late	27.0632	averaged	1.49506	Microglia
1554	6_infancy_late	24.6447	averaged	1.58097	Microglia
1555	6_infancy_late	19.8077	averaged	1.75279	Microglia
1556	6_infancy_late	28.6755	averaged	1.43778	Microglia
1557	6_infancy_late	2.87843	averaged	2.35417	Microglia
1558	6_infancy_late	39.1555	averaged	1.0655	Microglia
1559	6_infancy_late	25.4508	averaged	1.55233	Microglia
1560	6_infancy_late	21.4201	averaged	1.69552	Microglia
1561	6_infancy_late	15.7769	averaged	1.89598	Microglia
1562	6_infancy_late	16.5831	averaged	1.86734	Microglia
1563	6_infancy_late	5.2969	averaged	2.26826	Microglia
1564	6_infancy_late	30.2878	averaged	1.38051	Microglia
1565	6_infancy_late	11.7462	averaged	2.03916	Microglia
1566	6_infancy_late	17.3893	averaged	1.8387	Microglia
1567	6_infancy_late	12.5523	averaged	2.01053	Microglia
1568	6_infancy_late	38.3494	averaged	1.09414	Microglia
1569	6_infancy_late	8.52153	averaged	2.15371	Microglia
1570	6_infancy_late	2.07227	averaged	2.38281	Microglia
1571	6_infancy_late	31.9001	averaged	1.32323	Microglia
1572	6_infancy_late	33.5124	averaged	1.26596	Microglia
1573	6_infancy_late	36.737	averaged	1.15141	Microglia
1574	6_infancy_late	3.68459	averaged	2.32553	Microglia
1575	6_infancy_late	23.8385	averaged	1.60961	Microglia
1576	6_infancy_late	39.9617	averaged	1.03686	Microglia
1577	6_infancy_late	18.1954	averaged	1.81007	Microglia
1578	6_infancy_late	23.0324	averaged	1.63824	Microglia
1579	6_infancy_late	7.71538	averaged	2.18235	Microglia
1580	6_infancy_late	13.3585	averaged	1.98189	Microglia
1581	6_infancy_late	26.257	averaged	1.52369	Microglia
1582	6_infancy_late	14.1646	averaged	1.95325	Microglia
1583	6_infancy_late	14.9708	averaged	1.92461	Microglia
1584	6_infancy_late	6.90922	averaged	2.21099	Microglia
1585	6_infancy_late	37.5432	averaged	1.12277	Microglia
1586	6_infancy_late	35.1247	averaged	1.20869	Microglia
1587	6_infancy_late	27.8693	averaged	1.46642	Microglia
1588	6_infancy_late	4.49075	averaged	2.2969	Microglia
1589	6_infancy_late	35.9309	averaged	1.18005	Microglia
1590	6_infancy_late	29.4816	averaged	1.40915	Microglia
1591	6_infancy_late	9.32769	averaged	2.12507	Microglia
1592	6_infancy_late	10.1338	averaged	2.09644	Microglia
1593	6_infancy_late	0.459959	averaged	2.44008	Microglia
1594	6_infancy_late	6.10306	averaged	2.23962	Microglia
1595	6_infancy_late	1.26612	averaged	2.41145	Microglia
1596	6_infancy_late	10.94	averaged	2.0678	Microglia
1597	6_infancy_late	20.6139	averaged	1.72415	Microglia
1598	6_infancy_late	31.0939	averaged	1.35187	Microglia
1599	6_infancy_late	19.0016	averaged	1.78143	Microglia
1600	6_infancy_late	22.2262	averaged	1.66688	Microglia
1601	7_childhood_early	34.3186	averaged	1.23732	Microglia
1602	7_childhood_early	32.7063	averaged	1.2946	Microglia
1603	7_childhood_early	27.0632	averaged	1.49506	Microglia
1604	7_childhood_early	24.6447	averaged	1.58097	Microglia
1605	7_childhood_early	19.8077	averaged	1.75279	Microglia
1606	7_childhood_early	28.6755	averaged	1.43778	Microglia
1607	7_childhood_early	2.87843	averaged	2.35417	Microglia
1608	7_childhood_early	39.1555	averaged	1.0655	Microglia
1609	7_childhood_early	25.4508	averaged	1.55233	Microglia
1610	7_childhood_early	21.4201	averaged	1.69552	Microglia
1611	7_childhood_early	15.7769	averaged	1.89598	Microglia
1612	7_childhood_early	16.5831	averaged	1.86734	Microglia
1613	7_childhood_early	5.2969	averaged	2.26826	Microglia
1614	7_childhood_early	30.2878	averaged	1.38051	Microglia
1615	7_childhood_early	11.7462	averaged	2.03916	Microglia
1616	7_childhood_early	17.3893	averaged	1.8387	Microglia
1617	7_childhood_early	12.5523	averaged	2.01053	Microglia
1618	7_childhood_early	38.3494	averaged	1.09414	Microglia
1619	7_childhood_early	8.52153	averaged	2.15371	Microglia
1620	7_childhood_early	2.07227	averaged	2.38281	Microglia
1621	7_childhood_early	31.9001	averaged	1.32323	Microglia
1622	7_childhood_early	33.5124	averaged	1.26596	Microglia
1623	7_childhood_early	36.737	averaged	1.15141	Microglia
1624	7_childhood_early	3.68459	averaged	2.32553	Microglia
1625	7_childhood_early	23.8385	averaged	1.60961	Microglia
1626	7_childhood_early	39.9617	averaged	1.03686	Microglia
1627	7_childhood_early	18.1954	averaged	1.81007	Microglia
1628	7_childhood_early	23.0324	averaged	1.63824	Microglia
1629	7_childhood_early	7.71538	averaged	2.18235	Microglia
1630	7_childhood_early	13.3585	averaged	1.98189	Microglia
1631	7_childhood_early	26.257	averaged	1.52369	Microglia
1632	7_childhood_early	14.1646	averaged	1.95325	Microglia
1633	7_childhood_early	14.9708	averaged	1.92461	Microglia
1634	7_childhood_early	6.90922	averaged	2.21099	Microglia
1635	7_childhood_early	37.5432	averaged	1.12277	Microglia
1636	7_childhood_early	35.1247	averaged	1.20869	Microglia
1637	7_childhood_early	27.8693	averaged	1.46642	Microglia
1638	7_childhood_early	4.49075	averaged	2.2969	Microglia
1639	7_childhood_early	35.9309	averaged	1.18005	Microglia
1640	7_childhood_early	29.4816	averaged	1.40915	Microglia
1641	7_childhood_early	9.32769	averaged	2.12507	Microglia
1642	7_childhood_early	10.1338	averaged	2.09644	Microglia
1643	7_childhood_early	0.459959	averaged	2.44008	Microglia
1644	7_childhood_early	6.10306	averaged	2.23962	Microglia
1645	7_childhood_early	1.26612	averaged	2.41145	Microglia
1646	7_childhood_early	10.94	averaged	2.0678	Microglia
1647	7_childhood_early	20.6139	averaged	1.72415	Microglia
1648	7_childhood_early	31.0939	averaged	1.35187	Microglia
1649	7_childhood_early	19.0016	averaged	1.78143	Microglia
1650	7_childhood_early	22.2262	averaged	1.66688	Microglia
1651	9a_adolescence	34.3186	averaged	1.23732	Microglia
1652	9a_adolescence	32.7063	averaged	1.2946	Microglia
1653	9a_adolescence	27.0632	averaged	1.49506	Microglia
1654	9a_adolescence	24.6447	averaged	1.58097	Microglia
1655	9a_adolescence	19.8077	averaged	1.75279	Microglia
1656	9a_adolescence	28.6755	averaged	1.43778	Microglia
1657	9a_adolescence	2.87843	averaged	2.35417	Microglia
1658	9a_adolescence	39.1555	averaged	1.0655	Microglia
1659	9a_adolescence	25.4508	averaged	1.55233	Microglia
1660	9a_adolescence	21.4201	averaged	1.69552	Microglia
1661	9a_adolescence	15.7769	averaged	1.89598	Microglia
1662	9a_adolescence	16.5831	averaged	1.86734	Microglia
1663	9a_adolescence	5.2969	averaged	2.26826	Microglia
1664	9a_adolescence	30.2878	averaged	1.38051	Microglia
1665	9a_adolescence	11.7462	averaged	2.03916	Microglia
1666	9a_adolescence	17.3893	averaged	1.8387	Microglia
1667	9a_adolescence	12.5523	averaged	2.01053	Microglia
1668	9a_adolescence	38.3494	averaged	1.09414	Microglia
1669	9a_adolescence	8.52153	averaged	2.15371	Microglia
1670	9a_adolescence	2.07227	averaged	2.38281	Microglia
1671	9a_adolescence	31.9001	averaged	1.32323	Microglia
1672	9a_adolescence	33.5124	averaged	1.26596	Microglia
1673	9a_adolescence	36.737	averaged	1.15141	Microglia
1674	9a_adolescence	3.68459	averaged	2.32553	Microglia
1675	9a_adolescence	23.8385	averaged	1.60961	Microglia
1676	9a_adolescence	39.9617	averaged	1.03686	Microglia
1677	9a_adolescence	18.1954	averaged	1.81007	Microglia
1678	9a_adolescence	23.0324	averaged	1.63824	Microglia
1679	9a_adolescence	7.71538	averaged	2.18235	Microglia
1680	9a_adolescence	13.3585	averaged	1.98189	Microglia
1681	9a_adolescence	26.257	averaged	1.52369	Microglia
1682	9a_adolescence	14.1646	averaged	1.95325	Microglia
1683	9a_adolescence	14.9708	averaged	1.92461	Microglia
1684	9a_adolescence	6.90922	averaged	2.21099	Microglia
1685	9a_adolescence	37.5432	averaged	1.12277	Microglia
1686	9a_adolescence	35.1247	averaged	1.20869	Microglia
1687	9a_adolescence	27.8693	averaged	1.46642	Microglia
1688	9a_adolescence	4.49075	averaged	2.2969	Microglia
1689	9a_adolescence	35.9309	averaged	1.18005	Microglia
1690	9a_adolescence	29.4816	averaged	1.40915	Microglia
1691	9a_adolescence	9.32769	averaged	2.12507	Microglia
1692	9a_adolescence	10.1338	averaged	2.09644	Microglia
1693	9a_adolescence	0.459959	averaged	2.44008	Microglia
1694	9a_adolescence	6.10306	averaged	2.23962	Microglia
1695	9a_adolescence	1.26612	averaged	2.41145	Microglia
1696	9a_adolescence	10.94	averaged	2.0678	Microglia
1697	9a_adolescence	20.6139	averaged	1.72415	Microglia
1698	9a_adolescence	31.0939	averaged	1.35187	Microglia
1699	9a_adolescence	19.0016	averaged	1.78143	Microglia
1700	9a_adolescence	22.2262	averaged	1.66688	Microglia
1701	8_childhood_midlate	38.3494	averaged	2.67539	Astrocyte
1702	8_childhood_midlate	20.6139	averaged	2.20935	Astrocyte
1703	8_childhood_midlate	16.5831	averaged	2.10343	Astrocyte
1704	8_childhood_midlate	10.94	averaged	1.95514	Astrocyte
1705	8_childhood_midlate	29.4816	averaged	2.44237	Astrocyte
1706	8_childhood_midlate	2.87843	averaged	1.74331	Astrocyte
1707	8_childhood_midlate	27.8693	averaged	2.4	Astrocyte
1708	8_childhood_midlate	30.2878	averaged	2.46355	Astrocyte
1709	8_childhood_midlate	9.32769	averaged	1.91278	Astrocyte
1710	8_childhood_midlate	27.0632	averaged	2.37882	Astrocyte
1711	8_childhood_midlate	22.2262	averaged	2.25172	Astrocyte
1712	8_childhood_midlate	1.26612	averaged	1.70094	Astrocyte
1713	8_childhood_midlate	11.7462	averaged	1.97633	Astrocyte
1714	8_childhood_midlate	0.459959	averaged	1.67976	Astrocyte
1715	8_childhood_midlate	14.1646	averaged	2.03988	Astrocyte
1716	8_childhood_midlate	6.10306	averaged	1.82804	Astrocyte
1717	8_childhood_midlate	10.1338	averaged	1.93396	Astrocyte
1718	8_childhood_midlate	28.6755	averaged	2.42119	Astrocyte
1719	8_childhood_midlate	5.2969	averaged	1.80686	Astrocyte
1720	8_childhood_midlate	31.9001	averaged	2.50592	Astrocyte
1721	8_childhood_midlate	39.1555	averaged	2.69658	Astrocyte
1722	8_childhood_midlate	2.07227	averaged	1.72212	Astrocyte
1723	8_childhood_midlate	37.5432	averaged	2.65421	Astrocyte
1724	8_childhood_midlate	32.7063	averaged	2.52711	Astrocyte
1725	8_childhood_midlate	6.90922	averaged	1.84923	Astrocyte
1726	8_childhood_midlate	19.8077	averaged	2.18817	Astrocyte
1727	8_childhood_midlate	21.4201	averaged	2.23053	Astrocyte
1728	8_childhood_midlate	8.52153	averaged	1.89159	Astrocyte
1729	8_childhood_midlate	24.6447	averaged	2.31527	Astrocyte
1730	8_childhood_midlate	12.5523	averaged	1.99751	Astrocyte
1731	8_childhood_midlate	15.7769	averaged	2.08225	Astrocyte
1732	8_childhood_midlate	18.1954	averaged	2.1458	Astrocyte
1733	8_childhood_midlate	36.737	averaged	2.63302	Astrocyte
1734	8_childhood_midlate	7.71538	averaged	1.87041	Astrocyte
1735	8_childhood_midlate	17.3893	averaged	2.12461	Astrocyte
1736	8_childhood_midlate	31.0939	averaged	2.48474	Astrocyte
1737	8_childhood_midlate	23.0324	averaged	2.2729	Astrocyte
1738	8_childhood_midlate	33.5124	averaged	2.54829	Astrocyte
1739	8_childhood_midlate	35.1247	averaged	2.59066	Astrocyte
1740	8_childhood_midlate	13.3585	averaged	2.0187	Astrocyte
1741	8_childhood_midlate	14.9708	averaged	2.06106	Astrocyte
1742	8_childhood_midlate	39.9617	averaged	2.71776	Astrocyte
1743	8_childhood_midlate	3.68459	averaged	1.76449	Astrocyte
1744	8_childhood_midlate	19.0016	averaged	2.16698	Astrocyte
1745	8_childhood_midlate	34.3186	averaged	2.56947	Astrocyte
1746	8_childhood_midlate	35.9309	averaged	2.61184	Astrocyte
1747	8_childhood_midlate	26.257	averaged	2.35764	Astrocyte
1748	8_childhood_midlate	4.49075	averaged	1.78568	Astrocyte
1749	8_childhood_midlate	25.4508	averaged	2.33645	Astrocyte
1750	8_childhood_midlate	23.8385	averaged	2.29408	Astrocyte
1751	9a_adolescence	38.3494	averaged	2.67539	Astrocyte
1752	9a_adolescence	20.6139	averaged	2.20935	Astrocyte
1753	9a_adolescence	16.5831	averaged	2.10343	Astrocyte
1754	9a_adolescence	10.94	averaged	1.95514	Astrocyte
1755	9a_adolescence	29.4816	averaged	2.44237	Astrocyte
1756	9a_adolescence	2.87843	averaged	1.74331	Astrocyte
1757	9a_adolescence	27.8693	averaged	2.4	Astrocyte
1758	9a_adolescence	30.2878	averaged	2.46355	Astrocyte
1759	9a_adolescence	9.32769	averaged	1.91278	Astrocyte
1760	9a_adolescence	27.0632	averaged	2.37882	Astrocyte
1761	9a_adolescence	22.2262	averaged	2.25172	Astrocyte
1762	9a_adolescence	1.26612	averaged	1.70094	Astrocyte
1763	9a_adolescence	11.7462	averaged	1.97633	Astrocyte
1764	9a_adolescence	0.459959	averaged	1.67976	Astrocyte
1765	9a_adolescence	14.1646	averaged	2.03988	Astrocyte
1766	9a_adolescence	6.10306	averaged	1.82804	Astrocyte
1767	9a_adolescence	10.1338	averaged	1.93396	Astrocyte
1768	9a_adolescence	28.6755	averaged	2.42119	Astrocyte
1769	9a_adolescence	5.2969	averaged	1.80686	Astrocyte
1770	9a_adolescence	31.9001	averaged	2.50592	Astrocyte
1771	9a_adolescence	39.1555	averaged	2.69658	Astrocyte
1772	9a_adolescence	2.07227	averaged	1.72212	Astrocyte
1773	9a_adolescence	37.5432	averaged	2.65421	Astrocyte
1774	9a_adolescence	32.7063	averaged	2.52711	Astrocyte
1775	9a_adolescence	6.90922	averaged	1.84923	Astrocyte
1776	9a_adolescence	19.8077	averaged	2.18817	Astrocyte
1777	9a_adolescence	21.4201	averaged	2.23053	Astrocyte
1778	9a_adolescence	8.52153	averaged	1.89159	Astrocyte
1779	9a_adolescence	24.6447	averaged	2.31527	Astrocyte
1780	9a_adolescence	12.5523	averaged	1.99751	Astrocyte
1781	9a_adolescence	15.7769	averaged	2.08225	Astrocyte
1782	9a_adolescence	18.1954	averaged	2.1458	Astrocyte
1783	9a_adolescence	36.737	averaged	2.63302	Astrocyte
1784	9a_adolescence	7.71538	averaged	1.87041	Astrocyte
1785	9a_adolescence	17.3893	averaged	2.12461	Astrocyte
1786	9a_adolescence	31.0939	averaged	2.48474	Astrocyte
1787	9a_adolescence	23.0324	averaged	2.2729	Astrocyte
1788	9a_adolescence	33.5124	averaged	2.54829	Astrocyte
1789	9a_adolescence	35.1247	averaged	2.59066	Astrocyte
1790	9a_adolescence	13.3585	averaged	2.0187	Astrocyte
1791	9a_adolescence	14.9708	averaged	2.06106	Astrocyte
1792	9a_adolescence	39.9617	averaged	2.71776	Astrocyte
1793	9a_adolescence	3.68459	averaged	1.76449	Astrocyte
1794	9a_adolescence	19.0016	averaged	2.16698	Astrocyte
1795	9a_adolescence	34.3186	averaged	2.56947	Astrocyte
1796	9a_adolescence	35.9309	averaged	2.61184	Astrocyte
1797	9a_adolescence	26.257	averaged	2.35764	Astrocyte
1798	9a_adolescence	4.49075	averaged	1.78568	Astrocyte
1799	9a_adolescence	25.4508	averaged	2.33645	Astrocyte
1800	9a_adolescence	23.8385	averaged	2.29408	Astrocyte
1801	2_fetal_earlymid	15.7769	averaged	2.33668	Astrocyte
1802	2_fetal_earlymid	20.6139	averaged	2.18877	Astrocyte
1803	2_fetal_earlymid	35.9309	averaged	1.72039	Astrocyte
1804	2_fetal_earlymid	29.4816	averaged	1.9176	Astrocyte
1805	2_fetal_earlymid	12.5523	averaged	2.43528	Astrocyte
1806	2_fetal_earlymid	13.3585	averaged	2.41063	Astrocyte
1807	2_fetal_earlymid	27.0632	averaged	1.99156	Astrocyte
1808	2_fetal_earlymid	16.5831	averaged	2.31203	Astrocyte
1809	2_fetal_earlymid	22.2262	averaged	2.13947	Astrocyte
1810	2_fetal_earlymid	38.3494	averaged	1.64644	Astrocyte
1811	2_fetal_earlymid	11.7462	averaged	2.45994	Astrocyte
1812	2_fetal_earlymid	3.68459	averaged	2.70645	Astrocyte
1813	2_fetal_earlymid	28.6755	averaged	1.94225	Astrocyte
1814	2_fetal_earlymid	27.8693	averaged	1.96691	Astrocyte
1815	2_fetal_earlymid	6.90922	averaged	2.60785	Astrocyte
1816	2_fetal_earlymid	23.0324	averaged	2.11481	Astrocyte
1817	2_fetal_earlymid	33.5124	averaged	1.79434	Astrocyte
1818	2_fetal_earlymid	25.4508	averaged	2.04086	Astrocyte
1819	2_fetal_earlymid	35.1247	averaged	1.74504	Astrocyte
1820	2_fetal_earlymid	19.8077	averaged	2.21342	Astrocyte
1821	2_fetal_earlymid	32.7063	averaged	1.819	Astrocyte
1822	2_fetal_earlymid	0.459959	averaged	2.80506	Astrocyte
1823	2_fetal_earlymid	21.4201	averaged	2.16412	Astrocyte
1824	2_fetal_earlymid	17.3893	averaged	2.28738	Astrocyte
1825	2_fetal_earlymid	23.8385	averaged	2.09016	Astrocyte
1826	2_fetal_earlymid	36.737	averaged	1.69574	Astrocyte
1827	2_fetal_earlymid	7.71538	averaged	2.58319	Astrocyte
1828	2_fetal_earlymid	5.2969	averaged	2.65715	Astrocyte
1829	2_fetal_earlymid	18.1954	averaged	2.26272	Astrocyte
1830	2_fetal_earlymid	37.5432	averaged	1.67109	Astrocyte
1831	2_fetal_earlymid	31.0939	averaged	1.8683	Astrocyte
1832	2_fetal_earlymid	39.9617	averaged	1.59713	Astrocyte
1833	2_fetal_earlymid	14.9708	averaged	2.36133	Astrocyte
1834	2_fetal_earlymid	10.1338	averaged	2.50924	Astrocyte
1835	2_fetal_earlymid	30.2878	averaged	1.89295	Astrocyte
1836	2_fetal_earlymid	6.10306	averaged	2.6325	Astrocyte
1837	2_fetal_earlymid	34.3186	averaged	1.76969	Astrocyte
1838	2_fetal_earlymid	19.0016	averaged	2.23807	Astrocyte
1839	2_fetal_earlymid	2.07227	averaged	2.75575	Astrocyte
1840	2_fetal_earlymid	8.52153	averaged	2.55854	Astrocyte
1841	2_fetal_earlymid	39.1555	averaged	1.62178	Astrocyte
1842	2_fetal_earlymid	9.32769	averaged	2.53389	Astrocyte
1843	2_fetal_earlymid	4.49075	averaged	2.6818	Astrocyte
1844	2_fetal_earlymid	2.87843	averaged	2.7311	Astrocyte
1845	2_fetal_earlymid	26.257	averaged	2.01621	Astrocyte
1846	2_fetal_earlymid	10.94	averaged	2.48459	Astrocyte
1847	2_fetal_earlymid	1.26612	averaged	2.78041	Astrocyte
1848	2_fetal_earlymid	24.6447	averaged	2.06551	Astrocyte
1849	2_fetal_earlymid	31.9001	averaged	1.84365	Astrocyte
1850	2_fetal_earlymid	14.1646	averaged	2.38598	Astrocyte
1851	8_childhood_midlate	16.5831	averaged	3.94973	Microglia
1852	8_childhood_midlate	23.0324	averaged	4.08013	Microglia
1853	8_childhood_midlate	32.7063	averaged	4.11886	Microglia
1854	8_childhood_midlate	19.0016	averaged	4.0108	Microglia
1855	8_childhood_midlate	23.8385	averaged	4.08929	Microglia
1856	8_childhood_midlate	21.4201	averaged	4.05726	Microglia
1857	8_childhood_midlate	30.2878	averaged	4.12023	Microglia
1858	8_childhood_midlate	25.4508	averaged	4.10348	Microglia
1859	8_childhood_midlate	5.2969	averaged	3.54786	Microglia
1860	8_childhood_midlate	13.3585	averaged	3.84905	Microglia
1861	8_childhood_midlate	10.1338	averaged	3.73319	Microglia
1862	8_childhood_midlate	27.8693	averaged	4.11595	Microglia
1863	8_childhood_midlate	15.7769	averaged	3.92642	Microglia
1864	8_childhood_midlate	36.737	averaged	4.10988	Microglia
1865	8_childhood_midlate	28.6755	averaged	4.11816	Microglia
1866	8_childhood_midlate	39.1555	averaged	4.10343	Microglia
1867	8_childhood_midlate	14.1646	averaged	3.87596	Microglia
1868	8_childhood_midlate	39.9617	averaged	4.10126	Microglia
1869	8_childhood_midlate	18.1954	averaged	3.99201	Microglia
1870	8_childhood_midlate	35.1247	averaged	4.11401	Microglia
1871	8_childhood_midlate	6.10306	averaged	3.57905	Microglia
1872	8_childhood_midlate	27.0632	averaged	4.11284	Microglia
1873	8_childhood_midlate	24.6447	averaged	4.09704	Microglia
1874	8_childhood_midlate	37.5432	averaged	4.10775	Microglia
1875	8_childhood_midlate	2.87843	averaged	3.45438	Microglia
1876	8_childhood_midlate	10.94	averaged	3.76313	Microglia
1877	8_childhood_midlate	26.257	averaged	4.10871	Microglia
1878	8_childhood_midlate	19.8077	averaged	4.02793	Microglia
1879	8_childhood_midlate	12.5523	averaged	3.82119	Microglia
1880	8_childhood_midlate	3.68459	averaged	3.4855	Microglia
1881	8_childhood_midlate	11.7462	averaged	3.7925	Microglia
1882	8_childhood_midlate	6.90922	averaged	3.61018	Microglia
1883	8_childhood_midlate	29.4816	averaged	4.11955	Microglia
1884	8_childhood_midlate	35.9309	averaged	4.11199	Microglia
1885	8_childhood_midlate	1.26612	averaged	3.39233	Microglia
1886	8_childhood_midlate	8.52153	averaged	3.67213	Microglia
1887	8_childhood_midlate	20.6139	averaged	4.04342	Microglia
1888	8_childhood_midlate	9.32769	averaged	3.70282	Microglia
1889	8_childhood_midlate	34.3186	averaged	4.11588	Microglia
1890	8_childhood_midlate	22.2262	averaged	4.06948	Microglia
1891	8_childhood_midlate	33.5124	averaged	4.11753	Microglia
1892	8_childhood_midlate	7.71538	averaged	3.64122	Microglia
1893	8_childhood_midlate	31.9001	averaged	4.11981	Microglia
1894	8_childhood_midlate	14.9708	averaged	3.90179	Microglia
1895	8_childhood_midlate	17.3893	averaged	3.97163	Microglia
1896	8_childhood_midlate	38.3494	averaged	4.1056	Microglia
1897	8_childhood_midlate	2.07227	averaged	3.42333	Microglia
1898	8_childhood_midlate	31.0939	averaged	4.12029	Microglia
1899	8_childhood_midlate	0.459959	averaged	3.36135	Microglia
1900	8_childhood_midlate	4.49075	averaged	3.51667	Microglia
1901	9a_adolescence	16.5831	averaged	3.94973	Microglia
1902	9a_adolescence	23.0324	averaged	4.08013	Microglia
1903	9a_adolescence	32.7063	averaged	4.11886	Microglia
1904	9a_adolescence	19.0016	averaged	4.0108	Microglia
1905	9a_adolescence	23.8385	averaged	4.08929	Microglia
1906	9a_adolescence	21.4201	averaged	4.05726	Microglia
1907	9a_adolescence	30.2878	averaged	4.12023	Microglia
1908	9a_adolescence	25.4508	averaged	4.10348	Microglia
1909	9a_adolescence	5.2969	averaged	3.54786	Microglia
1910	9a_adolescence	13.3585	averaged	3.84905	Microglia
1911	9a_adolescence	10.1338	averaged	3.73319	Microglia
1912	9a_adolescence	27.8693	averaged	4.11595	Microglia
1913	9a_adolescence	15.7769	averaged	3.92642	Microglia
1914	9a_adolescence	36.737	averaged	4.10988	Microglia
1915	9a_adolescence	28.6755	averaged	4.11816	Microglia
1916	9a_adolescence	39.1555	averaged	4.10343	Microglia
1917	9a_adolescence	14.1646	averaged	3.87596	Microglia
1918	9a_adolescence	39.9617	averaged	4.10126	Microglia
1919	9a_adolescence	18.1954	averaged	3.99201	Microglia
1920	9a_adolescence	35.1247	averaged	4.11401	Microglia
1921	9a_adolescence	6.10306	averaged	3.57905	Microglia
1922	9a_adolescence	27.0632	averaged	4.11284	Microglia
1923	9a_adolescence	24.6447	averaged	4.09704	Microglia
1924	9a_adolescence	37.5432	averaged	4.10775	Microglia
1925	9a_adolescence	2.87843	averaged	3.45438	Microglia
1926	9a_adolescence	10.94	averaged	3.76313	Microglia
1927	9a_adolescence	26.257	averaged	4.10871	Microglia
1928	9a_adolescence	19.8077	averaged	4.02793	Microglia
1929	9a_adolescence	12.5523	averaged	3.82119	Microglia
1930	9a_adolescence	3.68459	averaged	3.4855	Microglia
1931	9a_adolescence	11.7462	averaged	3.7925	Microglia
1932	9a_adolescence	6.90922	averaged	3.61018	Microglia
1933	9a_adolescence	29.4816	averaged	4.11955	Microglia
1934	9a_adolescence	35.9309	averaged	4.11199	Microglia
1935	9a_adolescence	1.26612	averaged	3.39233	Microglia
1936	9a_adolescence	8.52153	averaged	3.67213	Microglia
1937	9a_adolescence	20.6139	averaged	4.04342	Microglia
1938	9a_adolescence	9.32769	averaged	3.70282	Microglia
1939	9a_adolescence	34.3186	averaged	4.11588	Microglia
1940	9a_adolescence	22.2262	averaged	4.06948	Microglia
1941	9a_adolescence	33.5124	averaged	4.11753	Microglia
1942	9a_adolescence	7.71538	averaged	3.64122	Microglia
1943	9a_adolescence	31.9001	averaged	4.11981	Microglia
1944	9a_adolescence	14.9708	averaged	3.90179	Microglia
1945	9a_adolescence	17.3893	averaged	3.97163	Microglia
1946	9a_adolescence	38.3494	averaged	4.1056	Microglia
1947	9a_adolescence	2.07227	averaged	3.42333	Microglia
1948	9a_adolescence	31.0939	averaged	4.12029	Microglia
1949	9a_adolescence	0.459959	averaged	3.36135	Microglia
1950	9a_adolescence	4.49075	averaged	3.51667	Microglia
1951	9b_adulthood	16.5831	averaged	3.94973	Microglia
1952	9b_adulthood	23.0324	averaged	4.08013	Microglia
1953	9b_adulthood	32.7063	averaged	4.11886	Microglia
1954	9b_adulthood	19.0016	averaged	4.0108	Microglia
1955	9b_adulthood	23.8385	averaged	4.08929	Microglia
1956	9b_adulthood	21.4201	averaged	4.05726	Microglia
1957	9b_adulthood	30.2878	averaged	4.12023	Microglia
1958	9b_adulthood	25.4508	averaged	4.10348	Microglia
1959	9b_adulthood	5.2969	averaged	3.54786	Microglia
1960	9b_adulthood	13.3585	averaged	3.84905	Microglia
1961	9b_adulthood	10.1338	averaged	3.73319	Microglia
1962	9b_adulthood	27.8693	averaged	4.11595	Microglia
1963	9b_adulthood	15.7769	averaged	3.92642	Microglia
1964	9b_adulthood	36.737	averaged	4.10988	Microglia
1965	9b_adulthood	28.6755	averaged	4.11816	Microglia
1966	9b_adulthood	39.1555	averaged	4.10343	Microglia
1967	9b_adulthood	14.1646	averaged	3.87596	Microglia
1968	9b_adulthood	39.9617	averaged	4.10126	Microglia
1969	9b_adulthood	18.1954	averaged	3.99201	Microglia
1970	9b_adulthood	35.1247	averaged	4.11401	Microglia
1971	9b_adulthood	6.10306	averaged	3.57905	Microglia
1972	9b_adulthood	27.0632	averaged	4.11284	Microglia
1973	9b_adulthood	24.6447	averaged	4.09704	Microglia
1974	9b_adulthood	37.5432	averaged	4.10775	Microglia
1975	9b_adulthood	2.87843	averaged	3.45438	Microglia
1976	9b_adulthood	10.94	averaged	3.76313	Microglia
1977	9b_adulthood	26.257	averaged	4.10871	Microglia
1978	9b_adulthood	19.8077	averaged	4.02793	Microglia
1979	9b_adulthood	12.5523	averaged	3.82119	Microglia
1980	9b_adulthood	3.68459	averaged	3.4855	Microglia
1981	9b_adulthood	11.7462	averaged	3.7925	Microglia
1982	9b_adulthood	6.90922	averaged	3.61018	Microglia
1983	9b_adulthood	29.4816	averaged	4.11955	Microglia
1984	9b_adulthood	35.9309	averaged	4.11199	Microglia
1985	9b_adulthood	1.26612	averaged	3.39233	Microglia
1986	9b_adulthood	8.52153	averaged	3.67213	Microglia
1987	9b_adulthood	20.6139	averaged	4.04342	Microglia
1988	9b_adulthood	9.32769	averaged	3.70282	Microglia
1989	9b_adulthood	34.3186	averaged	4.11588	Microglia
1990	9b_adulthood	22.2262	averaged	4.06948	Microglia
1991	9b_adulthood	33.5124	averaged	4.11753	Microglia
1992	9b_adulthood	7.71538	averaged	3.64122	Microglia
1993	9b_adulthood	31.9001	averaged	4.11981	Microglia
1994	9b_adulthood	14.9708	averaged	3.90179	Microglia
1995	9b_adulthood	17.3893	averaged	3.97163	Microglia
1996	9b_adulthood	38.3494	averaged	4.1056	Microglia
1997	9b_adulthood	2.07227	averaged	3.42333	Microglia
1998	9b_adulthood	31.0939	averaged	4.12029	Microglia
1999	9b_adulthood	0.459959	averaged	3.36135	Microglia
[truncated: 4,151 more rows]

## Sheet: Fig3g
	age	region	expression	type
1	29.4816	S1	5.19627	Oligodendrocyte
2	27.0632	S1	5.1297	Oligodendrocyte
3	17.3893	VLPFC	4.90849	Oligodendrocyte
4	30.2878	DLPFC	5.1419	Oligodendrocyte
5	8.52153	IPC	4.43824	Oligodendrocyte
6	33.5124	OFC	5.38021	Oligodendrocyte
7	20.6139	VLPFC	5.02273	Oligodendrocyte
8	15.7769	V1	4.90084	Oligodendrocyte
9	6.90922	STC	4.31979	Oligodendrocyte
10	2.87843	A1C	4.45025	Oligodendrocyte
11	24.6447	MFC	4.73483	Oligodendrocyte
12	1.26612	M1	4.43504	Oligodendrocyte
13	35.1247	OFC	5.43575	Oligodendrocyte
14	28.6755	IPC	5.00599	Oligodendrocyte
15	10.1338	OFC	4.58191	Oligodendrocyte
16	14.9708	DLPFC	4.65071	Oligodendrocyte
17	15.7769	IPC	4.64185	Oligodendrocyte
18	13.3585	V1	4.8177	Oligodendrocyte
19	35.1247	STC	5.32346	Oligodendrocyte
20	28.6755	STC	5.09297	Oligodendrocyte
21	7.71538	M1	4.61259	Oligodendrocyte
22	39.1555	ITC	5.21836	Oligodendrocyte
23	2.07227	ITC	4.11218	Oligodendrocyte
24	1.26612	VLPFC	4.35177	Oligodendrocyte
25	13.3585	STC	4.54763	Oligodendrocyte
26	35.9309	A1C	5.42227	Oligodendrocyte
27	28.6755	OFC	5.21377	Oligodendrocyte
28	0.459959	M1	4.41283	Oligodendrocyte
29	19.0016	ITC	4.62407	Oligodendrocyte
30	6.90922	MFC	4.44982	Oligodendrocyte
31	16.5831	V1	4.92845	Oligodendrocyte
32	14.1646	STC	4.57622	Oligodendrocyte
33	11.7462	VLPFC	4.7112	Oligodendrocyte
34	9.32769	ITC	4.33313	Oligodendrocyte
35	37.5432	VLPFC	5.63357	Oligodendrocyte
36	25.4508	MFC	4.74803	Oligodendrocyte
37	8.52153	OFC	4.52719	Oligodendrocyte
38	2.07227	M1	4.45726	Oligodendrocyte
39	23.8385	IPC	4.86894	Oligodendrocyte
40	34.3186	V1	5.52929	Oligodendrocyte
41	32.7063	V1	5.47498	Oligodendrocyte
42	17.3893	S1	4.85817	Oligodendrocyte
43	33.5124	S1	5.30657	Oligodendrocyte
44	17.3893	OFC	4.82803	Oligodendrocyte
45	32.7063	MFC	4.86715	Oligodendrocyte
46	26.257	MFC	4.76124	Oligodendrocyte
47	16.5831	STC	4.66211	Oligodendrocyte
48	19.8077	S1	4.927	Oligodendrocyte
49	20.6139	A1C	4.9736	Oligodendrocyte
50	10.94	ITC	4.38202	Oligodendrocyte
51	13.3585	A1C	4.75926	Oligodendrocyte
52	31.9001	S1	5.26253	Oligodendrocyte
53	38.3494	ITC	5.19457	Oligodendrocyte
54	4.49075	A1C	4.49773	Oligodendrocyte
55	31.0939	OFC	5.29694	Oligodendrocyte
56	11.7462	DLPFC	4.54868	Oligodendrocyte
57	31.0939	IPC	5.07473	Oligodendrocyte
58	30.2878	ITC	4.95709	Oligodendrocyte
59	27.0632	MFC	4.77446	Oligodendrocyte
60	14.1646	ITC	4.47936	Oligodendrocyte
61	2.07227	S1	4.41161	Oligodendrocyte
62	23.8385	A1C	5.06864	Oligodendrocyte
63	3.68459	S1	4.45902	Oligodendrocyte
64	8.52153	VLPFC	4.59989	Oligodendrocyte
65	25.4508	OFC	5.10309	Oligodendrocyte
66	29.4816	M1	5.19612	Oligodendrocyte
67	22.2262	MFC	4.69532	Oligodendrocyte
68	25.4508	ITC	4.8148	Oligodendrocyte
69	37.5432	MFC	4.94667	Oligodendrocyte
70	6.10306	STC	4.29142	Oligodendrocyte
71	28.6755	DLPFC	5.08984	Oligodendrocyte
72	11.7462	V1	4.76201	Oligodendrocyte
73	11.7462	MFC	4.52635	Oligodendrocyte
74	33.5124	DLPFC	5.24605	Oligodendrocyte
75	0.459959	S1	4.3642	Oligodendrocyte
76	35.9309	V1	5.58359	Oligodendrocyte
77	38.3494	OFC	5.54687	Oligodendrocyte
78	8.52153	DLPFC	4.44702	Oligodendrocyte
79	14.9708	MFC	4.57787	Oligodendrocyte
80	10.94	S1	4.67171	Oligodendrocyte
81	35.9309	OFC	5.46353	Oligodendrocyte
82	34.3186	STC	5.29462	Oligodendrocyte
83	12.5523	MFC	4.53919	Oligodendrocyte
84	30.2878	MFC	4.8274	Oligodendrocyte
85	19.0016	IPC	4.73252	Oligodendrocyte
86	39.9617	VLPFC	5.72135	Oligodendrocyte
87	27.0632	V1	5.28456	Oligodendrocyte
88	31.0939	ITC	4.98081	Oligodendrocyte
89	31.9001	OFC	5.32469	Oligodendrocyte
90	23.8385	MFC	4.72165	Oligodendrocyte
91	10.94	IPC	4.50608	Oligodendrocyte
92	31.9001	VLPFC	5.42887	Oligodendrocyte
93	20.6139	OFC	4.93775	Oligodendrocyte
94	7.71538	DLPFC	4.42165	Oligodendrocyte
95	27.8693	S1	5.15193	Oligodendrocyte
96	20.6139	ITC	4.67195	Oligodendrocyte
97	24.6447	M1	5.06933	Oligodendrocyte
98	36.737	VLPFC	5.60432	Oligodendrocyte
99	3.68459	STC	4.20643	Oligodendrocyte
100	15.7769	STC	4.63347	Oligodendrocyte
101	39.9617	OFC	5.60244	Oligodendrocyte
102	4.49075	OFC	4.39018	Oligodendrocyte
103	20.6139	DLPFC	4.83049	Oligodendrocyte
104	10.1338	STC	4.4335	Oligodendrocyte
105	3.68459	ITC	4.16135	Oligodendrocyte
106	16.5831	VLPFC	4.88009	Oligodendrocyte
107	29.4816	VLPFC	5.34131	Oligodendrocyte
108	36.737	MFC	4.93342	Oligodendrocyte
109	7.71538	IPC	4.41563	Oligodendrocyte
110	3.68459	OFC	4.36274	Oligodendrocyte
111	39.9617	ITC	5.24215	Oligodendrocyte
112	23.0324	OFC	5.02031	Oligodendrocyte
113	20.6139	STC	4.80554	Oligodendrocyte
114	35.1247	S1	5.35055	Oligodendrocyte
115	12.5523	IPC	4.55132	Oligodendrocyte
116	2.07227	VLPFC	4.37926	Oligodendrocyte
117	37.5432	M1	5.40545	Oligodendrocyte
118	8.52153	V1	4.64997	Oligodendrocyte
119	1.26612	MFC	4.36126	Oligodendrocyte
120	12.5523	VLPFC	4.73918	Oligodendrocyte
121	0.459959	IPC	4.21213	Oligodendrocyte
122	15.7769	DLPFC	4.67629	Oligodendrocyte
123	27.8693	V1	5.3118	Oligodendrocyte
124	13.3585	MFC	4.55206	Oligodendrocyte
125	22.2262	S1	4.99517	Oligodendrocyte
126	23.0324	DLPFC	4.90805	Oligodendrocyte
127	2.07227	OFC	4.30785	Oligodendrocyte
128	34.3186	ITC	5.07573	Oligodendrocyte
129	23.0324	IPC	4.84616	Oligodendrocyte
130	39.9617	A1C	5.53938	Oligodendrocyte
131	8.52153	MFC	4.47524	Oligodendrocyte
132	9.32769	V1	4.67806	Oligodendrocyte
133	31.9001	M1	5.25909	Oligodendrocyte
134	15.7769	OFC	4.77329	Oligodendrocyte
135	33.5124	IPC	5.1436	Oligodendrocyte
136	33.5124	M1	5.30097	Oligodendrocyte
137	31.0939	VLPFC	5.39966	Oligodendrocyte
138	19.8077	IPC	4.75521	Oligodendrocyte
139	26.257	DLPFC	5.01183	Oligodendrocyte
140	23.0324	S1	5.01774	Oligodendrocyte
141	2.87843	ITC	4.13677	Oligodendrocyte
142	11.7462	S1	4.6952	Oligodendrocyte
143	6.10306	V1	4.56539	Oligodendrocyte
144	38.3494	A1C	5.49255	Oligodendrocyte
145	23.8385	VLPFC	5.13796	Oligodendrocyte
146	15.7769	S1	4.81192	Oligodendrocyte
147	27.8693	MFC	4.78769	Oligodendrocyte
148	19.0016	OFC	4.88284	Oligodendrocyte
149	12.5523	DLPFC	4.57415	Oligodendrocyte
150	37.5432	V1	5.63786	Oligodendrocyte
151	2.07227	IPC	4.25735	Oligodendrocyte
152	2.87843	VLPFC	4.40676	Oligodendrocyte
153	19.0016	S1	4.90413	Oligodendrocyte
154	21.4201	MFC	4.68219	Oligodendrocyte
155	10.1338	A1C	4.66406	Oligodendrocyte
156	21.4201	A1C	4.99739	Oligodendrocyte
157	0.459959	A1C	4.37903	Oligodendrocyte
158	39.9617	V1	5.71925	Oligodendrocyte
159	39.1555	OFC	5.57465	Oligodendrocyte
160	23.8385	DLPFC	4.93396	Oligodendrocyte
161	25.4508	DLPFC	4.98585	Oligodendrocyte
162	31.9001	A1C	5.30489	Oligodendrocyte
163	27.0632	M1	5.13289	Oligodendrocyte
164	13.3585	ITC	4.45509	Oligodendrocyte
165	26.257	IPC	4.93739	Oligodendrocyte
166	33.5124	ITC	5.05199	Oligodendrocyte
167	28.6755	V1	5.33902	Oligodendrocyte
168	7.71538	OFC	4.49981	Oligodendrocyte
169	21.4201	S1	4.97252	Oligodendrocyte
170	22.2262	VLPFC	5.08024	Oligodendrocyte
171	13.3585	DLPFC	4.59964	Oligodendrocyte
172	23.0324	V1	5.14809	Oligodendrocyte
173	2.87843	DLPFC	4.26953	Oligodendrocyte
174	21.4201	OFC	4.96524	Oligodendrocyte
175	2.87843	OFC	4.3353	Oligodendrocyte
176	21.4201	ITC	4.69583	Oligodendrocyte
177	1.26612	IPC	4.23474	Oligodendrocyte
178	2.87843	STC	4.17813	Oligodendrocyte
179	29.4816	OFC	5.24148	Oligodendrocyte
180	21.4201	DLPFC	4.85632	Oligodendrocyte
181	10.1338	ITC	4.35759	Oligodendrocyte
182	39.1555	DLPFC	5.42829	Oligodendrocyte
183	3.68459	A1C	4.47398	Oligodendrocyte
184	10.94	A1C	4.68785	Oligodendrocyte
185	23.0324	STC	4.89169	Oligodendrocyte
186	10.94	OFC	4.60926	Oligodendrocyte
187	25.4508	STC	4.97791	Oligodendrocyte
188	8.52153	STC	4.37659	Oligodendrocyte
189	39.1555	S1	5.46036	Oligodendrocyte
190	23.8385	STC	4.92042	Oligodendrocyte
191	26.257	M1	5.11174	Oligodendrocyte
192	16.5831	M1	4.85436	Oligodendrocyte
193	39.9617	M1	5.46807	Oligodendrocyte
194	34.3186	M1	5.32189	Oligodendrocyte
195	28.6755	A1C	5.21065	Oligodendrocyte
196	14.1646	VLPFC	4.79534	Oligodendrocyte
197	39.9617	IPC	5.32763	Oligodendrocyte
198	6.90922	V1	4.59363	Oligodendrocyte
199	32.7063	S1	5.28456	Oligodendrocyte
200	7.71538	A1C	4.59274	Oligodendrocyte
201	0.459959	DLPFC	4.19349	Oligodendrocyte
202	39.1555	VLPFC	5.69209	Oligodendrocyte
203	23.0324	A1C	5.04491	Oligodendrocyte
204	19.8077	MFC	4.65597	Oligodendrocyte
205	32.7063	IPC	5.12063	Oligodendrocyte
206	35.1247	VLPFC	5.54581	Oligodendrocyte
207	17.3893	MFC	4.61681	Oligodendrocyte
208	14.9708	STC	4.60484	Oligodendrocyte
209	5.2969	VLPFC	4.48936	Oligodendrocyte
210	39.9617	STC	5.49656	Oligodendrocyte
211	17.3893	DLPFC	4.72755	Oligodendrocyte
212	32.7063	VLPFC	5.45809	Oligodendrocyte
213	33.5124	MFC	4.8804	Oligodendrocyte
214	28.6755	M1	5.17507	Oligodendrocyte
215	39.1555	M1	5.4472	Oligodendrocyte
216	35.9309	IPC	5.21257	Oligodendrocyte
217	26.257	OFC	5.13073	Oligodendrocyte
218	10.1338	S1	4.64818	Oligodendrocyte
219	27.8693	ITC	4.88597	Oligodendrocyte
220	16.5831	MFC	4.6038	Oligodendrocyte
221	31.0939	MFC	4.84065	Oligodendrocyte
222	0.459959	ITC	4.063	Oligodendrocyte
223	16.5831	DLPFC	4.7019	Oligodendrocyte
224	22.2262	DLPFC	4.88217	Oligodendrocyte
225	6.10306	S1	4.53008	Oligodendrocyte
226	35.1247	V1	5.55644	Oligodendrocyte
227	11.7462	A1C	4.71165	Oligodendrocyte
228	27.8693	DLPFC	5.06383	Oligodendrocyte
229	14.9708	V1	4.87317	Oligodendrocyte
230	34.3186	A1C	5.37536	Oligodendrocyte
231	32.7063	M1	5.28004	Oligodendrocyte
232	17.3893	M1	4.87609	Oligodendrocyte
233	10.94	MFC	4.51353	Oligodendrocyte
234	27.0632	IPC	4.96024	Oligodendrocyte
235	13.3585	IPC	4.57394	Oligodendrocyte
236	34.3186	OFC	5.40798	Oligodendrocyte
237	29.4816	STC	5.12175	Oligodendrocyte
238	37.5432	OFC	5.51909	Oligodendrocyte
239	31.9001	DLPFC	5.19397	Oligodendrocyte
240	26.257	V1	5.2573	Oligodendrocyte
241	0.459959	STC	4.09325	Oligodendrocyte
242	36.737	OFC	5.49131	Oligodendrocyte
243	14.9708	OFC	4.74594	Oligodendrocyte
244	36.737	IPC	5.23557	Oligodendrocyte
245	24.6447	DLPFC	4.9599	Oligodendrocyte
246	19.0016	DLPFC	4.77895	Oligodendrocyte
247	1.26612	STC	4.12154	Oligodendrocyte
248	14.1646	A1C	4.78308	Oligodendrocyte
249	31.0939	A1C	5.28136	Oligodendrocyte
250	6.10306	VLPFC	4.51694	Oligodendrocyte
251	12.5523	OFC	4.66393	Oligodendrocyte
252	10.1338	MFC	4.50074	Oligodendrocyte
253	25.4508	IPC	4.91456	Oligodendrocyte
254	1.26612	DLPFC	4.21884	Oligodendrocyte
255	5.2969	STC	4.26307	Oligodendrocyte
256	19.8077	DLPFC	4.80471	Oligodendrocyte
257	31.0939	STC	5.17935	Oligodendrocyte
258	5.2969	MFC	4.42447	Oligodendrocyte
259	24.6447	IPC	4.89174	Oligodendrocyte
260	21.4201	STC	4.83425	Oligodendrocyte
261	9.32769	MFC	4.48798	Oligodendrocyte
262	7.71538	ITC	4.28414	Oligodendrocyte
263	38.3494	IPC	5.28159	Oligodendrocyte
264	3.68459	IPC	4.30258	Oligodendrocyte
265	14.9708	M1	4.81075	Oligodendrocyte
266	10.94	M1	4.70098	Oligodendrocyte
267	7.71538	MFC	4.46252	Oligodendrocyte
268	12.5523	ITC	4.43077	Oligodendrocyte
269	19.8077	A1C	4.94981	Oligodendrocyte
270	20.6139	IPC	4.77793	Oligodendrocyte
271	7.71538	STC	4.34818	Oligodendrocyte
272	28.6755	MFC	4.80092	Oligodendrocyte
273	29.4816	V1	5.36624	Oligodendrocyte
274	1.26612	A1C	4.40277	Oligodendrocyte
275	22.2262	IPC	4.8234	Oligodendrocyte
276	19.0016	M1	4.9194	Oligodendrocyte
277	39.1555	MFC	4.97317	Oligodendrocyte
278	14.9708	A1C	4.8069	Oligodendrocyte
279	30.2878	M1	5.21714	Oligodendrocyte
280	34.3186	S1	5.32857	Oligodendrocyte
281	18.1954	OFC	4.85543	Oligodendrocyte
282	8.52153	ITC	4.30865	Oligodendrocyte
283	2.87843	V1	4.45211	Oligodendrocyte
284	38.3494	V1	5.66499	Oligodendrocyte
285	36.737	DLPFC	5.35021	Oligodendrocyte
286	35.9309	M1	5.36368	Oligodendrocyte
287	14.1646	IPC	4.59657	Oligodendrocyte
288	2.07227	MFC	4.37389	Oligodendrocyte
289	39.1555	STC	5.4677	Oligodendrocyte
290	35.1247	DLPFC	5.29814	Oligodendrocyte
291	27.8693	M1	5.154	Oligodendrocyte
292	17.3893	A1C	4.87837	Oligodendrocyte
293	35.1247	MFC	4.90691	Oligodendrocyte
294	12.5523	STC	4.51906	Oligodendrocyte
295	30.2878	STC	5.15054	Oligodendrocyte
296	12.5523	V1	4.78988	Oligodendrocyte
297	6.90922	DLPFC	4.39628	Oligodendrocyte
298	35.1247	IPC	5.18957	Oligodendrocyte
299	37.5432	IPC	5.25858	Oligodendrocyte
300	4.49075	IPC	4.32519	Oligodendrocyte
301	24.6447	STC	4.94916	Oligodendrocyte
302	20.6139	M1	4.96249	Oligodendrocyte
303	14.1646	DLPFC	4.62516	Oligodendrocyte
304	39.9617	DLPFC	5.45432	Oligodendrocyte
305	14.1646	OFC	4.7186	Oligodendrocyte
306	8.52153	M1	4.63472	Oligodendrocyte
307	16.5831	S1	4.83508	Oligodendrocyte
308	23.8385	S1	5.04025	Oligodendrocyte
309	6.90922	A1C	4.56897	Oligodendrocyte
310	6.90922	M1	4.59043	Oligodendrocyte
311	6.10306	DLPFC	4.37092	Oligodendrocyte
312	24.6447	VLPFC	5.16689	Oligodendrocyte
313	38.3494	DLPFC	5.40227	Oligodendrocyte
314	4.49075	V1	4.5088	Oligodendrocyte
315	24.6447	V1	5.20273	Oligodendrocyte
316	31.0939	V1	5.42063	Oligodendrocyte
317	13.3585	VLPFC	4.76723	Oligodendrocyte
318	30.2878	V1	5.39344	Oligodendrocyte
319	27.8693	STC	5.06419	Oligodendrocyte
320	2.87843	MFC	4.38653	Oligodendrocyte
321	23.8385	M1	5.04806	Oligodendrocyte
322	5.2969	V1	4.53711	Oligodendrocyte
323	38.3494	MFC	4.95992	Oligodendrocyte
324	6.10306	ITC	4.23506	Oligodendrocyte
325	36.737	STC	5.38114	Oligodendrocyte
326	27.0632	A1C	5.16339	Oligodendrocyte
327	26.257	A1C	5.13973	Oligodendrocyte
328	18.1954	A1C	4.90219	Oligodendrocyte
329	27.8693	A1C	5.18703	Oligodendrocyte
330	19.8077	V1	5.03852	Oligodendrocyte
331	26.257	STC	5.00666	Oligodendrocyte
332	1.26612	OFC	4.2804	Oligodendrocyte
333	32.7063	OFC	5.35244	Oligodendrocyte
334	10.94	V1	4.73408	Oligodendrocyte
335	18.1954	ITC	4.60007	Oligodendrocyte
336	9.32769	STC	4.40503	Oligodendrocyte
337	32.7063	A1C	5.32839	Oligodendrocyte
338	29.4816	ITC	4.93338	Oligodendrocyte
339	6.10306	IPC	4.37041	Oligodendrocyte
340	22.2262	OFC	4.99276	Oligodendrocyte
341	29.4816	DLPFC	5.11587	Oligodendrocyte
342	25.4508	VLPFC	5.19587	Oligodendrocyte
343	15.7769	M1	4.83258	Oligodendrocyte
344	33.5124	VLPFC	5.48732	Oligodendrocyte
345	31.0939	M1	5.23813	Oligodendrocyte
346	19.8077	OFC	4.91028	Oligodendrocyte
347	39.9617	MFC	4.98642	Oligodendrocyte
348	35.1247	M1	5.34279	Oligodendrocyte
349	39.1555	IPC	5.30461	Oligodendrocyte
350	17.3893	ITC	4.57602	Oligodendrocyte
351	25.4508	V1	5.23002	Oligodendrocyte
352	16.5831	OFC	4.80065	Oligodendrocyte
353	27.0632	OFC	5.15839	Oligodendrocyte
354	28.6755	VLPFC	5.31216	Oligodendrocyte
355	24.6447	ITC	4.79105	Oligodendrocyte
356	38.3494	S1	5.43841	Oligodendrocyte
357	3.68459	VLPFC	4.43428	Oligodendrocyte
358	36.737	ITC	5.14701	Oligodendrocyte
359	4.49075	MFC	4.41181	Oligodendrocyte
360	3.68459	V1	4.48047	Oligodendrocyte
361	27.0632	VLPFC	5.25395	Oligodendrocyte
362	0.459959	OFC	4.25294	Oligodendrocyte
363	35.9309	MFC	4.92016	Oligodendrocyte
364	38.3494	M1	5.42632	Oligodendrocyte
365	6.90922	VLPFC	4.54455	Oligodendrocyte
366	19.8077	VLPFC	4.99407	Oligodendrocyte
367	10.1338	V1	4.7061	Oligodendrocyte
368	12.5523	M1	4.74501	Oligodendrocyte
369	34.3186	DLPFC	5.2721	Oligodendrocyte
370	14.9708	VLPFC	4.82352	Oligodendrocyte
371	14.1646	V1	4.84546	Oligodendrocyte
372	27.8693	OFC	5.18607	Oligodendrocyte
373	4.49075	S1	4.48271	Oligodendrocyte
374	23.0324	ITC	4.7435	Oligodendrocyte
375	7.71538	VLPFC	4.5722	Oligodendrocyte
376	35.9309	ITC	5.12324	Oligodendrocyte
377	25.4508	S1	5.08509	Oligodendrocyte
378	4.49075	STC	4.23474	Oligodendrocyte
379	6.10306	MFC	4.43713	Oligodendrocyte
380	23.0324	M1	5.02674	Oligodendrocyte
381	5.2969	OFC	4.4176	Oligodendrocyte
382	16.5831	IPC	4.6645	Oligodendrocyte
383	9.32769	M1	4.65684	Oligodendrocyte
384	5.2969	S1	4.5064	Oligodendrocyte
385	10.1338	IPC	4.48347	Oligodendrocyte
386	13.3585	M1	4.76696	Oligodendrocyte
387	22.2262	STC	4.86297	Oligodendrocyte
388	10.94	VLPFC	4.68329	Oligodendrocyte
389	35.9309	S1	5.37252	Oligodendrocyte
390	5.2969	ITC	4.2105	Oligodendrocyte
391	34.3186	MFC	4.89366	Oligodendrocyte
392	39.1555	A1C	5.51596	Oligodendrocyte
393	9.32769	OFC	4.55456	Oligodendrocyte
394	4.49075	M1	4.52388	Oligodendrocyte
395	5.2969	A1C	4.52147	Oligodendrocyte
396	34.3186	VLPFC	5.51656	Oligodendrocyte
397	6.90922	S1	4.55374	Oligodendrocyte
398	2.87843	S1	4.43531	Oligodendrocyte
399	15.7769	ITC	4.52778	Oligodendrocyte
400	20.6139	S1	4.9498	Oligodendrocyte
401	6.10306	OFC	4.44502	Oligodendrocyte
402	16.5831	ITC	4.55192	Oligodendrocyte
403	15.7769	A1C	4.83072	Oligodendrocyte
404	17.3893	IPC	4.68716	Oligodendrocyte
405	1.26612	S1	4.3879	Oligodendrocyte
406	31.9001	STC	5.20815	Oligodendrocyte
407	13.3585	OFC	4.69126	Oligodendrocyte
408	37.5432	ITC	5.17079	Oligodendrocyte
409	6.90922	IPC	4.39302	Oligodendrocyte
410	32.7063	STC	5.23697	Oligodendrocyte
411	19.0016	V1	5.01106	Oligodendrocyte
412	19.8077	STC	4.77683	Oligodendrocyte
413	6.90922	OFC	4.47242	Oligodendrocyte
414	37.5432	S1	5.41645	Oligodendrocyte
415	4.49075	VLPFC	4.46181	Oligodendrocyte
416	22.2262	A1C	5.02115	Oligodendrocyte
417	28.6755	ITC	4.90968	Oligodendrocyte
418	38.3494	VLPFC	5.66283	Oligodendrocyte
419	14.1646	S1	4.7654	Oligodendrocyte
420	11.7462	OFC	4.6366	Oligodendrocyte
421	31.0939	DLPFC	5.16793	Oligodendrocyte
422	39.9617	S1	5.48232	Oligodendrocyte
423	11.7462	IPC	4.5287	Oligodendrocyte
424	17.3893	V1	4.95603	Oligodendrocyte
425	9.32769	A1C	4.64028	Oligodendrocyte
426	18.1954	V1	4.98356	Oligodendrocyte
427	18.1954	M1	4.89777	Oligodendrocyte
428	29.4816	IPC	5.02888	Oligodendrocyte
429	6.10306	A1C	4.54522	Oligodendrocyte
430	6.10306	M1	4.56826	Oligodendrocyte
431	27.0632	STC	5.03542	Oligodendrocyte
432	36.737	S1	5.39449	Oligodendrocyte
433	32.7063	ITC	5.02825	Oligodendrocyte
434	2.87843	M1	4.47947	Oligodendrocyte
435	5.2969	M1	4.54608	Oligodendrocyte
436	29.4816	A1C	5.23424	Oligodendrocyte
437	14.9708	ITC	4.5036	Oligodendrocyte
438	7.71538	V1	4.62182	Oligodendrocyte
439	11.7462	STC	4.49052	Oligodendrocyte
440	2.07227	STC	4.14983	Oligodendrocyte
441	30.2878	VLPFC	5.37047	Oligodendrocyte
442	13.3585	S1	4.74205	Oligodendrocyte
443	27.8693	IPC	4.9831	Oligodendrocyte
444	27.0632	ITC	4.86226	Oligodendrocyte
445	33.5124	V1	5.50214	Oligodendrocyte
446	6.90922	ITC	4.25961	Oligodendrocyte
447	23.8385	V1	5.17542	Oligodendrocyte
448	2.07227	A1C	4.42651	Oligodendrocyte
449	21.4201	V1	5.09336	Oligodendrocyte
450	22.2262	V1	5.12073	Oligodendrocyte
451	31.0939	S1	5.24047	Oligodendrocyte
452	32.7063	DLPFC	5.22001	Oligodendrocyte
453	3.68459	DLPFC	4.29487	Oligodendrocyte
454	5.2969	IPC	4.3478	Oligodendrocyte
455	3.68459	MFC	4.39916	Oligodendrocyte
456	24.6447	OFC	5.07547	Oligodendrocyte
457	15.7769	VLPFC	4.85177	Oligodendrocyte
458	30.2878	S1	5.21839	Oligodendrocyte
459	36.737	A1C	5.4457	Oligodendrocyte
460	37.5432	STC	5.40999	Oligodendrocyte
461	10.1338	VLPFC	4.65543	Oligodendrocyte
462	5.2969	DLPFC	4.34556	Oligodendrocyte
463	2.07227	DLPFC	4.24418	Oligodendrocyte
464	25.4508	M1	5.09056	Oligodendrocyte
465	16.5831	A1C	4.85455	Oligodendrocyte
466	12.5523	A1C	4.73545	Oligodendrocyte
467	3.68459	M1	4.50168	Oligodendrocyte
468	33.5124	A1C	5.35188	Oligodendrocyte
469	37.5432	DLPFC	5.37624	Oligodendrocyte
470	9.32769	VLPFC	4.62764	Oligodendrocyte
471	8.52153	S1	4.60101	Oligodendrocyte
472	14.9708	IPC	4.61921	Oligodendrocyte
473	7.71538	S1	4.57739	Oligodendrocyte
474	10.1338	DLPFC	4.49782	Oligodendrocyte
475	18.1954	STC	4.71945	Oligodendrocyte
476	18.1954	VLPFC	4.93695	Oligodendrocyte
477	30.2878	OFC	5.2692	Oligodendrocyte
478	8.52153	A1C	4.6165	Oligodendrocyte
479	9.32769	DLPFC	4.47241	Oligodendrocyte
480	10.94	DLPFC	4.52324	Oligodendrocyte
481	19.8077	ITC	4.64803	Oligodendrocyte
482	10.94	STC	4.462	Oligodendrocyte
483	21.4201	VLPFC	5.05146	Oligodendrocyte
484	39.1555	V1	5.69212	Oligodendrocyte
485	35.1247	A1C	5.39882	Oligodendrocyte
486	23.8385	ITC	4.76729	Oligodendrocyte
487	1.26612	V1	4.39535	Oligodendrocyte
488	19.0016	A1C	4.926	Oligodendrocyte
489	36.737	M1	5.38457	Oligodendrocyte
490	24.6447	S1	5.0627	Oligodendrocyte
491	23.0324	VLPFC	5.10907	Oligodendrocyte
492	14.1646	M1	4.78888	Oligodendrocyte
493	14.1646	MFC	4.56495	Oligodendrocyte
494	9.32769	IPC	4.46086	Oligodendrocyte
495	38.3494	STC	5.43885	Oligodendrocyte
496	0.459959	VLPFC	4.32427	Oligodendrocyte
497	1.26612	ITC	4.08759	Oligodendrocyte
498	18.1954	S1	4.88119	Oligodendrocyte
499	36.737	V1	5.61072	Oligodendrocyte
500	20.6139	MFC	4.66907	Oligodendrocyte
501	19.0016	STC	4.74814	Oligodendrocyte
502	0.459959	MFC	4.34863	Oligodendrocyte
503	30.2878	A1C	5.25781	Oligodendrocyte
504	23.8385	OFC	5.04788	Oligodendrocyte
505	10.1338	M1	4.67893	Oligodendrocyte
506	35.1247	ITC	5.09948	Oligodendrocyte
507	20.6139	V1	5.06595	Oligodendrocyte
508	35.9309	STC	5.3523	Oligodendrocyte
509	31.9001	IPC	5.09767	Oligodendrocyte
510	35.9309	DLPFC	5.32417	Oligodendrocyte
511	28.6755	S1	5.17412	Oligodendrocyte
512	2.07227	V1	4.42374	Oligodendrocyte
513	19.8077	M1	4.94097	Oligodendrocyte
514	14.9708	S1	4.78869	Oligodendrocyte
515	12.5523	S1	4.71865	Oligodendrocyte
516	17.3893	STC	4.69078	Oligodendrocyte
517	37.5432	A1C	5.46913	Oligodendrocyte
518	27.0632	DLPFC	5.03782	Oligodendrocyte
519	4.49075	ITC	4.18593	Oligodendrocyte
520	4.49075	DLPFC	4.32022	Oligodendrocyte
521	15.7769	MFC	4.59083	Oligodendrocyte
522	19.0016	MFC	4.64289	Oligodendrocyte
523	34.3186	IPC	5.16658	Oligodendrocyte
524	35.9309	VLPFC	5.57506	Oligodendrocyte
525	25.4508	A1C	5.11606	Oligodendrocyte
526	26.257	ITC	4.83853	Oligodendrocyte
527	18.1954	MFC	4.62984	Oligodendrocyte
528	19.0016	VLPFC	4.96548	Oligodendrocyte
529	24.6447	A1C	5.09236	Oligodendrocyte
530	21.4201	IPC	4.80066	Oligodendrocyte
531	30.2878	IPC	5.0518	Oligodendrocyte
532	22.2262	ITC	4.71968	Oligodendrocyte
533	26.257	VLPFC	5.22489	Oligodendrocyte
534	31.9001	V1	5.44781	Oligodendrocyte
535	11.7462	ITC	4.40641	Oligodendrocyte
536	23.0324	MFC	4.70848	Oligodendrocyte
537	2.87843	IPC	4.27996	Oligodendrocyte
538	29.4816	MFC	4.81416	Oligodendrocyte
539	31.9001	ITC	5.00453	Oligodendrocyte
540	27.8693	VLPFC	5.28304	Oligodendrocyte
541	9.32769	S1	4.62461	Oligodendrocyte
542	0.459959	V1	4.36697	Oligodendrocyte
543	33.5124	STC	5.26579	Oligodendrocyte
544	31.9001	MFC	4.8539	Oligodendrocyte
545	11.7462	M1	4.72301	Oligodendrocyte
546	26.257	S1	5.10742	Oligodendrocyte
547	18.1954	DLPFC	4.75323	Oligodendrocyte
548	21.4201	M1	4.98396	Oligodendrocyte
549	18.1954	IPC	4.70983	Oligodendrocyte
550	22.2262	M1	5.00538	Oligodendrocyte
551	2.07227	IPC	0.838466	Microglia
552	22.2262	S1	0.544435	Microglia
553	20.6139	VLPFC	0.616236	Microglia
554	10.94	V1	0.596162	Microglia
555	9.32769	OFC	0.687517	Microglia
556	31.9001	MFC	0.555461	Microglia
557	28.6755	IPC	0.480186	Microglia
558	8.52153	S1	0.765864	Microglia
559	30.2878	ITC	0.48178	Microglia
560	32.7063	OFC	0.407883	Microglia
561	19.8077	MFC	0.750366	Microglia
562	6.90922	S1	0.791915	Microglia
563	27.0632	A1C	0.425604	Microglia
564	25.4508	M1	0.580207	Microglia
565	17.3893	OFC	0.591092	Microglia
566	6.10306	VLPFC	0.836714	Microglia
567	31.9001	M1	0.487859	Microglia
568	20.6139	IPC	0.588756	Microglia
569	14.9708	M1	0.730274	Microglia
570	19.8077	S1	0.583511	Microglia
571	19.0016	ITC	0.610914	Microglia
572	38.3494	M1	0.39551	Microglia
573	7.71538	V1	0.640215	Microglia
574	23.8385	ITC	0.555571	Microglia
575	9.32769	VLPFC	0.787719	Microglia
576	34.3186	S1	0.349057	Microglia
577	1.26612	A1C	0.755457	Microglia
578	19.0016	V1	0.486029	Microglia
579	7.71538	A1C	0.672994	Microglia
580	22.2262	A1C	0.487452	Microglia
581	27.8693	VLPFC	0.505998	Microglia
582	17.3893	IPC	0.632184	Microglia
583	24.6447	OFC	0.504309	Microglia
584	26.257	VLPFC	0.530495	Microglia
585	2.07227	VLPFC	0.897957	Microglia
586	35.9309	A1C	0.312218	Microglia
587	6.90922	IPC	0.773324	Microglia
588	10.1338	A1C	0.64207	Microglia
589	2.87843	IPC	0.827609	Microglia
590	21.4201	S1	0.557461	Microglia
591	38.3494	V1	0.221711	Microglia
592	33.5124	M1	0.464771	Microglia
593	34.3186	IPC	0.404188	Microglia
594	32.7063	A1C	0.353449	Microglia
595	14.1646	V1	0.552109	Microglia
596	38.3494	S1	0.28393	Microglia
597	17.3893	A1C	0.549299	Microglia
598	17.3893	VLPFC	0.665231	Microglia
599	6.90922	V1	0.651228	Microglia
600	23.8385	VLPFC	0.567241	Microglia
601	35.9309	IPC	0.382474	Microglia
602	4.49075	MFC	0.997246	Microglia
603	31.0939	DLPFC	0.432301	Microglia
604	27.8693	S1	0.453259	Microglia
605	32.7063	ITC	0.454109	Microglia
606	2.87843	DLPFC	0.912821	Microglia
607	15.7769	V1	0.530082	Microglia
608	10.94	STC	0.757593	Microglia
609	7.71538	OFC	0.706802	Microglia
610	39.9617	S1	0.25788	Microglia
611	33.5124	S1	0.362082	Microglia
612	24.6447	DLPFC	0.542134	Microglia
613	10.94	IPC	0.719039	Microglia
614	12.5523	V1	0.574135	Microglia
615	36.737	DLPFC	0.336197	Microglia
616	39.1555	IPC	0.339046	Microglia
617	6.10306	DLPFC	0.857905	Microglia
618	0.459959	MFC	1.06221	Microglia
619	25.4508	MFC	0.65941	Microglia
620	31.0939	A1C	0.374065	Microglia
621	15.7769	M1	0.71873	Microglia
622	14.1646	IPC	0.675611	Microglia
623	14.1646	M1	0.741817	Microglia
624	18.1954	V1	0.497043	Microglia
625	28.6755	DLPFC	0.473488	Microglia
626	23.0324	MFC	0.698391	Microglia
627	8.52153	V1	0.629202	Microglia
628	29.4816	IPC	0.469329	Microglia
629	11.7462	S1	0.713764	Microglia
630	6.90922	VLPFC	0.824465	Microglia
631	4.49075	VLPFC	0.861211	Microglia
632	2.87843	STC	0.898249	Microglia
633	17.3893	S1	0.622587	Microglia
634	13.3585	A1C	0.600839	Microglia
635	13.3585	V1	0.563122	Microglia
636	31.9001	S1	0.388132	Microglia
637	23.8385	MFC	0.685398	Microglia
638	23.8385	V1	0.41995	Microglia
639	31.0939	M1	0.499402	Microglia
640	6.10306	A1C	0.69361	Microglia
641	13.3585	S1	0.687713	Microglia
642	8.52153	IPC	0.75161	Microglia
643	15.7769	S1	0.648637	Microglia
644	3.68459	ITC	0.786168	Microglia
645	22.2262	MFC	0.711385	Microglia
646	6.10306	ITC	0.758496	Microglia
647	20.6139	DLPFC	0.61078	Microglia
648	2.87843	M1	0.903427	Microglia
649	8.52153	ITC	0.730825	Microglia
650	16.5831	DLPFC	0.679426	Microglia
651	25.4508	A1C	0.44622	Microglia
652	28.6755	OFC	0.456096	Microglia
653	17.3893	V1	0.508056	Microglia
654	23.0324	S1	0.53141	Microglia
655	10.1338	ITC	0.712377	Microglia
656	21.4201	MFC	0.724379	Microglia
657	8.52153	DLPFC	0.816717	Microglia
658	29.4816	V1	0.342857	Microglia
659	14.1646	MFC	0.841322	Microglia
660	27.0632	MFC	0.633423	Microglia
661	7.71538	M1	0.834166	Microglia
662	36.737	S1	0.309981	Microglia
663	13.3585	OFC	0.639304	Microglia
664	2.87843	OFC	0.764657	Microglia
665	1.26612	VLPFC	0.910206	Microglia
666	39.1555	MFC	0.438518	Microglia
667	15.7769	ITC	0.64781	Microglia
668	22.2262	OFC	0.533236	Microglia
669	31.9001	IPC	0.436758	Microglia
670	18.1954	M1	0.684099	Microglia
671	25.4508	IPC	0.523614	Microglia
672	27.8693	OFC	0.465739	Microglia
673	7.71538	MFC	0.945271	Microglia
674	8.52153	OFC	0.69716	Microglia
675	30.2878	A1C	0.384373	Microglia
676	3.68459	MFC	1.01024	Microglia
677	2.07227	A1C	0.745149	Microglia
678	39.1555	M1	0.383966	Microglia
679	37.5432	IPC	0.36076	Microglia
680	9.32769	S1	0.752839	Microglia
681	14.9708	STC	0.687265	Microglia
682	19.0016	S1	0.596536	Microglia
683	37.5432	STC	0.293426	Microglia
684	37.5432	V1	0.232724	Microglia
685	0.459959	STC	0.940446	Microglia
686	10.1338	OFC	0.677875	Microglia
687	5.2969	OFC	0.73573	Microglia
688	19.0016	VLPFC	0.640734	Microglia
689	12.5523	A1C	0.611146	Microglia
690	19.0016	OFC	0.571807	Microglia
691	12.5523	VLPFC	0.738724	Microglia
692	5.2969	ITC	0.76772	Microglia
693	3.68459	VLPFC	0.87346	Microglia
694	11.7462	M1	0.776448	Microglia
695	12.5523	ITC	0.684705	Microglia
696	37.5432	ITC	0.398766	Microglia
697	23.0324	A1C	0.477144	Microglia
698	10.94	DLPFC	0.77553	Microglia
699	35.9309	DLPFC	0.349926	Microglia
700	31.9001	ITC	0.463333	Microglia
701	2.87843	V1	0.706295	Microglia
702	33.5124	DLPFC	0.391113	Microglia
703	18.1954	MFC	0.776353	Microglia
704	6.90922	OFC	0.716445	Microglia
705	37.5432	OFC	0.350028	Microglia
706	19.8077	OFC	0.562164	Microglia
707	14.1646	A1C	0.590531	Microglia
708	26.257	IPC	0.512757	Microglia
709	17.3893	ITC	0.629362	Microglia
710	14.9708	DLPFC	0.706884	Microglia
711	3.68459	A1C	0.724533	Microglia
712	14.1646	STC	0.70133	Microglia
713	8.52153	MFC	0.932277	Microglia
714	18.1954	IPC	0.621327	Microglia
715	31.0939	V1	0.32083	Microglia
716	5.2969	MFC	0.984252	Microglia
717	11.7462	VLPFC	0.750972	Microglia
718	22.2262	STC	0.560674	Microglia
719	39.1555	A1C	0.270986	Microglia
720	32.7063	V1	0.298804	Microglia
721	27.8693	IPC	0.491043	Microglia
722	21.4201	ITC	0.583243	Microglia
723	7.71538	DLPFC	0.830446	Microglia
724	39.9617	VLPFC	0.322266	Microglia
725	7.71538	IPC	0.762467	Microglia
726	17.3893	M1	0.695643	Microglia
727	36.737	ITC	0.40799	Microglia
728	11.7462	A1C	0.621454	Microglia
729	29.4816	MFC	0.594442	Microglia
730	29.4816	VLPFC	0.4815	Microglia
731	39.9617	M1	0.372423	Microglia
732	26.257	S1	0.479309	Microglia
733	10.94	A1C	0.631762	Microglia
734	17.3893	MFC	0.789347	Microglia
735	9.32769	STC	0.785724	Microglia
736	7.71538	VLPFC	0.812216	Microglia
737	38.3494	IPC	0.349903	Microglia
738	12.5523	STC	0.729462	Microglia
739	35.9309	STC	0.321558	Microglia
740	15.7769	OFC	0.610377	Microglia
741	30.2878	MFC	0.581448	Microglia
742	27.8693	STC	0.462214	Microglia
743	23.8385	OFC	0.513951	Microglia
744	4.49075	DLPFC	0.885363	Microglia
745	5.2969	DLPFC	0.871634	Microglia
746	35.1247	A1C	0.322525	Microglia
747	0.459959	M1	0.938058	Microglia
748	5.2969	M1	0.868797	Microglia
749	4.49075	S1	0.830991	Microglia
750	39.1555	STC	0.265295	Microglia
751	11.7462	ITC	0.693929	Microglia
752	10.94	OFC	0.668232	Microglia
753	23.8385	M1	0.603294	Microglia
754	16.5831	STC	0.659133	Microglia
755	26.257	DLPFC	0.514676	Microglia
756	32.7063	MFC	0.542467	Microglia
757	14.1646	ITC	0.666258	Microglia
758	23.0324	STC	0.546608	Microglia
759	29.4816	STC	0.434083	Microglia
760	32.7063	S1	0.375107	Microglia
761	22.2262	DLPFC	0.583322	Microglia
762	35.1247	DLPFC	0.363655	Microglia
763	10.1338	STC	0.771659	Microglia
764	31.9001	DLPFC	0.418572	Microglia
765	38.3494	ITC	0.389542	Microglia
766	18.1954	VLPFC	0.652982	Microglia
767	35.1247	V1	0.265764	Microglia
768	9.32769	ITC	0.721601	Microglia
769	14.1646	S1	0.674688	Microglia
770	23.0324	M1	0.614838	Microglia
771	21.4201	V1	0.45299	Microglia
772	20.6139	V1	0.464003	Microglia
773	36.737	MFC	0.477499	Microglia
774	2.87843	MFC	1.02323	Microglia
775	25.4508	STC	0.504411	Microglia
776	38.3494	VLPFC	0.346764	Microglia
777	27.8693	ITC	0.509452	Microglia
778	30.2878	VLPFC	0.469251	Microglia
779	20.6139	M1	0.649469	Microglia
780	33.5124	VLPFC	0.420256	Microglia
781	1.26612	M1	0.926515	Microglia
782	34.3186	DLPFC	0.377384	Microglia
783	31.0939	STC	0.405952	Microglia
784	14.9708	V1	0.541096	Microglia
785	20.6139	A1C	0.508068	Microglia
786	10.1338	MFC	0.90629	Microglia
787	31.0939	S1	0.401158	Microglia
788	19.8077	ITC	0.601691	Microglia
789	2.07227	S1	0.870066	Microglia
790	16.5831	OFC	0.600734	Microglia
791	34.3186	A1C	0.332833	Microglia
792	5.2969	V1	0.673255	Microglia
793	39.9617	IPC	0.328189	Microglia
794	25.4508	OFC	0.494666	Microglia
795	28.6755	VLPFC	0.493749	Microglia
796	28.6755	A1C	0.404989	Microglia
797	2.87843	ITC	0.795392	Microglia
798	30.2878	STC	0.420017	Microglia
799	10.94	M1	0.787992	Microglia
800	2.07227	ITC	0.804615	Microglia
801	8.52153	M1	0.822622	Microglia
802	5.2969	S1	0.817965	Microglia
803	24.6447	A1C	0.456528	Microglia
804	12.5523	OFC	0.648947	Microglia
805	31.0939	IPC	0.447615	Microglia
806	3.68459	S1	0.844016	Microglia
807	20.6139	OFC	0.552522	Microglia
808	19.8077	STC	0.602871	Microglia
809	39.9617	DLPFC	0.28128	Microglia
810	14.9708	OFC	0.620019	Microglia
811	27.0632	VLPFC	0.518246	Microglia
812	9.32769	MFC	0.919284	Microglia
813	34.3186	STC	0.349689	Microglia
814	19.8077	V1	0.475016	Microglia
815	36.737	A1C	0.30191	Microglia
816	1.26612	V1	0.728321	Microglia
817	29.4816	M1	0.522489	Microglia
818	37.5432	S1	0.296956	Microglia
819	0.459959	DLPFC	0.954009	Microglia
820	39.9617	STC	0.251229	Microglia
821	21.4201	IPC	0.577899	Microglia
822	14.9708	MFC	0.828328	Microglia
823	28.6755	ITC	0.500228	Microglia
824	16.5831	ITC	0.638586	Microglia
825	24.6447	IPC	0.534471	Microglia
826	30.2878	DLPFC	0.44603	Microglia
827	20.6139	ITC	0.592467	Microglia
828	21.4201	A1C	0.49776	Microglia
829	3.68459	V1	0.695281	Microglia
830	10.94	MFC	0.893296	Microglia
831	35.9309	VLPFC	0.38351	Microglia
832	6.10306	S1	0.80494	Microglia
833	26.257	M1	0.568664	Microglia
834	19.8077	M1	0.661012	Microglia
835	32.7063	IPC	0.425901	Microglia
836	11.7462	DLPFC	0.761801	Microglia
837	23.0324	OFC	0.523594	Microglia
838	35.9309	M1	0.430141	Microglia
839	7.71538	STC	0.813856	Microglia
840	14.9708	A1C	0.580223	Microglia
841	36.737	M1	0.418597	Microglia
842	39.1555	OFC	0.330743	Microglia
843	11.7462	STC	0.743527	Microglia
844	27.0632	M1	0.55712	Microglia
845	15.7769	DLPFC	0.693155	Microglia
846	19.8077	IPC	0.599613	Microglia
847	14.9708	VLPFC	0.701977	Microglia
848	13.3585	VLPFC	0.726475	Microglia
849	6.90922	STC	0.827921	Microglia
850	14.9708	IPC	0.664754	Microglia
851	39.9617	A1C	0.260678	Microglia
852	24.6447	ITC	0.546347	Microglia
853	26.257	V1	0.38691	Microglia
854	5.2969	A1C	0.703918	Microglia
855	0.459959	V1	0.739334	Microglia
856	23.0324	DLPFC	0.569592	Microglia
857	36.737	IPC	0.371617	Microglia
858	17.3893	DLPFC	0.665697	Microglia
859	35.9309	V1	0.254751	Microglia
860	23.0324	ITC	0.564795	Microglia
861	2.07227	STC	0.912315	Microglia
862	18.1954	OFC	0.581449	Microglia
863	34.3186	VLPFC	0.408008	Microglia
864	20.6139	S1	0.570486	Microglia
865	29.4816	OFC	0.446454	Microglia
866	30.2878	V1	0.331844	Microglia
867	18.1954	S1	0.609562	Microglia
868	9.32769	IPC	0.740753	Microglia
869	35.9309	OFC	0.369313	Microglia
870	19.0016	A1C	0.528683	Microglia
871	39.9617	V1	0.199685	Microglia
872	35.9309	ITC	0.417213	Microglia
873	37.5432	M1	0.407054	Microglia
874	33.5124	OFC	0.398241	Microglia
875	9.32769	A1C	0.652378	Microglia
876	15.7769	STC	0.673199	Microglia
877	10.1338	V1	0.607175	Microglia
878	6.90922	M1	0.84571	Microglia
879	35.1247	MFC	0.503486	Microglia
880	35.9309	MFC	0.490492	Microglia
881	29.4816	S1	0.427208	Microglia
882	27.0632	DLPFC	0.500947	Microglia
883	7.71538	S1	0.77889	Microglia
884	14.9708	ITC	0.657034	Microglia
885	24.6447	S1	0.50536	Microglia
886	2.07227	MFC	1.03623	Microglia
887	38.3494	MFC	0.451511	Microglia
888	6.90922	MFC	0.958265	Microglia
889	35.1247	IPC	0.393331	Microglia
890	26.257	ITC	0.5279	Microglia
891	28.6755	V1	0.35387	Microglia
892	10.1338	M1	0.799535	Microglia
893	24.6447	VLPFC	0.554993	Microglia
894	4.49075	V1	0.684268	Microglia
895	33.5124	IPC	0.415045	Microglia
896	38.3494	DLPFC	0.308739	Microglia
897	19.0016	MFC	0.76336	Microglia
898	2.87843	S1	0.857041	Microglia
899	35.1247	S1	0.336031	Microglia
900	12.5523	DLPFC	0.748071	Microglia
901	30.2878	IPC	0.458472	Microglia
902	9.32769	V1	0.618189	Microglia
903	1.26612	OFC	0.783943	Microglia
904	4.49075	A1C	0.714225	Microglia
905	1.26612	IPC	0.849323	Microglia
906	38.3494	A1C	0.281294	Microglia
907	9.32769	M1	0.811079	Microglia
908	23.8385	S1	0.518385	Microglia
909	26.257	A1C	0.435912	Microglia
910	31.9001	VLPFC	0.444754	Microglia
911	10.1338	VLPFC	0.77547	Microglia
912	6.10306	M1	0.857253	Microglia
913	37.5432	DLPFC	0.322468	Microglia
914	18.1954	DLPFC	0.651967	Microglia
915	15.7769	A1C	0.569915	Microglia
916	12.5523	S1	0.700738	Microglia
917	22.2262	M1	0.626382	Microglia
918	35.1247	OFC	0.378956	Microglia
919	0.459959	ITC	0.823063	Microglia
920	10.94	S1	0.726789	Microglia
921	0.459959	VLPFC	0.922455	Microglia
922	32.7063	VLPFC	0.432505	Microglia
923	25.4508	DLPFC	0.528405	Microglia
924	38.3494	STC	0.279361	Microglia
925	16.5831	A1C	0.559607	Microglia
926	10.1338	IPC	0.729896	Microglia
927	20.6139	MFC	0.737372	Microglia
928	34.3186	MFC	0.51648	Microglia
929	22.2262	ITC	0.574019	Microglia
930	0.459959	OFC	0.793585	Microglia
931	26.257	STC	0.490345	Microglia
932	24.6447	STC	0.518477	Microglia
933	19.8077	VLPFC	0.628485	Microglia
934	14.1646	OFC	0.629662	Microglia
935	23.0324	VLPFC	0.57949	Microglia
936	39.9617	MFC	0.425524	Microglia
937	36.737	OFC	0.359671	Microglia
938	35.1247	VLPFC	0.395759	Microglia
939	19.0016	IPC	0.61047	Microglia
940	17.3893	STC	0.645068	Microglia
941	29.4816	DLPFC	0.459759	Microglia
942	4.49075	IPC	0.805895	Microglia
943	16.5831	S1	0.635612	Microglia
944	2.87843	A1C	0.734841	Microglia
945	12.5523	M1	0.764904	Microglia
946	37.5432	A1C	0.291602	Microglia
947	12.5523	MFC	0.867309	Microglia
948	31.9001	A1C	0.363757	Microglia
949	13.3585	MFC	0.854315	Microglia
950	8.52153	A1C	0.662686	Microglia
951	22.2262	V1	0.441976	Microglia
952	35.9309	S1	0.323006	Microglia
953	4.49075	OFC	0.745372	Microglia
954	5.2969	IPC	0.795038	Microglia
955	31.0939	MFC	0.568454	Microglia
956	4.49075	STC	0.870118	Microglia
957	31.0939	OFC	0.427168	Microglia
958	20.6139	STC	0.588805	Microglia
959	21.4201	STC	0.574739	Microglia
960	30.2878	OFC	0.436811	Microglia
961	24.6447	M1	0.591751	Microglia
962	4.49075	ITC	0.776944	Microglia
963	24.6447	V1	0.408937	Microglia
964	6.10306	OFC	0.726087	Microglia
965	39.1555	DLPFC	0.295009	Microglia
966	13.3585	ITC	0.675481	Microglia
967	6.10306	IPC	0.784181	Microglia
968	16.5831	MFC	0.802341	Microglia
969	27.0632	IPC	0.5019	Microglia
970	6.10306	V1	0.662242	Microglia
971	16.5831	V1	0.519069	Microglia
972	3.68459	M1	0.891884	Microglia
973	33.5124	MFC	0.529473	Microglia
974	27.8693	DLPFC	0.487218	Microglia
975	6.90922	A1C	0.683302	Microglia
976	0.459959	S1	0.896117	Microglia
977	9.32769	DLPFC	0.802988	Microglia
978	2.07227	M1	0.914971	Microglia
979	0.459959	A1C	0.765765	Microglia
980	37.5432	VLPFC	0.359013	Microglia
981	26.257	MFC	0.646416	Microglia
982	23.8385	IPC	0.545328	Microglia
983	6.10306	STC	0.841987	Microglia
984	15.7769	MFC	0.815334	Microglia
985	29.4816	A1C	0.394681	Microglia
986	33.5124	V1	0.287791	Microglia
987	19.0016	DLPFC	0.638238	Microglia
988	39.9617	ITC	0.371094	Microglia
989	19.8077	DLPFC	0.624509	Microglia
990	12.5523	IPC	0.697325	Microglia
991	2.07227	DLPFC	0.92655	Microglia
992	11.7462	V1	0.585149	Microglia
993	31.9001	V1	0.309817	Microglia
994	15.7769	IPC	0.653898	Microglia
995	7.71538	ITC	0.740048	Microglia
996	27.0632	S1	0.466284	Microglia
997	38.3494	OFC	0.340386	Microglia
998	14.1646	DLPFC	0.720613	Microglia
999	21.4201	DLPFC	0.597051	Microglia
1000	3.68459	DLPFC	0.899092	Microglia
1001	31.9001	STC	0.391886	Microglia
1002	11.7462	OFC	0.658589	Microglia
1003	23.0324	V1	0.430963	Microglia
1004	1.26612	S1	0.883092	Microglia
1005	10.1338	S1	0.739814	Microglia
1006	16.5831	IPC	0.643041	Microglia
1007	28.6755	MFC	0.607435	Microglia
1008	8.52153	STC	0.79979	Microglia
1009	8.52153	VLPFC	0.799967	Microglia
1010	19.8077	A1C	0.518375	Microglia
1011	23.8385	DLPFC	0.555863	Microglia
1012	16.5831	VLPFC	0.67748	Microglia
1013	13.3585	DLPFC	0.734342	Microglia
1014	25.4508	ITC	0.537124	Microglia
1015	21.4201	OFC	0.542879	Microglia
1016	10.94	VLPFC	0.763221	Microglia
1017	1.26612	DLPFC	0.94028	Microglia
1018	10.1338	DLPFC	0.789259	Microglia
1019	10.94	ITC	0.703153	Microglia
1020	28.6755	M1	0.534033	Microglia
1021	33.5124	ITC	0.444885	Microglia
1022	32.7063	STC	0.37782	Microglia
1023	19.0016	STC	0.616936	Microglia
1024	2.87843	VLPFC	0.885708	Microglia
1025	39.1555	V1	0.210698	Microglia
1026	34.3186	ITC	0.435661	Microglia
1027	35.1247	STC	0.335623	Microglia
1028	35.1247	ITC	0.426437	Microglia
1029	27.0632	STC	0.47628	Microglia
1030	31.0939	VLPFC	0.457003	Microglia
1031	24.6447	MFC	0.672404	Microglia
1032	3.68459	STC	0.884184	Microglia
1033	6.10306	MFC	0.971258	Microglia
1034	27.8693	MFC	0.620429	Microglia
1035	39.9617	OFC	0.321101	Microglia
1036	25.4508	V1	0.397923	Microglia
1037	34.3186	V1	0.276777	Microglia
1038	16.5831	M1	0.707187	Microglia
1039	27.0632	ITC	0.518676	Microglia
1040	5.2969	VLPFC	0.848962	Microglia
1041	28.6755	STC	0.448148	Microglia
1042	30.2878	M1	0.510946	Microglia
1043	1.26612	STC	0.926381	Microglia
1044	6.90922	DLPFC	0.844176	Microglia
1045	21.4201	VLPFC	0.603987	Microglia
1046	33.5124	A1C	0.343141	Microglia
1047	25.4508	VLPFC	0.542744	Microglia
1048	4.49075	M1	0.88034	Microglia
1049	34.3186	OFC	0.388598	Microglia
1050	18.1954	ITC	0.620138	Microglia
1051	11.7462	MFC	0.880303	Microglia
1052	36.737	STC	0.307492	Microglia
1053	19.0016	M1	0.672556	Microglia
1054	13.3585	IPC	0.686468	Microglia
1055	35.1247	M1	0.441684	Microglia
1056	36.737	V1	0.243738	Microglia
1057	36.737	VLPFC	0.371261	Microglia
1058	32.7063	M1	0.476315	Microglia
1059	26.257	OFC	0.485024	Microglia
1060	27.8693	V1	0.364883	Microglia
1061	27.8693	M1	0.545576	Microglia
1062	32.7063	DLPFC	0.404843	Microglia
1063	34.3186	M1	0.453228	Microglia
1064	1.26612	ITC	0.813839	Microglia
1065	31.9001	OFC	0.417526	Microglia
1066	1.26612	MFC	1.04922	Microglia
1067	28.6755	S1	0.440233	Microglia
1068	14.1646	VLPFC	0.714226	Microglia
1069	3.68459	OFC	0.755015	Microglia
1070	14.9708	S1	0.661663	Microglia
1071	18.1954	STC	0.631002	Microglia
1072	3.68459	IPC	0.816752	Microglia
1073	39.1555	S1	0.270905	Microglia
1074	11.7462	IPC	0.708182	Microglia
1075	21.4201	M1	0.637925	Microglia
1076	13.3585	M1	0.753361	Microglia
1077	23.8385	A1C	0.466836	Microglia
1078	22.2262	IPC	0.567042	Microglia
1079	39.1555	VLPFC	0.334515	Microglia
1080	2.07227	V1	0.717308	Microglia
1081	39.1555	ITC	0.380318	Microglia
1082	29.4816	ITC	0.491004	Microglia
1083	33.5124	STC	0.363755	Microglia
1084	31.0939	ITC	0.472557	Microglia
1085	37.5432	MFC	0.464505	Microglia
1086	15.7769	VLPFC	0.689729	Microglia
1087	25.4508	S1	0.492334	Microglia
1088	2.07227	OFC	0.7743	Microglia
1089	13.3585	STC	0.715396	Microglia
1090	27.0632	OFC	0.475381	Microglia
1091	30.2878	S1	0.414183	Microglia
1092	6.90922	ITC	0.749272	Microglia
1093	27.0632	V1	0.375897	Microglia
1094	27.8693	A1C	0.415296	Microglia
1095	22.2262	VLPFC	0.591739	Microglia
1096	23.8385	STC	0.532542	Microglia
1097	0.459959	IPC	0.86018	Microglia
1098	23.0324	IPC	0.556185	Microglia
1099	18.1954	A1C	0.538991	Microglia
1100	5.2969	STC	0.856052	Microglia
1101	11.7462	VLPFC	3.46572	Astrocyte
1102	12.5523	OFC	3.52121	Astrocyte
1103	15.7769	IPC	3.58514	Astrocyte
1104	36.737	MFC	2.68376	Astrocyte
1105	18.1954	IPC	3.53227	Astrocyte
1106	30.2878	IPC	3.26792	Astrocyte
1107	4.49075	OFC	3.68223	Astrocyte
1108	16.5831	IPC	3.56752	Astrocyte
1109	4.49075	ITC	3.75761	Astrocyte
1110	39.9617	VLPFC	2.78778	Astrocyte
1111	31.9001	STC	3.21782	Astrocyte
1112	12.5523	DLPFC	3.62599	Astrocyte
1113	29.4816	V1	3.26067	Astrocyte
1114	14.1646	IPC	3.62039	Astrocyte
1115	14.9708	A1C	3.42933	Astrocyte
1116	39.9617	DLPFC	2.90801	Astrocyte
1117	26.257	V1	3.3573	Astrocyte
1118	25.4508	DLPFC	3.28811	Astrocyte
1119	14.9708	IPC	3.60276	Astrocyte
1120	7.71538	IPC	3.76137	Astrocyte
1121	39.9617	S1	2.77144	Astrocyte
1122	19.8077	ITC	3.40424	Astrocyte
1123	35.9309	MFC	2.70869	Astrocyte
1124	15.7769	V1	3.67133	Astrocyte
1125	18.1954	OFC	3.4085	Astrocyte
1126	31.0939	VLPFC	3.00085	Astrocyte
1127	23.0324	OFC	3.31188	Astrocyte
1128	25.4508	M1	3.14903	Astrocyte
1129	16.5831	A1C	3.39226	Astrocyte
1130	7.71538	DLPFC	3.75269	Astrocyte
1131	23.0324	IPC	3.42653	Astrocyte
1132	2.87843	STC	3.80972	Astrocyte
1133	13.3585	STC	3.59598	Astrocyte
1134	31.9001	IPC	3.23267	Astrocyte
1135	35.9309	ITC	3.03228	Astrocyte
1136	3.68459	V1	4.03367	Astrocyte
1137	2.87843	ITC	3.79481	Astrocyte
1138	34.3186	S1	2.93783	Astrocyte
1139	27.0632	DLPFC	3.24588	Astrocyte
1140	38.3494	S1	2.81898	Astrocyte
1141	14.9708	V1	3.69548	Astrocyte
1142	39.1555	VLPFC	2.80715	Astrocyte
1143	16.5831	DLPFC	3.5204	Astrocyte
1144	19.0016	M1	3.35581	Astrocyte
1145	28.6755	A1C	3.11423	Astrocyte
1146	20.6139	M1	3.30411	Astrocyte
1147	35.9309	S1	2.89029	Astrocyte
1148	0.459959	DLPFC	3.94274	Astrocyte
1149	14.9708	STC	3.56309	Astrocyte
1150	1.26612	DLPFC	3.92163	Astrocyte
1151	10.1338	S1	3.65092	Astrocyte
1152	36.737	A1C	2.92887	Astrocyte
1153	10.94	A1C	3.52201	Astrocyte
1154	31.9001	OFC	3.13476	Astrocyte
1155	21.4201	VLPFC	3.23329	Astrocyte
1156	22.2262	MFC	3.13247	Astrocyte
1157	14.9708	VLPFC	3.38824	Astrocyte
1158	29.4816	VLPFC	3.03959	Astrocyte
1159	8.52153	V1	3.88873	Astrocyte
1160	33.5124	VLPFC	2.94274	Astrocyte
1161	6.90922	DLPFC	3.77381	Astrocyte
1162	23.8385	DLPFC	3.33035	Astrocyte
1163	31.0939	MFC	2.85826	Astrocyte
1164	6.10306	DLPFC	3.79492	Astrocyte
1165	24.6447	V1	3.40561	Astrocyte
1166	27.8693	OFC	3.21527	Astrocyte
1167	31.0939	STC	3.23426	Astrocyte
1168	16.5831	OFC	3.4407	Astrocyte
1169	36.737	ITC	3.01368	Astrocyte
1170	9.32769	M1	3.66598	Astrocyte
1171	14.9708	DLPFC	3.56264	Astrocyte
1172	7.71538	M1	3.71767	Astrocyte
1173	4.49075	IPC	3.83187	Astrocyte
1174	21.4201	MFC	3.1574	Astrocyte
1175	3.68459	ITC	3.77621	Astrocyte
1176	29.4816	OFC	3.18307	Astrocyte
1177	39.1555	DLPFC	2.92912	Astrocyte
1178	19.8077	V1	3.55055	Astrocyte
1179	20.6139	MFC	3.18232	Astrocyte
1180	21.4201	S1	3.31815	Astrocyte
1181	39.9617	IPC	3.05644	Astrocyte
1182	16.5831	V1	3.64717	Astrocyte
1183	35.1247	STC	3.15205	Astrocyte
1184	27.0632	M1	3.09733	Astrocyte
1185	17.3893	A1C	3.37372	Astrocyte
1186	10.94	M1	3.61428	Astrocyte
1187	9.32769	ITC	3.64602	Astrocyte
1188	14.9708	ITC	3.51583	Astrocyte
1189	7.71538	ITC	3.68322	Astrocyte
1190	35.9309	IPC	3.14455	Astrocyte
1191	6.10306	V1	3.9612	Astrocyte
1192	9.32769	OFC	3.58562	Astrocyte
1193	24.6447	VLPFC	3.15581	Astrocyte
1194	2.07227	OFC	3.73054	Astrocyte
1195	34.3186	A1C	2.98448	Astrocyte
1196	27.8693	V1	3.30899	Astrocyte
1197	24.6447	OFC	3.27968	Astrocyte
1198	19.0016	OFC	3.39239	Astrocyte
1199	35.1247	M1	2.83886	Astrocyte
1200	10.1338	V1	3.84042	Astrocyte
1201	7.71538	V1	3.91289	Astrocyte
1202	27.0632	OFC	3.23137	Astrocyte
1203	2.07227	STC	3.82616	Astrocyte
1204	0.459959	V1	4.13029	Astrocyte
1205	21.4201	M1	3.27826	Astrocyte
1206	6.10306	M1	3.76937	Astrocyte
1207	15.7769	OFC	3.4568	Astrocyte
1208	31.9001	V1	3.18821	Astrocyte
1209	19.8077	A1C	3.31812	Astrocyte
1210	19.8077	IPC	3.49702	Astrocyte
1211	27.8693	S1	3.12799	Astrocyte
1212	32.7063	A1C	3.02155	Astrocyte
1213	16.5831	S1	3.46076	Astrocyte
1214	19.0016	V1	3.5747	Astrocyte
1215	7.71538	VLPFC	3.56257	Astrocyte
1216	6.10306	VLPFC	3.60131	Astrocyte
1217	39.9617	OFC	2.97374	Astrocyte
1218	17.3893	ITC	3.46004	Astrocyte
1219	18.1954	S1	3.41323	Astrocyte
1220	37.5432	VLPFC	2.84589	Astrocyte
1221	14.1646	S1	3.53207	Astrocyte
1222	29.4816	DLPFC	3.18253	Astrocyte
1223	13.3585	V1	3.7438	Astrocyte
1224	35.9309	STC	3.13561	Astrocyte
1225	19.8077	M1	3.32996	Astrocyte
1226	23.0324	ITC	3.32985	Astrocyte
1227	35.9309	DLPFC	3.01359	Astrocyte
1228	4.49075	V1	4.00951	Astrocyte
1229	10.1338	OFC	3.56952	Astrocyte
1230	29.4816	IPC	3.28554	Astrocyte
1231	27.0632	IPC	3.33841	Astrocyte
1232	29.4816	S1	3.08045	Astrocyte
1233	11.7462	IPC	3.67326	Astrocyte
1234	20.6139	S1	3.34192	Astrocyte
1235	31.9001	VLPFC	2.98148	Astrocyte
1236	33.5124	ITC	3.08807	Astrocyte
1237	38.3494	IPC	3.09168	Astrocyte
1238	2.07227	S1	3.88862	Astrocyte
1239	30.2878	V1	3.23652	Astrocyte
1240	17.3893	STC	3.51377	Astrocyte
1241	15.7769	A1C	3.4108	Astrocyte
1242	11.7462	A1C	3.50347	Astrocyte
1243	23.8385	ITC	3.31125	Astrocyte
1244	0.459959	M1	3.9503	Astrocyte
1245	2.87843	A1C	3.70737	Astrocyte
1246	26.257	STC	3.33291	Astrocyte
1247	32.7063	S1	2.98537	Astrocyte
1248	17.3893	MFC	3.28204	Astrocyte
1249	27.0632	A1C	3.1513	Astrocyte
1250	35.1247	IPC	3.16218	Astrocyte
1251	10.94	STC	3.6453	Astrocyte
1252	24.6447	A1C	3.2069	Astrocyte
1253	39.1555	A1C	2.87326	Astrocyte
1254	11.7462	ITC	3.59022	Astrocyte
1255	23.8385	VLPFC	3.17518	Astrocyte
1256	31.0939	ITC	3.14387	Astrocyte
1257	23.8385	OFC	3.29578	Astrocyte
1258	28.6755	S1	3.10422	Astrocyte
1259	6.90922	ITC	3.70181	Astrocyte
1260	8.52153	STC	3.69463	Astrocyte
1261	2.87843	OFC	3.71444	Astrocyte
1262	32.7063	VLPFC	2.96211	Astrocyte
1263	36.737	V1	3.04327	Astrocyte
1264	19.0016	DLPFC	3.45705	Astrocyte
1265	10.1338	ITC	3.62742	Astrocyte
1266	11.7462	S1	3.60338	Astrocyte
1267	17.3893	IPC	3.54989	Astrocyte
1268	17.3893	DLPFC	3.49928	Astrocyte
1269	10.94	S1	3.62715	Astrocyte
1270	18.1954	V1	3.59886	Astrocyte
1271	27.8693	MFC	2.95797	Astrocyte
1272	18.1954	STC	3.49733	Astrocyte
1273	32.7063	STC	3.20138	Astrocyte
1274	27.0632	VLPFC	3.0977	Astrocyte
1275	28.6755	OFC	3.19917	Astrocyte
1276	32.7063	M1	2.9164	Astrocyte
1277	23.0324	S1	3.27061	Astrocyte
1278	12.5523	STC	3.61242	Astrocyte
1279	1.26612	M1	3.92445	Astrocyte
1280	27.8693	A1C	3.13276	Astrocyte
1281	3.68459	S1	3.84108	Astrocyte
1282	4.49075	DLPFC	3.83716	Astrocyte
1283	16.5831	ITC	3.47863	Astrocyte
1284	34.3186	V1	3.11574	Astrocyte
1285	2.07227	ITC	3.8134	Astrocyte
1286	23.8385	MFC	3.08261	Astrocyte
1287	8.52153	OFC	3.60172	Astrocyte
1288	25.4508	VLPFC	3.13644	Astrocyte
1289	36.737	IPC	3.12693	Astrocyte
1290	1.26612	STC	3.8426	Astrocyte
1291	22.2262	A1C	3.26251	Astrocyte
1292	39.1555	IPC	3.07406	Astrocyte
1293	22.2262	IPC	3.44415	Astrocyte
1294	39.9617	MFC	2.58404	Astrocyte
1295	23.0324	M1	3.22657	Astrocyte
1296	28.6755	V1	3.28483	Astrocyte
1297	27.8693	VLPFC	3.07833	Astrocyte
1298	32.7063	OFC	3.11866	Astrocyte
1299	20.6139	IPC	3.4794	Astrocyte
1300	6.10306	ITC	3.72041	Astrocyte
1301	10.1338	M1	3.64013	Astrocyte
1302	12.5523	V1	3.76795	Astrocyte
1303	7.71538	OFC	3.61782	Astrocyte
1304	29.4816	ITC	3.18106	Astrocyte
1305	26.257	IPC	3.35604	Astrocyte
1306	37.5432	S1	2.84275	Astrocyte
1307	8.52153	MFC	3.55625	Astrocyte
1308	10.94	DLPFC	3.66822	Astrocyte
1309	0.459959	S1	3.93616	Astrocyte
1310	10.94	V1	3.81627	Astrocyte
1311	20.6139	ITC	3.38564	Astrocyte
1312	21.4201	ITC	3.36705	Astrocyte
1313	36.737	M1	2.78716	Astrocyte
1314	26.257	S1	3.17553	Astrocyte
1315	25.4508	A1C	3.18837	Astrocyte
1316	17.3893	VLPFC	3.33013	Astrocyte
1317	30.2878	MFC	2.88318	Astrocyte
1318	2.07227	M1	3.89861	Astrocyte
1319	36.737	DLPFC	2.99248	Astrocyte
1320	27.8693	IPC	3.32079	Astrocyte
1321	28.6755	ITC	3.19966	Astrocyte
1322	0.459959	OFC	3.76274	Astrocyte
1323	2.07227	V1	4.08198	Astrocyte
1324	35.1247	A1C	2.96594	Astrocyte
1325	36.737	OFC	3.03815	Astrocyte
1326	39.1555	STC	3.06984	Astrocyte
1327	18.1954	ITC	3.44144	Astrocyte
1328	2.07227	MFC	3.75568	Astrocyte
1329	5.2969	M1	3.79522	Astrocyte
1330	9.32769	S1	3.67469	Astrocyte
1331	13.3585	OFC	3.50511	Astrocyte
1332	19.8077	DLPFC	3.43593	Astrocyte
1333	15.7769	DLPFC	3.54152	Astrocyte
1334	27.0632	S1	3.15176	Astrocyte
1335	13.3585	A1C	3.4664	Astrocyte
1336	19.8077	VLPFC	3.27202	Astrocyte
1337	24.6447	DLPFC	3.30923	Astrocyte
1338	39.1555	S1	2.79521	Astrocyte
1339	23.8385	S1	3.24684	Astrocyte
1340	8.52153	IPC	3.74375	Astrocyte
1341	11.7462	OFC	3.53731	Astrocyte
1342	17.3893	S1	3.43699	Astrocyte
1343	9.32769	DLPFC	3.71046	Astrocyte
1344	37.5432	ITC	2.99508	Astrocyte
1345	2.87843	DLPFC	3.87939	Astrocyte
1346	39.1555	V1	2.9708	Astrocyte
1347	3.68459	IPC	3.84949	Astrocyte
1348	10.94	IPC	3.69088	Astrocyte
1349	28.6755	VLPFC	3.05896	Astrocyte
1350	39.1555	MFC	2.60897	Astrocyte
1351	35.1247	OFC	3.07035	Astrocyte
1352	34.3186	VLPFC	2.92337	Astrocyte
1353	19.0016	ITC	3.42284	Astrocyte
1354	11.7462	MFC	3.45654	Astrocyte
1355	36.737	STC	3.11917	Astrocyte
1356	19.8077	MFC	3.20725	Astrocyte
1357	38.3494	A1C	2.8918	Astrocyte
1358	27.0632	MFC	2.9829	Astrocyte
1359	5.2969	IPC	3.81424	Astrocyte
1360	3.68459	OFC	3.69834	Astrocyte
1361	2.87843	MFC	3.73075	Astrocyte
1362	24.6447	STC	3.36579	Astrocyte
1363	13.3585	ITC	3.55303	Astrocyte
1364	31.9001	M1	2.94225	Astrocyte
1365	37.5432	DLPFC	2.97136	Astrocyte
1366	7.71538	STC	3.71107	Astrocyte
1367	10.94	MFC	3.48146	Astrocyte
1368	0.459959	STC	3.85905	Astrocyte
1369	33.5124	IPC	3.19742	Astrocyte
1370	37.5432	STC	3.10273	Astrocyte
1371	5.2969	A1C	3.65176	Astrocyte
1372	18.1954	M1	3.38165	Astrocyte
1373	39.1555	ITC	2.95788	Astrocyte
1374	3.68459	M1	3.84691	Astrocyte
1375	20.6139	A1C	3.29958	Astrocyte
1376	10.94	VLPFC	3.48509	Astrocyte
1377	20.6139	STC	3.448	Astrocyte
1378	20.6139	VLPFC	3.25266	Astrocyte
1379	19.0016	MFC	3.23218	Astrocyte
1380	11.7462	STC	3.62886	Astrocyte
1381	11.7462	V1	3.79211	Astrocyte
1382	26.257	VLPFC	3.11707	Astrocyte
1383	17.3893	OFC	3.4246	Astrocyte
1384	33.5124	S1	2.9616	Astrocyte
1385	14.1646	DLPFC	3.58375	Astrocyte
1386	6.10306	A1C	3.63322	Astrocyte
1387	17.3893	M1	3.4075	Astrocyte
1388	14.1646	OFC	3.48901	Astrocyte
1389	10.1338	DLPFC	3.68934	Astrocyte
1390	12.5523	M1	3.56259	Astrocyte
1391	16.5831	STC	3.53021	Astrocyte
1392	1.26612	MFC	3.78061	Astrocyte
1393	18.1954	MFC	3.25711	Astrocyte
1394	2.87843	S1	3.86485	Astrocyte
1395	7.71538	S1	3.72223	Astrocyte
1396	6.90922	OFC	3.63393	Astrocyte
1397	39.9617	ITC	2.93928	Astrocyte
1398	39.1555	OFC	2.98984	Astrocyte
1399	25.4508	STC	3.34935	Astrocyte
1400	13.3585	IPC	3.63801	Astrocyte
1401	6.90922	STC	3.72751	Astrocyte
1402	34.3186	MFC	2.75854	Astrocyte
1403	37.5432	A1C	2.91034	Astrocyte
1404	23.0324	DLPFC	3.35147	Astrocyte
1405	34.3186	IPC	3.1798	Astrocyte
1406	34.3186	ITC	3.06947	Astrocyte
1407	16.5831	MFC	3.30697	Astrocyte
1408	15.7769	STC	3.54665	Astrocyte
1409	2.87843	V1	4.05783	Astrocyte
1410	1.26612	IPC	3.90236	Astrocyte
1411	31.0939	V1	3.21236	Astrocyte
1412	2.07227	VLPFC	3.69816	Astrocyte
1413	35.9309	OFC	3.05425	Astrocyte
1414	14.1646	ITC	3.53443	Astrocyte
1415	35.1247	DLPFC	3.03471	Astrocyte
1416	37.5432	M1	2.76131	Astrocyte
1417	33.5124	MFC	2.78347	Astrocyte
1418	25.4508	IPC	3.37366	Astrocyte
1419	12.5523	IPC	3.65563	Astrocyte
1420	5.2969	ITC	3.73901	Astrocyte
1421	2.07227	A1C	3.7259	Astrocyte
1422	30.2878	DLPFC	3.16141	Astrocyte
1423	15.7769	ITC	3.49723	Astrocyte
1424	26.257	OFC	3.24747	Astrocyte
1425	14.1646	A1C	3.44787	Astrocyte
1426	38.3494	V1	2.99496	Astrocyte
1427	4.49075	A1C	3.67029	Astrocyte
1428	19.0016	S1	3.38946	Astrocyte
1429	4.49075	STC	3.77684	Astrocyte
1430	20.6139	DLPFC	3.41482	Astrocyte
1431	22.2262	VLPFC	3.21392	Astrocyte
1432	18.1954	DLPFC	3.47817	Astrocyte
1433	35.9309	V1	3.06743	Astrocyte
1434	22.2262	S1	3.29438	Astrocyte
1435	25.4508	MFC	3.03275	Astrocyte
1436	38.3494	ITC	2.97648	Astrocyte
1437	1.26612	S1	3.91239	Astrocyte
1438	31.0939	DLPFC	3.14029	Astrocyte
1439	21.4201	DLPFC	3.3937	Astrocyte
1440	5.2969	S1	3.79354	Astrocyte
1441	32.7063	V1	3.16405	Astrocyte
1442	31.9001	MFC	2.83333	Astrocyte
1443	9.32769	STC	3.67819	Astrocyte
1444	39.9617	V1	2.94665	Astrocyte
1445	6.90922	VLPFC	3.58194	Astrocyte
1446	10.1338	VLPFC	3.50446	Astrocyte
1447	38.3494	M1	2.73547	Astrocyte
1448	12.5523	S1	3.57961	Astrocyte
1449	13.3585	DLPFC	3.60487	Astrocyte
1450	31.0939	M1	2.96809	Astrocyte
1451	25.4508	V1	3.38146	Astrocyte
1452	14.1646	M1	3.51089	Astrocyte
1453	21.4201	STC	3.43156	Astrocyte
1454	19.8077	STC	3.46444	Astrocyte
1455	1.26612	OFC	3.74664	Astrocyte
1456	19.0016	VLPFC	3.29139	Astrocyte
1457	14.1646	STC	3.57954	Astrocyte
1458	2.87843	IPC	3.86711	Astrocyte
1459	14.9708	S1	3.5083	Astrocyte
1460	18.1954	A1C	3.35519	Astrocyte
1461	27.8693	DLPFC	3.22476	Astrocyte
1462	28.6755	IPC	3.30317	Astrocyte
1463	14.1646	V1	3.71964	Astrocyte
1464	25.4508	OFC	3.26358	Astrocyte
1465	0.459959	ITC	3.8506	Astrocyte
1466	23.8385	M1	3.20072	Astrocyte
1467	7.71538	A1C	3.59615	Astrocyte
1468	23.0324	V1	3.45392	Astrocyte
1469	1.26612	A1C	3.74444	Astrocyte
1470	31.9001	ITC	3.12527	Astrocyte
1471	17.3893	V1	3.62302	Astrocyte
1472	11.7462	DLPFC	3.6471	Astrocyte
1473	23.8385	V1	3.42977	Astrocyte
1474	19.0016	IPC	3.51465	Astrocyte
1475	26.257	ITC	3.25546	Astrocyte
1476	15.7769	M1	3.4592	Astrocyte
1477	28.6755	DLPFC	3.20365	Astrocyte
1478	30.2878	A1C	3.07716	Astrocyte
1479	34.3186	M1	2.8647	Astrocyte
1480	5.2969	OFC	3.66613	Astrocyte
1481	13.3585	M1	3.53674	Astrocyte
1482	37.5432	V1	3.01911	Astrocyte
1483	7.71538	MFC	3.58118	Astrocyte
1484	12.5523	ITC	3.57163	Astrocyte
1485	6.90922	V1	3.93705	Astrocyte
1486	6.10306	IPC	3.79662	Astrocyte
1487	34.3186	DLPFC	3.05583	Astrocyte
1488	35.1247	ITC	3.05087	Astrocyte
1489	39.1555	M1	2.70962	Astrocyte
1490	23.0324	STC	3.39868	Astrocyte
1491	13.3585	S1	3.55584	Astrocyte
1492	35.9309	A1C	2.94741	Astrocyte
1493	22.2262	DLPFC	3.37258	Astrocyte
1494	20.6139	V1	3.52639	Astrocyte
1495	1.26612	V1	4.10614	Astrocyte
1496	0.459959	VLPFC	3.7369	Astrocyte
1497	5.2969	STC	3.7604	Astrocyte
1498	14.9708	M1	3.48505	Astrocyte
1499	31.9001	DLPFC	3.11918	Astrocyte
1500	9.32769	VLPFC	3.52383	Astrocyte
1501	14.1646	MFC	3.38175	Astrocyte
1502	22.2262	STC	3.41512	Astrocyte
1503	10.94	OFC	3.55342	Astrocyte
1504	10.1338	STC	3.66175	Astrocyte
1505	24.6447	MFC	3.05768	Astrocyte
1506	3.68459	VLPFC	3.65942	Astrocyte
1507	0.459959	IPC	3.91998	Astrocyte
1508	13.3585	VLPFC	3.42698	Astrocyte
1509	26.257	M1	3.12318	Astrocyte
1510	10.1338	A1C	3.54055	Astrocyte
1511	3.68459	MFC	3.70582	Astrocyte
1512	25.4508	S1	3.1993	Astrocyte
1513	6.10306	STC	3.74395	Astrocyte
1514	36.737	S1	2.86652	Astrocyte
1515	38.3494	OFC	3.00594	Astrocyte
1516	24.6447	ITC	3.29265	Astrocyte
1517	10.1338	MFC	3.50639	Astrocyte
1518	15.7769	VLPFC	3.36887	Astrocyte
1519	12.5523	A1C	3.48494	Astrocyte
1520	27.0632	ITC	3.23686	Astrocyte
1521	4.49075	S1	3.81731	Astrocyte
1522	33.5124	STC	3.18493	Astrocyte
1523	8.52153	DLPFC	3.73157	Astrocyte
1524	4.49075	M1	3.82106	Astrocyte
1525	30.2878	ITC	3.16246	Astrocyte
1526	35.1247	S1	2.91406	Astrocyte
1527	3.68459	STC	3.79328	Astrocyte
1528	0.459959	A1C	3.76297	Astrocyte
1529	9.32769	MFC	3.53132	Astrocyte
1530	33.5124	M1	2.89055	Astrocyte
1531	30.2878	M1	2.99394	Astrocyte
1532	12.5523	VLPFC	3.44635	Astrocyte
1533	9.32769	A1C	3.55908	Astrocyte
1534	38.3494	MFC	2.6339	Astrocyte
1535	28.6755	STC	3.28358	Astrocyte
1536	12.5523	MFC	3.43161	Astrocyte
1537	8.52153	S1	3.69846	Astrocyte
1538	27.0632	STC	3.31647	Astrocyte
1539	6.90922	MFC	3.60611	Astrocyte
1540	31.0939	A1C	3.05862	Astrocyte
1541	29.4816	A1C	3.09569	Astrocyte
1542	23.8385	STC	3.38224	Astrocyte
1543	25.4508	ITC	3.27405	Astrocyte
1544	35.1247	VLPFC	2.904	Astrocyte
1545	32.7063	DLPFC	3.09806	Astrocyte
1546	11.7462	M1	3.58844	Astrocyte
1547	32.7063	IPC	3.21505	Astrocyte
1548	30.2878	S1	3.05668	Astrocyte
1549	6.90922	M1	3.74352	Astrocyte
1550	26.257	A1C	3.16983	Astrocyte
1551	30.2878	OFC	3.16696	Astrocyte
1552	13.3585	MFC	3.40668	Astrocyte
1553	38.3494	DLPFC	2.95024	Astrocyte
1554	35.9309	M1	2.81301	Astrocyte
1555	14.9708	OFC	3.4729	Astrocyte
1556	33.5124	V1	3.13989	Astrocyte
1557	39.9617	M1	2.68377	Astrocyte
1558	21.4201	IPC	3.46178	Astrocyte
1559	24.6447	S1	3.22307	Astrocyte
1560	8.52153	ITC	3.66462	Astrocyte
1561	27.0632	V1	3.33314	Astrocyte
1562	30.2878	VLPFC	3.02022	Astrocyte
1563	6.10306	MFC	3.63104	Astrocyte
1564	28.6755	MFC	2.93304	Astrocyte
1565	8.52153	VLPFC	3.5432	Astrocyte
1566	6.90922	S1	3.746	Astrocyte
1567	4.49075	MFC	3.68089	Astrocyte
1568	5.2969	MFC	3.65596	Astrocyte
1569	34.3186	STC	3.16849	Astrocyte
1570	15.7769	S1	3.48453	Astrocyte
1571	6.90922	A1C	3.61469	Astrocyte
1572	31.9001	S1	3.00914	Astrocyte
1573	2.07227	IPC	3.88474	Astrocyte
1574	33.5124	DLPFC	3.07694	Astrocyte
1575	29.4816	MFC	2.90811	Astrocyte
1576	36.737	VLPFC	2.86526	Astrocyte
1577	32.7063	ITC	3.10667	Astrocyte
1578	34.3186	OFC	3.08645	Astrocyte
1579	23.8385	A1C	3.22544	Astrocyte
1580	29.4816	M1	3.01979	Astrocyte
1581	10.94	ITC	3.60882	Astrocyte
1582	39.9617	STC	3.0534	Astrocyte
1583	38.3494	STC	3.08628	Astrocyte
1584	37.5432	IPC	3.10931	Astrocyte
1585	2.87843	M1	3.87276	Astrocyte
1586	21.4201	V1	3.50224	Astrocyte
1587	3.68459	DLPFC	3.85827	Astrocyte
1588	10.1338	IPC	3.7085	Astrocyte
1589	31.0939	S1	3.03291	Astrocyte
1590	16.5831	VLPFC	3.3495	Astrocyte
1591	38.3494	VLPFC	2.82652	Astrocyte
1592	27.8693	M1	3.07148	Astrocyte
1593	19.0016	A1C	3.33665	Astrocyte
1594	39.9617	A1C	2.85473	Astrocyte
1595	6.10306	OFC	3.65003	Astrocyte
1596	23.0324	A1C	3.24398	Astrocyte
1597	27.8693	STC	3.30003	Astrocyte
1598	14.9708	MFC	3.35682	Astrocyte
1599	37.5432	OFC	3.02204	Astrocyte
1600	20.6139	OFC	3.36019	Astrocyte
1601	1.26612	ITC	3.832	Astrocyte
1602	26.257	MFC	3.00783	Astrocyte
1603	6.90922	IPC	3.779	Astrocyte
1604	5.2969	VLPFC	3.62068	Astrocyte
1605	0.459959	MFC	3.80553	Astrocyte
1606	23.0324	VLPFC	3.19455	Astrocyte
1607	22.2262	V1	3.47808	Astrocyte
1608	31.0939	IPC	3.2503	Astrocyte
1609	19.8077	S1	3.36569	Astrocyte
1610	30.2878	STC	3.2507	Astrocyte
1611	29.4816	STC	3.26714	Astrocyte
1612	22.2262	OFC	3.32799	Astrocyte
1613	18.1954	VLPFC	3.31076	Astrocyte
1614	33.5124	OFC	3.10255	Astrocyte
1615	27.8693	ITC	3.21826	Astrocyte
1616	35.1247	MFC	2.73361	Astrocyte
1617	3.68459	A1C	3.68883	Astrocyte
1618	5.2969	DLPFC	3.81604	Astrocyte
1619	16.5831	M1	3.43335	Astrocyte
1620	24.6447	IPC	3.39128	Astrocyte
1621	23.8385	IPC	3.40891	Astrocyte
1622	8.52153	A1C	3.57762	Astrocyte
1623	9.32769	V1	3.86458	Astrocyte
1624	2.87843	VLPFC	3.67879	Astrocyte
1625	31.0939	OFC	3.15086	Astrocyte
1626	4.49075	VLPFC	3.64005	Astrocyte
1627	22.2262	ITC	3.34845	Astrocyte
1628	23.0324	MFC	3.10754	Astrocyte
1629	6.10306	S1	3.76977	Astrocyte
1630	5.2969	V1	3.98536	Astrocyte
1631	15.7769	MFC	3.33189	Astrocyte
1632	37.5432	MFC	2.65883	Astrocyte
1633	19.8077	OFC	3.37629	Astrocyte
1634	28.6755	M1	3.04564	Astrocyte
1635	35.9309	VLPFC	2.88463	Astrocyte
1636	26.257	DLPFC	3.267	Astrocyte
1637	24.6447	M1	3.17487	Astrocyte
1638	1.26612	VLPFC	3.71753	Astrocyte
1639	22.2262	M1	3.25242	Astrocyte
1640	21.4201	A1C	3.28105	Astrocyte
1641	32.7063	MFC	2.8084	Astrocyte
1642	8.52153	M1	3.69183	Astrocyte
1643	9.32769	IPC	3.72613	Astrocyte
1644	31.9001	A1C	3.04008	Astrocyte
1645	2.07227	DLPFC	3.90051	Astrocyte
1646	33.5124	A1C	3.00301	Astrocyte
1647	19.0016	STC	3.48089	Astrocyte
1648	14.1646	VLPFC	3.40761	Astrocyte
1649	21.4201	OFC	3.34409	Astrocyte
1650	35.1247	V1	3.09158	Astrocyte
1651	27.0632	IPC	2.39135	Astrocyte
1652	38.3494	STC	1.72961	Astrocyte
1653	31.9001	STC	2.06964	Astrocyte
1654	16.5831	STC	2.85655	Astrocyte
1655	12.5523	M1	2.85349	Astrocyte
1656	34.3186	VLPFC	2.0338	Astrocyte
1657	0.459959	A1C	3.39	Astrocyte
1658	15.7769	VLPFC	2.85426	Astrocyte
1659	13.3585	STC	3.01617	Astrocyte
1660	39.9617	M1	1.65669	Astrocyte
1661	28.6755	VLPFC	2.28215	Astrocyte
1662	28.6755	ITC	2.68824	Astrocyte
1663	30.2878	MFC	2.48993	Astrocyte
1664	21.4201	ITC	2.91995	Astrocyte
1665	31.9001	ITC	2.58581	Astrocyte
1666	25.4508	M1	2.25083	Astrocyte
1667	17.3893	OFC	2.9743	Astrocyte
1668	38.3494	M1	1.7212	Astrocyte
1669	39.9617	OFC	2.06364	Astrocyte
1670	14.1646	OFC	3.0943	Astrocyte
1671	1.26612	STC	3.58931	Astrocyte
1672	8.52153	MFC	3.44116	Astrocyte
1673	14.1646	STC	2.97654	Astrocyte
1674	2.07227	A1C	3.32041	Astrocyte
1675	28.6755	MFC	2.56298	Astrocyte
1676	12.5523	S1	2.8738	Astrocyte
1677	9.32769	VLPFC	3.13717	Astrocyte
1678	35.9309	IPC	1.9561	Astrocyte
1679	28.6755	DLPFC	2.49744	Astrocyte
1680	17.3893	STC	2.81622	Astrocyte
1681	1.26612	MFC	3.74298	Astrocyte
1682	30.2878	OFC	2.46829	Astrocyte
1683	6.10306	IPC	3.37886	Astrocyte
1684	13.3585	MFC	3.23769	Astrocyte
1685	38.3494	DLPFC	2.10425	Astrocyte
1686	30.2878	M1	2.04732	Astrocyte
1687	34.3186	IPC	2.03574	Astrocyte
1688	35.1247	DLPFC	2.23635	Astrocyte
1689	21.4201	IPC	2.6638	Astrocyte
1690	39.1555	MFC	2.0876	Astrocyte
1691	0.459959	DLPFC	3.53762	Astrocyte
1692	6.90922	OFC	3.36455	Astrocyte
1693	27.0632	VLPFC	2.35346	Astrocyte
1694	19.0016	A1C	2.59847	Astrocyte
1695	31.9001	M1	1.98118	Astrocyte
1696	19.0016	V1	2.61935	Astrocyte
1697	2.87843	ITC	3.50552	Astrocyte
1698	23.8385	OFC	2.72752	Astrocyte
1699	6.10306	A1C	3.14665	Astrocyte
1700	2.07227	IPC	3.56037	Astrocyte
1701	27.0632	MFC	2.63586	Astrocyte
1702	7.71538	M1	3.10641	Astrocyte
1703	3.68459	S1	3.29689	Astrocyte
1704	21.4201	S1	2.47111	Astrocyte
1705	19.0016	MFC	2.99476	Astrocyte
1706	29.4816	IPC	2.27343	Astrocyte
1707	27.8693	ITC	2.71388	Astrocyte
1708	23.8385	STC	2.48861	Astrocyte
1709	32.7063	S1	1.99597	Astrocyte
1710	35.9309	VLPFC	1.96314	Astrocyte
1711	10.94	MFC	3.33983	Astrocyte
1712	39.9617	DLPFC	2.0381	Astrocyte
1713	17.3893	A1C	2.66597	Astrocyte
1714	25.4508	DLPFC	2.62498	Astrocyte
1715	8.52153	OFC	3.30405	Astrocyte
1716	14.1646	VLPFC	2.92543	Astrocyte
1717	15.7769	ITC	3.10196	Astrocyte
1718	10.94	S1	2.9497	Astrocyte
1719	1.26612	DLPFC	3.50883	Astrocyte
1720	39.9617	VLPFC	1.78681	Astrocyte
1721	24.6447	A1C	2.36561	Astrocyte
1722	14.1646	S1	2.79861	Astrocyte
1723	1.26612	OFC	3.57833	Astrocyte
1724	35.1247	IPC	1.99594	Astrocyte
1725	26.257	MFC	2.67222	Astrocyte
1726	16.5831	A1C	2.69986	Astrocyte
1727	24.6447	DLPFC	2.65645	Astrocyte
1728	20.6139	STC	2.65342	Astrocyte
1729	7.71538	STC	3.28804	Astrocyte
1730	21.4201	V1	2.53108	Astrocyte
1731	35.1247	ITC	2.4834	Astrocyte
1732	20.6139	A1C	2.53138	Astrocyte
1733	23.0324	IPC	2.58635	Astrocyte
1734	4.49075	IPC	3.45165	Astrocyte
1735	23.8385	ITC	2.8424	Astrocyte
1736	39.9617	MFC	2.05106	Astrocyte
1737	35.1247	M1	1.85056	Astrocyte
1738	2.07227	M1	3.41409	Astrocyte
1739	19.0016	M1	2.53925	Astrocyte
1740	36.737	OFC	2.19954	Astrocyte
1741	35.9309	OFC	2.23343	Astrocyte
1742	17.3893	M1	2.61524	Astrocyte
1743	32.7063	IPC	2.11521	Astrocyte
1744	22.2262	M1	2.39215	Astrocyte
1745	6.90922	V1	3.05764	Astrocyte
1746	20.6139	VLPFC	2.63969	Astrocyte
1747	30.2878	ITC	2.63701	Astrocyte
1748	29.4816	V1	2.23456	Astrocyte
1749	24.6447	M1	2.28568	Astrocyte
1750	35.9309	V1	1.99685	Astrocyte
1751	31.9001	DLPFC	2.36767	Astrocyte
1752	6.90922	IPC	3.34232	Astrocyte
1753	39.1555	M1	1.68894	Astrocyte
1754	16.5831	VLPFC	2.81859	Astrocyte
1755	19.8077	M1	2.50188	Astrocyte
1756	28.6755	STC	2.23828	Astrocyte
1757	11.7462	M1	2.89469	Astrocyte
1758	39.1555	STC	1.68697	Astrocyte
1759	13.3585	ITC	3.17971	Astrocyte
1760	31.0939	M1	2.01416	Astrocyte
1761	9.32769	ITC	3.30745	Astrocyte
1762	31.0939	ITC	2.61141	Astrocyte
1763	10.1338	ITC	3.28214	Astrocyte
1764	37.5432	S1	1.79933	Astrocyte
1765	10.1338	S1	2.98787	Astrocyte
1766	5.2969	IPC	3.4153	Astrocyte
1767	23.0324	S1	2.40098	Astrocyte
1768	12.5523	VLPFC	2.99632	Astrocyte
1769	34.3186	ITC	2.50901	Astrocyte
1770	4.49075	MFC	3.60902	Astrocyte
1771	26.257	STC	2.36387	Astrocyte
1772	29.4816	S1	2.12858	Astrocyte
1773	28.6755	IPC	2.31281	Astrocyte
1774	21.4201	A1C	2.498	Astrocyte
1775	39.9617	V1	1.84858	Astrocyte
1776	10.1338	MFC	3.37368	Astrocyte
1777	23.8385	M1	2.32083	Astrocyte
1778	25.4508	ITC	2.7909	Astrocyte
1779	2.07227	OFC	3.54767	Astrocyte
1780	4.49075	STC	3.43946	Astrocyte
1781	18.1954	DLPFC	2.90114	Astrocyte
1782	2.87843	IPC	3.52417	Astrocyte
1783	38.3494	V1	1.90787	Astrocyte
1784	15.7769	MFC	3.13445	Astrocyte
1785	2.87843	S1	3.33578	Astrocyte
1786	32.7063	ITC	2.56021	Astrocyte
1787	28.6755	M1	2.11422	Astrocyte
1788	27.0632	STC	2.3221	Astrocyte
1789	31.9001	VLPFC	2.14001	Astrocyte
1790	5.2969	ITC	3.43202	Astrocyte
1791	34.3186	DLPFC	2.26928	Astrocyte
1792	8.52153	S1	3.0646	Astrocyte
1793	22.2262	MFC	2.85265	Astrocyte
1794	15.7769	IPC	2.93211	Astrocyte
1795	14.1646	DLPFC	3.04815	Astrocyte
1796	7.71538	VLPFC	3.20711	Astrocyte
1797	14.1646	M1	2.77235	Astrocyte
1798	30.2878	STC	2.15412	Astrocyte
1799	26.257	ITC	2.7652	Astrocyte
1800	4.49075	DLPFC	3.39372	Astrocyte
1801	14.1646	V1	2.79483	Astrocyte
1802	23.0324	MFC	2.81678	Astrocyte
1803	2.87843	DLPFC	3.45125	Astrocyte
1804	5.2969	A1C	3.18136	Astrocyte
1805	27.8693	IPC	2.35212	Astrocyte
1806	34.3186	STC	1.94245	Astrocyte
1807	12.5523	MFC	3.27184	Astrocyte
1808	30.2878	IPC	2.23398	Astrocyte
1809	6.10306	DLPFC	3.33623	Astrocyte
1810	1.26612	VLPFC	3.4847	Astrocyte
1811	27.0632	A1C	2.26753	Astrocyte
1812	13.3585	A1C	2.83622	Astrocyte
1813	1.26612	IPC	3.59654	Astrocyte
1814	39.9617	IPC	1.75648	Astrocyte
1815	14.9708	OFC	3.06439	Astrocyte
1816	32.7063	MFC	2.3802	Astrocyte
1817	22.2262	ITC	2.89406	Astrocyte
1818	24.6447	OFC	2.69578	Astrocyte
1819	9.32769	MFC	3.40745	Astrocyte
1820	4.49075	OFC	3.45587	Astrocyte
1821	12.5523	IPC	3.08309	Astrocyte
1822	6.90922	VLPFC	3.24197	Astrocyte
1823	19.0016	S1	2.57812	Astrocyte
1824	25.4508	MFC	2.7085	Astrocyte
1825	26.257	S1	2.26334	Astrocyte
1826	26.257	OFC	2.63171	Astrocyte
1827	9.32769	A1C	3.00818	Astrocyte
1828	23.8385	MFC	2.78079	Astrocyte
1829	33.5124	IPC	2.0755	Astrocyte
1830	17.3893	V1	2.67798	Astrocyte
1831	35.1247	V1	2.02653	Astrocyte
1832	19.8077	STC	2.69432	Astrocyte
1833	6.90922	S1	3.14176	Astrocyte
1834	27.0632	V1	2.32374	Astrocyte
1835	9.32769	OFC	3.27392	Astrocyte
1836	0.459959	S1	3.45251	Astrocyte
1837	39.9617	S1	1.70139	Astrocyte
1838	36.737	A1C	1.88415	Astrocyte
1839	22.2262	A1C	2.46473	Astrocyte
1840	22.2262	V1	2.50156	Astrocyte
1841	39.1555	OFC	2.09764	Astrocyte
1842	14.9708	MFC	3.169	Astrocyte
1843	3.68459	OFC	3.48643	Astrocyte
1844	31.0939	S1	2.06206	Astrocyte
1845	24.6447	STC	2.44713	Astrocyte
1846	23.0324	ITC	2.86821	Astrocyte
1847	29.4816	MFC	2.52647	Astrocyte
1848	3.68459	ITC	3.48109	Astrocyte
1849	18.1954	IPC	2.81769	Astrocyte
1850	6.10306	STC	3.36402	Astrocyte
1851	31.9001	S1	2.02896	Astrocyte
1852	39.1555	A1C	1.78967	Astrocyte
1853	33.5124	A1C	2.01066	Astrocyte
1854	30.2878	S1	2.09526	Astrocyte
1855	3.68459	A1C	3.25085	Astrocyte
1856	31.0939	DLPFC	2.40029	Astrocyte
1857	28.6755	OFC	2.53418	Astrocyte
1858	27.8693	S1	2.19564	Astrocyte
1859	9.32769	M1	3.02065	Astrocyte
1860	18.1954	ITC	3.02388	Astrocyte
1861	26.257	VLPFC	2.38916	Astrocyte
1862	36.737	S1	1.83201	Astrocyte
1863	0.459959	IPC	3.63269	Astrocyte
1864	25.4508	STC	2.40555	Astrocyte
1865	8.52153	V1	2.99909	Astrocyte
1866	6.90922	DLPFC	3.30749	Astrocyte
1867	2.07227	V1	3.2339	Astrocyte
1868	11.7462	STC	3.09484	Astrocyte
1869	25.4508	S1	2.29745	Astrocyte
1870	9.32769	IPC	3.23201	Astrocyte
1871	17.3893	IPC	2.85593	Astrocyte
1872	31.0939	MFC	2.45337	Astrocyte
1873	35.1247	A1C	1.9473	Astrocyte
1874	19.0016	IPC	2.77935	Astrocyte
1875	39.1555	VLPFC	1.82206	Astrocyte
1876	2.07227	S1	3.37468	Astrocyte
1877	29.4816	DLPFC	2.46518	Astrocyte
1878	37.5432	IPC	1.87631	Astrocyte
1879	20.6139	V1	2.56055	Astrocyte
1880	38.3494	VLPFC	1.85731	Astrocyte
1881	36.737	M1	1.78579	Astrocyte
1882	28.6755	V1	2.26429	Astrocyte
1883	16.5831	DLPFC	2.96039	Astrocyte
1884	10.94	V1	2.91148	Astrocyte
1885	2.07227	STC	3.55192	Astrocyte
1886	1.26612	S1	3.4136	Astrocyte
1887	21.4201	M1	2.42835	Astrocyte
1888	23.8385	DLPFC	2.68774	Astrocyte
1889	38.3494	A1C	1.82114	Astrocyte
1890	35.9309	ITC	2.45778	Astrocyte
1891	23.0324	DLPFC	2.71883	Astrocyte
1892	9.32769	V1	2.96986	Astrocyte
1893	20.6139	OFC	2.85241	Astrocyte
1894	13.3585	S1	2.83611	Astrocyte
1895	33.5124	STC	1.98491	Astrocyte
1896	22.2262	STC	2.57124	Astrocyte
1897	6.10306	OFC	3.39492	Astrocyte
1898	24.6447	MFC	2.74469	Astrocyte
1899	0.459959	STC	3.62668	Astrocyte
1900	27.8693	M1	2.14799	Astrocyte
1901	11.7462	A1C	2.90483	Astrocyte
1902	14.9708	DLPFC	3.01902	Astrocyte
1903	11.7462	DLPFC	3.13498	Astrocyte
1904	6.90922	A1C	3.11198	Astrocyte
1905	31.0939	V1	2.1751	Astrocyte
1906	23.8385	V1	2.44241	Astrocyte
1907	2.87843	MFC	3.67601	Astrocyte
1908	35.9309	MFC	2.23383	Astrocyte
1909	10.1338	STC	3.17271	Astrocyte
1910	9.32769	S1	3.02618	Astrocyte
1911	28.6755	S1	2.16204	Astrocyte
1912	14.1646	ITC	3.15386	Astrocyte
1913	38.3494	MFC	2.12414	Astrocyte
1914	10.94	A1C	2.93923	Astrocyte
1915	39.1555	DLPFC	2.07118	Astrocyte
1916	27.0632	DLPFC	2.56153	Astrocyte
1917	10.1338	VLPFC	3.10208	Astrocyte
1918	10.94	ITC	3.25671	Astrocyte
1919	35.1247	VLPFC	1.99846	Astrocyte
1920	23.0324	M1	2.35632	Astrocyte
1921	27.0632	ITC	2.73953	Astrocyte
1922	31.9001	OFC	2.40176	Astrocyte
1923	31.0939	IPC	2.19445	Astrocyte
1924	1.26612	ITC	3.55425	Astrocyte
1925	7.71538	DLPFC	3.27877	Astrocyte
1926	16.5831	OFC	3.00442	Astrocyte
1927	10.94	OFC	3.21389	Astrocyte
1928	2.07227	MFC	3.7095	Astrocyte
1929	5.2969	DLPFC	3.36497	Astrocyte
1930	8.52153	STC	3.24979	Astrocyte
1931	37.5432	V1	1.93752	Astrocyte
1932	31.0939	A1C	2.10625	Astrocyte
1933	35.9309	STC	1.85742	Astrocyte
1934	22.2262	VLPFC	2.56804	Astrocyte
1935	32.7063	STC	2.0273	Astrocyte
1936	14.1646	IPC	3.00785	Astrocyte
1937	14.1646	MFC	3.20341	Astrocyte
1938	21.4201	MFC	2.88839	Astrocyte
1939	23.8385	IPC	2.54751	Astrocyte
1940	34.3186	OFC	2.30104	Astrocyte
1941	12.5523	A1C	2.87049	Astrocyte
1942	15.7769	A1C	2.73383	Astrocyte
1943	8.52153	A1C	3.04274	Astrocyte
1944	1.26612	A1C	3.35521	Astrocyte
1945	6.90922	M1	3.14975	Astrocyte
1946	27.8693	VLPFC	2.31779	Astrocyte
1947	24.6447	ITC	2.81664	Astrocyte
1948	10.94	STC	3.13388	Astrocyte
1949	2.07227	ITC	3.5299	Astrocyte
1950	18.1954	S1	2.61428	Astrocyte
1951	8.52153	ITC	3.33263	Astrocyte
1952	36.737	ITC	2.43215	Astrocyte
1953	23.8385	A1C	2.39853	Astrocyte
1954	7.71538	S1	3.10314	Astrocyte
1955	6.10306	M1	3.19336	Astrocyte
1956	19.0016	ITC	2.99786	Astrocyte
1957	39.1555	IPC	1.79643	Astrocyte
1958	5.2969	S1	3.21922	Astrocyte
1959	33.5124	V1	2.08593	Astrocyte
1960	25.4508	OFC	2.66384	Astrocyte
1961	15.7769	DLPFC	2.98977	Astrocyte
1962	23.0324	OFC	2.75905	Astrocyte
1963	20.6139	IPC	2.7024	Astrocyte
1964	32.7063	V1	2.11565	Astrocyte
1965	10.1338	V1	2.94066	Astrocyte
1966	23.0324	A1C	2.43157	Astrocyte
1967	14.1646	A1C	2.80202	Astrocyte
1968	27.8693	MFC	2.59945	Astrocyte
1969	19.0016	OFC	2.91367	Astrocyte
1970	11.7462	V1	2.88231	Astrocyte
1971	24.6447	IPC	2.50859	Astrocyte
1972	17.3893	ITC	3.04992	Astrocyte
1973	2.87843	V1	3.20448	Astrocyte
1974	38.3494	S1	1.76667	Astrocyte
1975	18.1954	A1C	2.63217	Astrocyte
1976	0.459959	ITC	3.57859	Astrocyte
1977	7.71538	ITC	3.35766	Astrocyte
1978	11.7462	S1	2.91167	Astrocyte
1979	35.9309	M1	1.81814	Astrocyte
1980	16.5831	MFC	3.09976	Astrocyte
1981	2.07227	DLPFC	3.48004	Astrocyte
1982	23.0324	VLPFC	2.53223	Astrocyte
1983	12.5523	STC	3.05561	Astrocyte
1984	12.5523	OFC	3.15406	Astrocyte
1985	16.5831	IPC	2.89407	Astrocyte
1986	36.737	MFC	2.19726	Astrocyte
1987	10.1338	M1	2.97828	Astrocyte
1988	1.26612	M1	3.45851	Astrocyte
1989	37.5432	MFC	2.1607	Astrocyte
1990	8.52153	M1	3.06336	Astrocyte
1991	2.07227	VLPFC	3.4501	Astrocyte
1992	4.49075	ITC	3.4566	Astrocyte
1993	23.0324	V1	2.472	Astrocyte
1994	36.737	STC	1.81484	Astrocyte
1995	22.2262	OFC	2.79038	Astrocyte
1996	37.5432	DLPFC	2.13731	Astrocyte
1997	26.257	DLPFC	2.59334	Astrocyte
1998	34.3186	V1	2.05623	Astrocyte
1999	27.0632	M1	2.18201	Astrocyte
[truncated: 145,401 more rows]

## Sheet: Fig4d
	age	region	expresion	Region	type
1	23.8385	OFC	5.04788	OPFC	Oligodendrocyte
2	33.5124	VLPFC	5.48732	IF	Oligodendrocyte
3	2.07227	MFC	4.37389	mPFC	Oligodendrocyte
4	27.8693	MFC	4.78769	mPFC	Oligodendrocyte
5	39.1555	DLPFC	5.42829	DLPFC	Oligodendrocyte
6	19.8077	OFC	4.91028	OPFC	Oligodendrocyte
7	28.6755	MFC	4.80092	mPFC	Oligodendrocyte
8	27.8693	OFC	5.18607	OPFC	Oligodendrocyte
9	1.26612	OFC	4.2804	OPFC	Oligodendrocyte
10	8.52153	MFC	4.47524	mPFC	Oligodendrocyte
11	0.459959	VLPFC	4.32427	IF	Oligodendrocyte
12	21.4201	OFC	4.96524	OPFC	Oligodendrocyte
13	15.7769	OFC	4.77329	OPFC	Oligodendrocyte
14	25.4508	VLPFC	5.19587	IF	Oligodendrocyte
15	27.0632	VLPFC	5.25395	IF	Oligodendrocyte
16	12.5523	OFC	4.66393	OPFC	Oligodendrocyte
17	39.9617	OFC	5.60244	OPFC	Oligodendrocyte
18	14.9708	VLPFC	4.82352	IF	Oligodendrocyte
19	25.4508	OFC	5.10309	OPFC	Oligodendrocyte
20	10.1338	DLPFC	4.49782	DLPFC	Oligodendrocyte
21	14.1646	VLPFC	4.79534	IF	Oligodendrocyte
22	39.1555	VLPFC	5.69209	IF	Oligodendrocyte
23	36.737	DLPFC	5.35021	DLPFC	Oligodendrocyte
24	26.257	DLPFC	5.01183	DLPFC	Oligodendrocyte
25	35.1247	VLPFC	5.54581	IF	Oligodendrocyte
26	9.32769	VLPFC	4.62764	IF	Oligodendrocyte
27	17.3893	MFC	4.61681	mPFC	Oligodendrocyte
28	14.1646	OFC	4.7186	OPFC	Oligodendrocyte
29	6.10306	VLPFC	4.51694	IF	Oligodendrocyte
30	1.26612	VLPFC	4.35177	IF	Oligodendrocyte
31	1.26612	MFC	4.36126	mPFC	Oligodendrocyte
32	9.32769	OFC	4.55456	OPFC	Oligodendrocyte
33	8.52153	OFC	4.52719	OPFC	Oligodendrocyte
34	32.7063	VLPFC	5.45809	IF	Oligodendrocyte
35	39.9617	MFC	4.98642	mPFC	Oligodendrocyte
36	19.8077	VLPFC	4.99407	IF	Oligodendrocyte
37	27.0632	OFC	5.15839	OPFC	Oligodendrocyte
38	10.1338	MFC	4.50074	mPFC	Oligodendrocyte
39	6.90922	MFC	4.44982	mPFC	Oligodendrocyte
40	29.4816	MFC	4.81416	mPFC	Oligodendrocyte
41	31.9001	DLPFC	5.19397	DLPFC	Oligodendrocyte
42	5.2969	OFC	4.4176	OPFC	Oligodendrocyte
43	35.9309	OFC	5.46353	OPFC	Oligodendrocyte
44	6.90922	OFC	4.47242	OPFC	Oligodendrocyte
45	5.2969	MFC	4.42447	mPFC	Oligodendrocyte
46	14.9708	OFC	4.74594	OPFC	Oligodendrocyte
47	16.5831	OFC	4.80065	OPFC	Oligodendrocyte
48	24.6447	DLPFC	4.9599	DLPFC	Oligodendrocyte
49	31.0939	DLPFC	5.16793	DLPFC	Oligodendrocyte
50	13.3585	DLPFC	4.59964	DLPFC	Oligodendrocyte
51	11.7462	DLPFC	4.54868	DLPFC	Oligodendrocyte
52	38.3494	OFC	5.54687	OPFC	Oligodendrocyte
53	16.5831	MFC	4.6038	mPFC	Oligodendrocyte
54	11.7462	OFC	4.6366	OPFC	Oligodendrocyte
55	15.7769	VLPFC	4.85177	IF	Oligodendrocyte
56	17.3893	OFC	4.82803	OPFC	Oligodendrocyte
57	34.3186	DLPFC	5.2721	DLPFC	Oligodendrocyte
58	31.9001	OFC	5.32469	OPFC	Oligodendrocyte
59	7.71538	DLPFC	4.42165	DLPFC	Oligodendrocyte
60	20.6139	VLPFC	5.02273	IF	Oligodendrocyte
61	37.5432	VLPFC	5.63357	IF	Oligodendrocyte
62	18.1954	MFC	4.62984	mPFC	Oligodendrocyte
63	4.49075	VLPFC	4.46181	IF	Oligodendrocyte
64	10.94	DLPFC	4.52324	DLPFC	Oligodendrocyte
65	30.2878	MFC	4.8274	mPFC	Oligodendrocyte
66	22.2262	MFC	4.69532	mPFC	Oligodendrocyte
67	10.1338	VLPFC	4.65543	IF	Oligodendrocyte
68	14.1646	MFC	4.56495	mPFC	Oligodendrocyte
69	13.3585	MFC	4.55206	mPFC	Oligodendrocyte
70	10.94	OFC	4.60926	OPFC	Oligodendrocyte
71	18.1954	VLPFC	4.93695	IF	Oligodendrocyte
72	35.1247	MFC	4.90691	mPFC	Oligodendrocyte
73	9.32769	MFC	4.48798	mPFC	Oligodendrocyte
74	2.87843	VLPFC	4.40676	IF	Oligodendrocyte
75	29.4816	DLPFC	5.11587	DLPFC	Oligodendrocyte
76	30.2878	DLPFC	5.1419	DLPFC	Oligodendrocyte
77	10.1338	OFC	4.58191	OPFC	Oligodendrocyte
78	12.5523	MFC	4.53919	mPFC	Oligodendrocyte
79	4.49075	OFC	4.39018	OPFC	Oligodendrocyte
80	16.5831	VLPFC	4.88009	IF	Oligodendrocyte
81	0.459959	MFC	4.34863	mPFC	Oligodendrocyte
82	27.8693	DLPFC	5.06383	DLPFC	Oligodendrocyte
83	28.6755	DLPFC	5.08984	DLPFC	Oligodendrocyte
84	35.9309	MFC	4.92016	mPFC	Oligodendrocyte
85	35.1247	OFC	5.43575	OPFC	Oligodendrocyte
86	20.6139	MFC	4.66907	mPFC	Oligodendrocyte
87	20.6139	OFC	4.93775	OPFC	Oligodendrocyte
88	23.8385	DLPFC	4.93396	DLPFC	Oligodendrocyte
89	2.07227	DLPFC	4.24418	DLPFC	Oligodendrocyte
90	8.52153	VLPFC	4.59989	IF	Oligodendrocyte
91	29.4816	VLPFC	5.34131	IF	Oligodendrocyte
92	15.7769	DLPFC	4.67629	DLPFC	Oligodendrocyte
93	2.87843	DLPFC	4.26953	DLPFC	Oligodendrocyte
94	13.3585	OFC	4.69126	OPFC	Oligodendrocyte
95	14.9708	DLPFC	4.65071	DLPFC	Oligodendrocyte
96	19.8077	DLPFC	4.80471	DLPFC	Oligodendrocyte
97	11.7462	MFC	4.52635	mPFC	Oligodendrocyte
98	23.0324	OFC	5.02031	OPFC	Oligodendrocyte
99	5.2969	DLPFC	4.34556	DLPFC	Oligodendrocyte
100	28.6755	OFC	5.21377	OPFC	Oligodendrocyte
101	31.9001	MFC	4.8539	mPFC	Oligodendrocyte
102	22.2262	DLPFC	4.88217	DLPFC	Oligodendrocyte
103	37.5432	MFC	4.94667	mPFC	Oligodendrocyte
104	39.1555	OFC	5.57465	OPFC	Oligodendrocyte
105	36.737	OFC	5.49131	OPFC	Oligodendrocyte
106	16.5831	DLPFC	4.7019	DLPFC	Oligodendrocyte
107	2.87843	OFC	4.3353	OPFC	Oligodendrocyte
108	33.5124	OFC	5.38021	OPFC	Oligodendrocyte
109	10.94	MFC	4.51353	mPFC	Oligodendrocyte
110	23.8385	MFC	4.72165	mPFC	Oligodendrocyte
111	13.3585	VLPFC	4.76723	IF	Oligodendrocyte
112	31.9001	VLPFC	5.42887	IF	Oligodendrocyte
113	35.1247	DLPFC	5.29814	DLPFC	Oligodendrocyte
114	18.1954	OFC	4.85543	OPFC	Oligodendrocyte
115	32.7063	OFC	5.35244	OPFC	Oligodendrocyte
116	2.07227	VLPFC	4.37926	IF	Oligodendrocyte
117	37.5432	OFC	5.51909	OPFC	Oligodendrocyte
118	4.49075	DLPFC	4.32022	DLPFC	Oligodendrocyte
119	22.2262	VLPFC	5.08024	IF	Oligodendrocyte
120	27.0632	DLPFC	5.03782	DLPFC	Oligodendrocyte
121	17.3893	VLPFC	4.90849	IF	Oligodendrocyte
122	2.87843	MFC	4.38653	mPFC	Oligodendrocyte
123	0.459959	DLPFC	4.19349	DLPFC	Oligodendrocyte
124	19.0016	MFC	4.64289	mPFC	Oligodendrocyte
125	8.52153	DLPFC	4.44702	DLPFC	Oligodendrocyte
126	18.1954	DLPFC	4.75323	DLPFC	Oligodendrocyte
127	6.10306	OFC	4.44502	OPFC	Oligodendrocyte
128	33.5124	DLPFC	5.24605	DLPFC	Oligodendrocyte
129	35.9309	DLPFC	5.32417	DLPFC	Oligodendrocyte
130	39.1555	MFC	4.97317	mPFC	Oligodendrocyte
131	21.4201	MFC	4.68219	mPFC	Oligodendrocyte
132	34.3186	VLPFC	5.51656	IF	Oligodendrocyte
133	23.0324	MFC	4.70848	mPFC	Oligodendrocyte
134	24.6447	MFC	4.73483	mPFC	Oligodendrocyte
135	32.7063	MFC	4.86715	mPFC	Oligodendrocyte
136	14.9708	MFC	4.57787	mPFC	Oligodendrocyte
137	29.4816	OFC	5.24148	OPFC	Oligodendrocyte
138	19.0016	DLPFC	4.77895	DLPFC	Oligodendrocyte
139	39.9617	VLPFC	5.72135	IF	Oligodendrocyte
140	19.8077	MFC	4.65597	mPFC	Oligodendrocyte
141	10.94	VLPFC	4.68329	IF	Oligodendrocyte
142	12.5523	VLPFC	4.73918	IF	Oligodendrocyte
143	33.5124	MFC	4.8804	mPFC	Oligodendrocyte
144	6.10306	DLPFC	4.37092	DLPFC	Oligodendrocyte
145	23.0324	DLPFC	4.90805	DLPFC	Oligodendrocyte
146	7.71538	VLPFC	4.5722	IF	Oligodendrocyte
147	22.2262	OFC	4.99276	OPFC	Oligodendrocyte
148	30.2878	VLPFC	5.37047	IF	Oligodendrocyte
149	27.8693	VLPFC	5.28304	IF	Oligodendrocyte
150	4.49075	MFC	4.41181	mPFC	Oligodendrocyte
151	32.7063	DLPFC	5.22001	DLPFC	Oligodendrocyte
152	2.07227	OFC	4.30785	OPFC	Oligodendrocyte
153	19.0016	VLPFC	4.96548	IF	Oligodendrocyte
154	19.0016	OFC	4.88284	OPFC	Oligodendrocyte
155	34.3186	MFC	4.89366	mPFC	Oligodendrocyte
156	23.0324	VLPFC	5.10907	IF	Oligodendrocyte
157	12.5523	DLPFC	4.57415	DLPFC	Oligodendrocyte
158	27.0632	MFC	4.77446	mPFC	Oligodendrocyte
159	31.0939	VLPFC	5.39966	IF	Oligodendrocyte
160	6.90922	DLPFC	4.39628	DLPFC	Oligodendrocyte
161	6.10306	MFC	4.43713	mPFC	Oligodendrocyte
162	23.8385	VLPFC	5.13796	IF	Oligodendrocyte
163	17.3893	DLPFC	4.72755	DLPFC	Oligodendrocyte
164	26.257	OFC	5.13073	OPFC	Oligodendrocyte
165	1.26612	DLPFC	4.21884	DLPFC	Oligodendrocyte
166	20.6139	DLPFC	4.83049	DLPFC	Oligodendrocyte
167	35.9309	VLPFC	5.57506	IF	Oligodendrocyte
168	15.7769	MFC	4.59083	mPFC	Oligodendrocyte
169	3.68459	MFC	4.39916	mPFC	Oligodendrocyte
170	21.4201	DLPFC	4.85632	DLPFC	Oligodendrocyte
171	21.4201	VLPFC	5.05146	IF	Oligodendrocyte
172	3.68459	VLPFC	4.43428	IF	Oligodendrocyte
173	3.68459	OFC	4.36274	OPFC	Oligodendrocyte
174	39.9617	DLPFC	5.45432	DLPFC	Oligodendrocyte
175	31.0939	MFC	4.84065	mPFC	Oligodendrocyte
176	31.0939	OFC	5.29694	OPFC	Oligodendrocyte
177	37.5432	DLPFC	5.37624	DLPFC	Oligodendrocyte
178	25.4508	MFC	4.74803	mPFC	Oligodendrocyte
179	30.2878	OFC	5.2692	OPFC	Oligodendrocyte
180	38.3494	VLPFC	5.66283	IF	Oligodendrocyte
181	14.1646	DLPFC	4.62516	DLPFC	Oligodendrocyte
182	28.6755	VLPFC	5.31216	IF	Oligodendrocyte
183	3.68459	DLPFC	4.29487	DLPFC	Oligodendrocyte
184	25.4508	DLPFC	4.98585	DLPFC	Oligodendrocyte
185	11.7462	VLPFC	4.7112	IF	Oligodendrocyte
186	26.257	MFC	4.76124	mPFC	Oligodendrocyte
187	6.90922	VLPFC	4.54455	IF	Oligodendrocyte
188	36.737	MFC	4.93342	mPFC	Oligodendrocyte
189	26.257	VLPFC	5.22489	IF	Oligodendrocyte
190	0.459959	OFC	4.25294	OPFC	Oligodendrocyte
191	24.6447	OFC	5.07547	OPFC	Oligodendrocyte
192	5.2969	VLPFC	4.48936	IF	Oligodendrocyte
193	36.737	VLPFC	5.60432	IF	Oligodendrocyte
194	34.3186	OFC	5.40798	OPFC	Oligodendrocyte
195	38.3494	MFC	4.95992	mPFC	Oligodendrocyte
196	7.71538	OFC	4.49981	OPFC	Oligodendrocyte
197	7.71538	MFC	4.46252	mPFC	Oligodendrocyte
198	24.6447	VLPFC	5.16689	IF	Oligodendrocyte
199	9.32769	DLPFC	4.47241	DLPFC	Oligodendrocyte
200	38.3494	DLPFC	5.40227	DLPFC	Oligodendrocyte
201	19.8077	VLPFC	5.94671	IF	Oligodendrocyte
202	0.459959	MFC	5.80114	mPFC	Oligodendrocyte
203	15.7769	VLPFC	5.85012	IF	Oligodendrocyte
204	1.26612	OFC	5.71171	OPFC	Oligodendrocyte
205	28.6755	VLPFC	6.15919	IF	Oligodendrocyte
206	3.68459	DLPFC	5.41113	DLPFC	Oligodendrocyte
207	36.737	OFC	6.30487	OPFC	Oligodendrocyte
208	23.8385	VLPFC	6.04329	IF	Oligodendrocyte
209	6.10306	OFC	5.79259	OPFC	Oligodendrocyte
210	35.9309	MFC	5.7992	mPFC	Oligodendrocyte
211	37.5432	MFC	5.79911	mPFC	Oligodendrocyte
212	37.5432	DLPFC	6.23503	DLPFC	Oligodendrocyte
213	10.1338	OFC	5.86	OPFC	Oligodendrocyte
214	26.257	MFC	5.79973	mPFC	Oligodendrocyte
215	33.5124	MFC	5.79933	mPFC	Oligodendrocyte
216	6.90922	MFC	5.80079	mPFC	Oligodendrocyte
217	25.4508	DLPFC	5.94078	DLPFC	Oligodendrocyte
218	29.4816	VLPFC	6.17851	IF	Oligodendrocyte
219	11.7462	DLPFC	5.6073	DLPFC	Oligodendrocyte
220	0.459959	OFC	5.69823	OPFC	Oligodendrocyte
221	39.1555	VLPFC	6.41032	IF	Oligodendrocyte
222	31.0939	VLPFC	6.21715	IF	Oligodendrocyte
223	20.6139	VLPFC	5.96603	IF	Oligodendrocyte
224	20.6139	MFC	5.80003	mPFC	Oligodendrocyte
225	37.5432	VLPFC	6.37168	IF	Oligodendrocyte
226	18.1954	MFC	5.80017	mPFC	Oligodendrocyte
227	33.5124	OFC	6.25095	OPFC	Oligodendrocyte
228	23.8385	DLPFC	5.90155	DLPFC	Oligodendrocyte
229	17.3893	VLPFC	5.88876	IF	Oligodendrocyte
230	35.1247	MFC	5.79924	mPFC	Oligodendrocyte
231	29.4816	DLPFC	6.03886	DLPFC	Oligodendrocyte
232	31.9001	OFC	6.22399	OPFC	Oligodendrocyte
233	13.3585	DLPFC	5.64653	DLPFC	Oligodendrocyte
234	37.5432	OFC	6.31835	OPFC	Oligodendrocyte
235	36.737	VLPFC	6.35236	IF	Oligodendrocyte
236	7.71538	VLPFC	5.65695	IF	Oligodendrocyte
237	38.3494	MFC	5.79906	mPFC	Oligodendrocyte
238	23.0324	OFC	6.0757	OPFC	Oligodendrocyte
239	34.3186	VLPFC	6.29441	IF	Oligodendrocyte
240	13.3585	MFC	5.80043	mPFC	Oligodendrocyte
241	39.9617	MFC	5.79898	mPFC	Oligodendrocyte
242	30.2878	DLPFC	6.05848	DLPFC	Oligodendrocyte
243	38.3494	OFC	6.33183	OPFC	Oligodendrocyte
244	26.257	OFC	6.12962	OPFC	Oligodendrocyte
245	14.9708	DLPFC	5.68576	DLPFC	Oligodendrocyte
246	31.0939	MFC	5.79946	mPFC	Oligodendrocyte
247	3.68459	MFC	5.80096	mPFC	Oligodendrocyte
248	39.1555	OFC	6.34532	OPFC	Oligodendrocyte
249	31.9001	DLPFC	6.09771	DLPFC	Oligodendrocyte
250	23.0324	MFC	5.7999	mPFC	Oligodendrocyte
251	8.52153	VLPFC	5.67627	IF	Oligodendrocyte
252	5.2969	DLPFC	5.45037	DLPFC	Oligodendrocyte
253	38.3494	VLPFC	6.391	IF	Oligodendrocyte
254	31.0939	OFC	6.21051	OPFC	Oligodendrocyte
255	34.3186	MFC	5.79928	mPFC	Oligodendrocyte
256	19.8077	MFC	5.80008	mPFC	Oligodendrocyte
257	7.71538	MFC	5.80074	mPFC	Oligodendrocyte
258	7.71538	OFC	5.81956	OPFC	Oligodendrocyte
259	2.07227	VLPFC	5.52174	IF	Oligodendrocyte
260	10.94	VLPFC	5.73422	IF	Oligodendrocyte
261	5.2969	OFC	5.77911	OPFC	Oligodendrocyte
262	16.5831	DLPFC	5.725	DLPFC	Oligodendrocyte
263	32.7063	VLPFC	6.25578	IF	Oligodendrocyte
264	19.0016	OFC	6.00829	OPFC	Oligodendrocyte
265	23.8385	OFC	6.08918	OPFC	Oligodendrocyte
266	33.5124	VLPFC	6.2751	IF	Oligodendrocyte
267	0.459959	VLPFC	5.4831	IF	Oligodendrocyte
268	26.257	VLPFC	6.10124	IF	Oligodendrocyte
269	32.7063	MFC	5.79937	mPFC	Oligodendrocyte
270	23.0324	DLPFC	5.88193	DLPFC	Oligodendrocyte
271	15.7769	OFC	5.95437	OPFC	Oligodendrocyte
272	27.0632	VLPFC	6.12056	IF	Oligodendrocyte
273	24.6447	DLPFC	5.92116	DLPFC	Oligodendrocyte
274	2.07227	MFC	5.80105	mPFC	Oligodendrocyte
275	39.9617	OFC	6.3588	OPFC	Oligodendrocyte
276	23.0324	VLPFC	6.02398	IF	Oligodendrocyte
277	0.459959	DLPFC	5.33267	DLPFC	Oligodendrocyte
278	27.0632	MFC	5.79968	mPFC	Oligodendrocyte
279	7.71538	DLPFC	5.50922	DLPFC	Oligodendrocyte
280	2.07227	OFC	5.72519	OPFC	Oligodendrocyte
281	34.3186	OFC	6.26443	OPFC	Oligodendrocyte
282	30.2878	MFC	5.79951	mPFC	Oligodendrocyte
283	38.3494	DLPFC	6.25464	DLPFC	Oligodendrocyte
284	4.49075	MFC	5.80092	mPFC	Oligodendrocyte
285	18.1954	OFC	5.99481	OPFC	Oligodendrocyte
286	19.0016	DLPFC	5.78385	DLPFC	Oligodendrocyte
287	10.1338	DLPFC	5.56807	DLPFC	Oligodendrocyte
288	6.10306	MFC	5.80083	mPFC	Oligodendrocyte
289	18.1954	VLPFC	5.90807	IF	Oligodendrocyte
290	8.52153	DLPFC	5.52883	DLPFC	Oligodendrocyte
291	9.32769	OFC	5.84652	OPFC	Oligodendrocyte
292	12.5523	OFC	5.90044	OPFC	Oligodendrocyte
293	35.9309	VLPFC	6.33305	IF	Oligodendrocyte
294	22.2262	DLPFC	5.86231	DLPFC	Oligodendrocyte
295	14.9708	MFC	5.80034	mPFC	Oligodendrocyte
296	1.26612	VLPFC	5.50242	IF	Oligodendrocyte
297	22.2262	VLPFC	6.00466	IF	Oligodendrocyte
298	19.8077	DLPFC	5.80346	DLPFC	Oligodendrocyte
299	2.87843	DLPFC	5.39152	DLPFC	Oligodendrocyte
300	21.4201	MFC	5.79999	mPFC	Oligodendrocyte
301	21.4201	DLPFC	5.8427	DLPFC	Oligodendrocyte
302	10.1338	VLPFC	5.71491	IF	Oligodendrocyte
303	27.0632	OFC	6.1431	OPFC	Oligodendrocyte
304	17.3893	MFC	5.80021	mPFC	Oligodendrocyte
305	23.8385	MFC	5.79986	mPFC	Oligodendrocyte
306	2.87843	MFC	5.80101	mPFC	Oligodendrocyte
307	3.68459	VLPFC	5.56037	IF	Oligodendrocyte
308	29.4816	MFC	5.79955	mPFC	Oligodendrocyte
309	31.9001	MFC	5.79942	mPFC	Oligodendrocyte
310	4.49075	DLPFC	5.43075	DLPFC	Oligodendrocyte
311	6.90922	DLPFC	5.4896	DLPFC	Oligodendrocyte
312	22.2262	MFC	5.79995	mPFC	Oligodendrocyte
313	2.07227	DLPFC	5.3719	DLPFC	Oligodendrocyte
314	25.4508	VLPFC	6.08193	IF	Oligodendrocyte
315	34.3186	DLPFC	6.15656	DLPFC	Oligodendrocyte
316	1.26612	DLPFC	5.35228	DLPFC	Oligodendrocyte
317	18.1954	DLPFC	5.76423	DLPFC	Oligodendrocyte
318	27.0632	DLPFC	5.98001	DLPFC	Oligodendrocyte
319	33.5124	DLPFC	6.13694	DLPFC	Oligodendrocyte
320	15.7769	DLPFC	5.70538	DLPFC	Oligodendrocyte
321	31.0939	DLPFC	6.07809	DLPFC	Oligodendrocyte
322	28.6755	OFC	6.17006	OPFC	Oligodendrocyte
323	16.5831	VLPFC	5.86944	IF	Oligodendrocyte
324	27.8693	MFC	5.79964	mPFC	Oligodendrocyte
325	27.8693	DLPFC	5.99963	DLPFC	Oligodendrocyte
326	11.7462	MFC	5.80052	mPFC	Oligodendrocyte
327	6.90922	VLPFC	5.63764	IF	Oligodendrocyte
328	2.87843	VLPFC	5.54105	IF	Oligodendrocyte
329	14.1646	VLPFC	5.81149	IF	Oligodendrocyte
330	24.6447	VLPFC	6.06261	IF	Oligodendrocyte
331	25.4508	MFC	5.79977	mPFC	Oligodendrocyte
332	28.6755	DLPFC	6.01924	DLPFC	Oligodendrocyte
333	20.6139	OFC	6.03525	OPFC	Oligodendrocyte
334	24.6447	OFC	6.10266	OPFC	Oligodendrocyte
335	39.1555	MFC	5.79902	mPFC	Oligodendrocyte
336	35.1247	DLPFC	6.17618	DLPFC	Oligodendrocyte
337	27.8693	VLPFC	6.13988	IF	Oligodendrocyte
338	17.3893	DLPFC	5.74461	DLPFC	Oligodendrocyte
339	12.5523	MFC	5.80048	mPFC	Oligodendrocyte
340	30.2878	OFC	6.19702	OPFC	Oligodendrocyte
341	17.3893	OFC	5.98133	OPFC	Oligodendrocyte
342	35.1247	OFC	6.27791	OPFC	Oligodendrocyte
343	13.3585	VLPFC	5.79217	IF	Oligodendrocyte
344	21.4201	OFC	6.04873	OPFC	Oligodendrocyte
345	16.5831	OFC	5.96785	OPFC	Oligodendrocyte
346	6.90922	OFC	5.80608	OPFC	Oligodendrocyte
347	11.7462	OFC	5.88696	OPFC	Oligodendrocyte
348	10.94	OFC	5.87348	OPFC	Oligodendrocyte
349	10.1338	MFC	5.80061	mPFC	Oligodendrocyte
350	19.8077	OFC	6.02177	OPFC	Oligodendrocyte
351	36.737	DLPFC	6.21541	DLPFC	Oligodendrocyte
352	5.2969	MFC	5.80087	mPFC	Oligodendrocyte
353	11.7462	VLPFC	5.75354	IF	Oligodendrocyte
354	9.32769	MFC	5.80065	mPFC	Oligodendrocyte
355	12.5523	DLPFC	5.62691	DLPFC	Oligodendrocyte
356	10.94	DLPFC	5.58768	DLPFC	Oligodendrocyte
357	13.3585	OFC	5.91392	OPFC	Oligodendrocyte
358	6.10306	DLPFC	5.46998	DLPFC	Oligodendrocyte
359	10.94	MFC	5.80056	mPFC	Oligodendrocyte
360	39.9617	VLPFC	6.42963	IF	Oligodendrocyte
361	39.1555	DLPFC	6.27426	DLPFC	Oligodendrocyte
362	9.32769	DLPFC	5.54845	DLPFC	Oligodendrocyte
363	35.9309	DLPFC	6.19579	DLPFC	Oligodendrocyte
364	14.9708	OFC	5.94089	OPFC	Oligodendrocyte
365	16.5831	MFC	5.80026	mPFC	Oligodendrocyte
366	14.1646	DLPFC	5.66615	DLPFC	Oligodendrocyte
367	36.737	MFC	5.79915	mPFC	Oligodendrocyte
368	8.52153	OFC	5.83304	OPFC	Oligodendrocyte
369	19.0016	MFC	5.80012	mPFC	Oligodendrocyte
370	31.9001	VLPFC	6.23646	IF	Oligodendrocyte
371	15.7769	MFC	5.8003	mPFC	Oligodendrocyte
372	12.5523	VLPFC	5.77286	IF	Oligodendrocyte
373	28.6755	MFC	5.79959	mPFC	Oligodendrocyte
374	14.1646	MFC	5.80039	mPFC	Oligodendrocyte
375	8.52153	MFC	5.8007	mPFC	Oligodendrocyte
376	24.6447	MFC	5.79981	mPFC	Oligodendrocyte
377	14.9708	VLPFC	5.83081	IF	Oligodendrocyte
378	35.1247	VLPFC	6.31373	IF	Oligodendrocyte
379	14.1646	OFC	5.9274	OPFC	Oligodendrocyte
380	29.4816	OFC	6.18354	OPFC	Oligodendrocyte
381	20.6139	DLPFC	5.82308	DLPFC	Oligodendrocyte
382	4.49075	VLPFC	5.57969	IF	Oligodendrocyte
383	4.49075	OFC	5.76563	OPFC	Oligodendrocyte
384	32.7063	DLPFC	6.11733	DLPFC	Oligodendrocyte
385	9.32769	VLPFC	5.69559	IF	Oligodendrocyte
386	32.7063	OFC	6.23747	OPFC	Oligodendrocyte
387	3.68459	OFC	5.75215	OPFC	Oligodendrocyte
388	22.2262	OFC	6.06221	OPFC	Oligodendrocyte
389	30.2878	VLPFC	6.19783	IF	Oligodendrocyte
390	35.9309	OFC	6.29139	OPFC	Oligodendrocyte
391	21.4201	VLPFC	5.98534	IF	Oligodendrocyte
392	25.4508	OFC	6.11614	OPFC	Oligodendrocyte
393	1.26612	MFC	5.80109	mPFC	Oligodendrocyte
394	26.257	DLPFC	5.9604	DLPFC	Oligodendrocyte
395	27.8693	OFC	6.15658	OPFC	Oligodendrocyte
396	2.87843	OFC	5.73867	OPFC	Oligodendrocyte
397	6.10306	VLPFC	5.61832	IF	Oligodendrocyte
398	5.2969	VLPFC	5.599	IF	Oligodendrocyte
399	19.0016	VLPFC	5.92739	IF	Oligodendrocyte
400	39.9617	DLPFC	6.29388	DLPFC	Oligodendrocyte
401	31.9001	VLPFC	4.6817	IF	Oligodendrocyte
402	28.6755	DLPFC	4.17186	DLPFC	Oligodendrocyte
403	39.9617	MFC	3.75548	mPFC	Oligodendrocyte
404	18.1954	OFC	4.0285	OPFC	Oligodendrocyte
405	23.0324	DLPFC	3.9248	DLPFC	Oligodendrocyte
406	11.7462	DLPFC	3.43067	DLPFC	Oligodendrocyte
407	24.6447	MFC	3.59678	mPFC	Oligodendrocyte
408	29.4816	DLPFC	4.20716	DLPFC	Oligodendrocyte
409	6.10306	MFC	3.40468	mPFC	Oligodendrocyte
410	10.94	VLPFC	3.62896	IF	Oligodendrocyte
411	7.71538	OFC	3.68007	OPFC	Oligodendrocyte
412	35.9309	OFC	4.61813	OPFC	Oligodendrocyte
413	34.3186	VLPFC	4.80317	IF	Oligodendrocyte
414	32.7063	VLPFC	4.72219	IF	Oligodendrocyte
415	31.0939	OFC	4.45732	OPFC	Oligodendrocyte
416	21.4201	MFC	3.56337	mPFC	Oligodendrocyte
417	25.4508	DLPFC	4.03068	DLPFC	Oligodendrocyte
418	14.9708	DLPFC	3.57185	DLPFC	Oligodendrocyte
419	19.0016	MFC	3.53831	mPFC	Oligodendrocyte
420	6.90922	OFC	3.65327	OPFC	Oligodendrocyte
421	38.3494	MFC	3.73877	mPFC	Oligodendrocyte
422	34.3186	OFC	4.56453	OPFC	Oligodendrocyte
423	10.94	OFC	3.78728	OPFC	Oligodendrocyte
424	32.7063	MFC	3.68031	mPFC	Oligodendrocyte
425	14.1646	MFC	3.4882	mPFC	Oligodendrocyte
426	7.71538	DLPFC	3.25419	DLPFC	Oligodendrocyte
427	11.7462	VLPFC	3.66945	IF	Oligodendrocyte
428	5.2969	VLPFC	3.34554	IF	Oligodendrocyte
429	19.8077	VLPFC	4.07435	IF	Oligodendrocyte
430	37.5432	DLPFC	4.56011	DLPFC	Oligodendrocyte
431	26.257	VLPFC	4.39827	IF	Oligodendrocyte
432	6.90922	DLPFC	3.2189	DLPFC	Oligodendrocyte
433	16.5831	DLPFC	3.64244	DLPFC	Oligodendrocyte
434	35.9309	VLPFC	4.88415	IF	Oligodendrocyte
435	19.0016	DLPFC	3.74832	DLPFC	Oligodendrocyte
436	3.68459	MFC	3.37962	mPFC	Oligodendrocyte
437	17.3893	VLPFC	3.95288	IF	Oligodendrocyte
438	0.459959	DLPFC	2.93654	DLPFC	Oligodendrocyte
439	38.3494	OFC	4.69854	OPFC	Oligodendrocyte
440	36.737	OFC	4.64494	OPFC	Oligodendrocyte
441	9.32769	VLPFC	3.54798	IF	Oligodendrocyte
442	13.3585	VLPFC	3.75043	IF	Oligodendrocyte
443	28.6755	MFC	3.63854	mPFC	Oligodendrocyte
444	35.1247	DLPFC	4.45422	DLPFC	Oligodendrocyte
445	25.4508	MFC	3.60513	mPFC	Oligodendrocyte
446	3.68459	OFC	3.54606	OPFC	Oligodendrocyte
447	26.257	DLPFC	4.06598	DLPFC	Oligodendrocyte
448	35.1247	MFC	3.70536	mPFC	Oligodendrocyte
449	17.3893	MFC	3.52161	mPFC	Oligodendrocyte
450	37.5432	MFC	3.73042	mPFC	Oligodendrocyte
451	23.8385	OFC	4.21611	OPFC	Oligodendrocyte
452	1.26612	MFC	3.35456	mPFC	Oligodendrocyte
453	2.87843	MFC	3.37127	mPFC	Oligodendrocyte
454	27.8693	VLPFC	4.47925	IF	Oligodendrocyte
455	21.4201	DLPFC	3.85421	DLPFC	Oligodendrocyte
456	23.8385	DLPFC	3.96009	DLPFC	Oligodendrocyte
457	25.4508	OFC	4.26971	OPFC	Oligodendrocyte
458	32.7063	OFC	4.51093	OPFC	Oligodendrocyte
459	12.5523	OFC	3.84088	OPFC	Oligodendrocyte
460	4.49075	DLPFC	3.11301	DLPFC	Oligodendrocyte
461	18.1954	MFC	3.52996	mPFC	Oligodendrocyte
462	27.0632	DLPFC	4.10127	DLPFC	Oligodendrocyte
463	2.87843	VLPFC	3.22407	IF	Oligodendrocyte
464	17.3893	OFC	4.00169	OPFC	Oligodendrocyte
465	9.32769	DLPFC	3.32478	DLPFC	Oligodendrocyte
466	22.2262	OFC	4.1625	OPFC	Oligodendrocyte
467	35.1247	VLPFC	4.84366	IF	Oligodendrocyte
468	26.257	OFC	4.29651	OPFC	Oligodendrocyte
469	28.6755	OFC	4.37692	OPFC	Oligodendrocyte
470	33.5124	MFC	3.68866	mPFC	Oligodendrocyte
471	33.5124	VLPFC	4.76268	IF	Oligodendrocyte
472	30.2878	OFC	4.43052	OPFC	Oligodendrocyte
473	4.49075	OFC	3.57287	OPFC	Oligodendrocyte
474	8.52153	MFC	3.42973	mPFC	Oligodendrocyte
475	31.9001	OFC	4.48413	OPFC	Oligodendrocyte
476	13.3585	DLPFC	3.50126	DLPFC	Oligodendrocyte
477	23.0324	OFC	4.18931	OPFC	Oligodendrocyte
478	18.1954	VLPFC	3.99337	IF	Oligodendrocyte
479	0.459959	VLPFC	3.1026	IF	Oligodendrocyte
480	19.0016	OFC	4.0553	OPFC	Oligodendrocyte
481	35.9309	MFC	3.71372	mPFC	Oligodendrocyte
482	23.8385	MFC	3.58843	mPFC	Oligodendrocyte
483	33.5124	OFC	4.53773	OPFC	Oligodendrocyte
484	11.7462	MFC	3.46314	mPFC	Oligodendrocyte
485	31.9001	MFC	3.67195	mPFC	Oligodendrocyte
486	15.7769	DLPFC	3.60714	DLPFC	Oligodendrocyte
487	14.1646	DLPFC	3.53655	DLPFC	Oligodendrocyte
488	22.2262	VLPFC	4.19582	IF	Oligodendrocyte
489	8.52153	DLPFC	3.28949	DLPFC	Oligodendrocyte
490	20.6139	VLPFC	4.11484	IF	Oligodendrocyte
491	10.94	MFC	3.45479	mPFC	Oligodendrocyte
492	4.49075	VLPFC	3.30505	IF	Oligodendrocyte
493	28.6755	VLPFC	4.51974	IF	Oligodendrocyte
494	11.7462	OFC	3.81408	OPFC	Oligodendrocyte
495	5.2969	MFC	3.39632	mPFC	Oligodendrocyte
496	2.07227	OFC	3.49246	OPFC	Oligodendrocyte
497	22.2262	MFC	3.57172	mPFC	Oligodendrocyte
498	39.9617	DLPFC	4.66599	DLPFC	Oligodendrocyte
499	35.1247	OFC	4.59133	OPFC	Oligodendrocyte
500	5.2969	DLPFC	3.14831	DLPFC	Oligodendrocyte
501	18.1954	DLPFC	3.71303	DLPFC	Oligodendrocyte
502	19.0016	VLPFC	4.03386	IF	Oligodendrocyte
503	30.2878	MFC	3.65525	mPFC	Oligodendrocyte
504	31.9001	DLPFC	4.31304	DLPFC	Oligodendrocyte
505	6.90922	VLPFC	3.42652	IF	Oligodendrocyte
506	39.1555	OFC	4.72534	OPFC	Oligodendrocyte
507	32.7063	DLPFC	4.34834	DLPFC	Oligodendrocyte
508	10.1338	DLPFC	3.36008	DLPFC	Oligodendrocyte
509	23.0324	VLPFC	4.23631	IF	Oligodendrocyte
510	7.71538	VLPFC	3.46701	IF	Oligodendrocyte
511	38.3494	DLPFC	4.5954	DLPFC	Oligodendrocyte
512	29.4816	MFC	3.6469	mPFC	Oligodendrocyte
513	17.3893	DLPFC	3.67773	DLPFC	Oligodendrocyte
514	2.87843	OFC	3.51926	OPFC	Oligodendrocyte
515	39.1555	MFC	3.74713	mPFC	Oligodendrocyte
516	24.6447	VLPFC	4.31729	IF	Oligodendrocyte
517	1.26612	VLPFC	3.14309	IF	Oligodendrocyte
518	21.4201	VLPFC	4.15533	IF	Oligodendrocyte
519	20.6139	DLPFC	3.81891	DLPFC	Oligodendrocyte
520	10.94	DLPFC	3.39537	DLPFC	Oligodendrocyte
521	8.52153	VLPFC	3.5075	IF	Oligodendrocyte
522	12.5523	VLPFC	3.70994	IF	Oligodendrocyte
523	9.32769	OFC	3.73368	OPFC	Oligodendrocyte
524	6.10306	VLPFC	3.38603	IF	Oligodendrocyte
525	16.5831	MFC	3.51326	mPFC	Oligodendrocyte
526	34.3186	MFC	3.69701	mPFC	Oligodendrocyte
527	25.4508	VLPFC	4.35778	IF	Oligodendrocyte
528	14.9708	MFC	3.49655	mPFC	Oligodendrocyte
529	38.3494	VLPFC	5.00562	IF	Oligodendrocyte
530	6.10306	DLPFC	3.1836	DLPFC	Oligodendrocyte
531	16.5831	OFC	3.97489	OPFC	Oligodendrocyte
532	36.737	DLPFC	4.52481	DLPFC	Oligodendrocyte
533	39.1555	VLPFC	5.04611	IF	Oligodendrocyte
534	20.6139	MFC	3.55502	mPFC	Oligodendrocyte
535	20.6139	OFC	4.1089	OPFC	Oligodendrocyte
536	10.1338	MFC	3.44644	mPFC	Oligodendrocyte
537	7.71538	MFC	3.42138	mPFC	Oligodendrocyte
538	34.3186	DLPFC	4.41893	DLPFC	Oligodendrocyte
539	37.5432	OFC	4.67174	OPFC	Oligodendrocyte
540	33.5124	DLPFC	4.38363	DLPFC	Oligodendrocyte
541	27.0632	VLPFC	4.43876	IF	Oligodendrocyte
542	23.8385	VLPFC	4.2768	IF	Oligodendrocyte
543	14.9708	VLPFC	3.83141	IF	Oligodendrocyte
544	30.2878	VLPFC	4.60072	IF	Oligodendrocyte
545	39.1555	DLPFC	4.6307	DLPFC	Oligodendrocyte
546	24.6447	OFC	4.24291	OPFC	Oligodendrocyte
547	15.7769	MFC	3.5049	mPFC	Oligodendrocyte
548	30.2878	DLPFC	4.24245	DLPFC	Oligodendrocyte
549	15.7769	OFC	3.94809	OPFC	Oligodendrocyte
550	12.5523	MFC	3.47149	mPFC	Oligodendrocyte
551	29.4816	OFC	4.40372	OPFC	Oligodendrocyte
552	36.737	MFC	3.72207	mPFC	Oligodendrocyte
553	27.8693	OFC	4.35012	OPFC	Oligodendrocyte
554	29.4816	VLPFC	4.56023	IF	Oligodendrocyte
555	27.0632	OFC	4.32332	OPFC	Oligodendrocyte
556	14.1646	OFC	3.89449	OPFC	Oligodendrocyte
557	0.459959	MFC	3.34621	mPFC	Oligodendrocyte
558	2.07227	VLPFC	3.18358	IF	Oligodendrocyte
559	19.8077	MFC	3.54667	mPFC	Oligodendrocyte
560	6.90922	MFC	3.41303	mPFC	Oligodendrocyte
561	5.2969	OFC	3.59967	OPFC	Oligodendrocyte
562	10.1338	OFC	3.76048	OPFC	Oligodendrocyte
563	1.26612	OFC	3.46566	OPFC	Oligodendrocyte
564	12.5523	DLPFC	3.46596	DLPFC	Oligodendrocyte
565	35.9309	DLPFC	4.48952	DLPFC	Oligodendrocyte
566	6.10306	OFC	3.62647	OPFC	Oligodendrocyte
567	8.52153	OFC	3.70687	OPFC	Oligodendrocyte
568	15.7769	VLPFC	3.8719	IF	Oligodendrocyte
569	36.737	VLPFC	4.92464	IF	Oligodendrocyte
570	2.07227	MFC	3.36291	mPFC	Oligodendrocyte
571	26.257	MFC	3.61349	mPFC	Oligodendrocyte
572	19.8077	DLPFC	3.78362	DLPFC	Oligodendrocyte
573	27.0632	MFC	3.62184	mPFC	Oligodendrocyte
574	22.2262	DLPFC	3.8895	DLPFC	Oligodendrocyte
575	10.1338	VLPFC	3.58847	IF	Oligodendrocyte
576	21.4201	OFC	4.1357	OPFC	Oligodendrocyte
577	39.9617	VLPFC	5.0866	IF	Oligodendrocyte
578	24.6447	DLPFC	3.99539	DLPFC	Oligodendrocyte
579	2.87843	DLPFC	3.04242	DLPFC	Oligodendrocyte
580	27.8693	MFC	3.63019	mPFC	Oligodendrocyte
581	1.26612	DLPFC	2.97183	DLPFC	Oligodendrocyte
582	23.0324	MFC	3.58008	mPFC	Oligodendrocyte
583	19.8077	OFC	4.0821	OPFC	Oligodendrocyte
584	14.9708	OFC	3.92129	OPFC	Oligodendrocyte
585	2.07227	DLPFC	3.00713	DLPFC	Oligodendrocyte
586	3.68459	DLPFC	3.07772	DLPFC	Oligodendrocyte
587	3.68459	VLPFC	3.26456	IF	Oligodendrocyte
588	13.3585	MFC	3.47985	mPFC	Oligodendrocyte
589	31.0939	MFC	3.6636	mPFC	Oligodendrocyte
590	0.459959	OFC	3.43886	OPFC	Oligodendrocyte
591	4.49075	MFC	3.38797	mPFC	Oligodendrocyte
592	9.32769	MFC	3.43809	mPFC	Oligodendrocyte
593	31.0939	VLPFC	4.64121	IF	Oligodendrocyte
594	16.5831	VLPFC	3.91239	IF	Oligodendrocyte
595	31.0939	DLPFC	4.27775	DLPFC	Oligodendrocyte
596	13.3585	OFC	3.86769	OPFC	Oligodendrocyte
597	27.8693	DLPFC	4.13657	DLPFC	Oligodendrocyte
598	14.1646	VLPFC	3.79092	IF	Oligodendrocyte
599	39.9617	OFC	4.75214	OPFC	Oligodendrocyte
600	37.5432	VLPFC	4.96513	IF	Oligodendrocyte
601	33.5124	OFC	2.35661	OPFC	Oligodendrocyte
602	12.5523	DLPFC	2.92895	DLPFC	Oligodendrocyte
603	12.5523	MFC	3.08265	mPFC	Oligodendrocyte
604	13.3585	DLPFC	2.91221	DLPFC	Oligodendrocyte
605	23.0324	OFC	2.65979	OPFC	Oligodendrocyte
606	14.1646	OFC	2.91634	OPFC	Oligodendrocyte
607	28.6755	DLPFC	2.59412	DLPFC	Oligodendrocyte
608	24.6447	DLPFC	2.67783	DLPFC	Oligodendrocyte
609	5.2969	MFC	3.28853	mPFC	Oligodendrocyte
610	0.459959	MFC	3.42578	mPFC	Oligodendrocyte
611	8.52153	OFC	3.07959	OPFC	Oligodendrocyte
612	19.8077	OFC	2.75308	OPFC	Oligodendrocyte
613	19.8077	VLPFC	2.69104	IF	Oligodendrocyte
614	33.5124	DLPFC	2.49366	DLPFC	Oligodendrocyte
615	10.94	VLPFC	2.89933	IF	Oligodendrocyte
616	31.9001	DLPFC	2.52715	DLPFC	Oligodendrocyte
617	14.1646	VLPFC	2.82359	IF	Oligodendrocyte
618	13.3585	OFC	2.93966	OPFC	Oligodendrocyte
619	12.5523	OFC	2.96298	OPFC	Oligodendrocyte
620	35.9309	VLPFC	2.31232	IF	Oligodendrocyte
621	20.6139	MFC	2.8539	mPFC	Oligodendrocyte
622	10.94	DLPFC	2.96244	DLPFC	Oligodendrocyte
623	31.9001	OFC	2.40325	OPFC	Oligodendrocyte
624	39.9617	VLPFC	2.21764	IF	Oligodendrocyte
625	0.459959	DLPFC	3.18008	DLPFC	Oligodendrocyte
626	6.10306	OFC	3.14956	OPFC	Oligodendrocyte
627	25.4508	DLPFC	2.66108	DLPFC	Oligodendrocyte
628	11.7462	MFC	3.10553	mPFC	Oligodendrocyte
629	8.52153	MFC	3.19703	mPFC	Oligodendrocyte
630	10.1338	DLPFC	2.97918	DLPFC	Oligodendrocyte
631	14.9708	OFC	2.89302	OPFC	Oligodendrocyte
632	34.3186	OFC	2.33328	OPFC	Oligodendrocyte
633	20.6139	OFC	2.72976	OPFC	Oligodendrocyte
634	6.90922	MFC	3.24278	mPFC	Oligodendrocyte
635	16.5831	DLPFC	2.84525	DLPFC	Oligodendrocyte
636	2.07227	OFC	3.26617	OPFC	Oligodendrocyte
637	36.737	OFC	2.26332	OPFC	Oligodendrocyte
638	23.0324	VLPFC	2.61529	IF	Oligodendrocyte
639	17.3893	DLPFC	2.8285	DLPFC	Oligodendrocyte
640	8.52153	DLPFC	3.01266	DLPFC	Oligodendrocyte
641	15.7769	MFC	2.99115	mPFC	Oligodendrocyte
642	9.32769	MFC	3.17415	mPFC	Oligodendrocyte
643	5.2969	OFC	3.17288	OPFC	Oligodendrocyte
644	15.7769	OFC	2.86969	OPFC	Oligodendrocyte
645	10.94	OFC	3.00963	OPFC	Oligodendrocyte
646	27.0632	OFC	2.54318	OPFC	Oligodendrocyte
647	29.4816	OFC	2.47322	OPFC	Oligodendrocyte
648	26.257	DLPFC	2.64434	DLPFC	Oligodendrocyte
649	19.8077	MFC	2.87678	mPFC	Oligodendrocyte
650	26.257	VLPFC	2.53955	IF	Oligodendrocyte
651	19.8077	DLPFC	2.77828	DLPFC	Oligodendrocyte
652	23.0324	DLPFC	2.71131	DLPFC	Oligodendrocyte
653	9.32769	OFC	3.05627	OPFC	Oligodendrocyte
654	18.1954	VLPFC	2.72891	IF	Oligodendrocyte
655	39.9617	OFC	2.17003	OPFC	Oligodendrocyte
656	14.9708	MFC	3.01403	mPFC	Oligodendrocyte
657	16.5831	MFC	2.96828	mPFC	Oligodendrocyte
658	28.6755	VLPFC	2.48274	IF	Oligodendrocyte
659	7.71538	OFC	3.10291	OPFC	Oligodendrocyte
660	36.737	VLPFC	2.29338	IF	Oligodendrocyte
661	37.5432	OFC	2.24	OPFC	Oligodendrocyte
662	11.7462	DLPFC	2.9457	DLPFC	Oligodendrocyte
663	35.1247	VLPFC	2.33125	IF	Oligodendrocyte
664	25.4508	VLPFC	2.55848	IF	Oligodendrocyte
665	30.2878	MFC	2.5794	mPFC	Oligodendrocyte
666	23.8385	VLPFC	2.59636	IF	Oligodendrocyte
667	4.49075	DLPFC	3.09637	DLPFC	Oligodendrocyte
668	32.7063	DLPFC	2.51041	DLPFC	Oligodendrocyte
669	7.71538	DLPFC	3.02941	DLPFC	Oligodendrocyte
670	1.26612	MFC	3.40291	mPFC	Oligodendrocyte
671	11.7462	OFC	2.9863	OPFC	Oligodendrocyte
672	38.3494	VLPFC	2.25551	IF	Oligodendrocyte
673	10.1338	VLPFC	2.91827	IF	Oligodendrocyte
674	26.257	OFC	2.56651	OPFC	Oligodendrocyte
675	1.26612	VLPFC	3.12656	IF	Oligodendrocyte
676	22.2262	OFC	2.68312	OPFC	Oligodendrocyte
677	21.4201	OFC	2.70644	OPFC	Oligodendrocyte
678	19.0016	DLPFC	2.79502	DLPFC	Oligodendrocyte
679	1.26612	OFC	3.28949	OPFC	Oligodendrocyte
680	0.459959	OFC	3.31281	OPFC	Oligodendrocyte
681	18.1954	MFC	2.92253	mPFC	Oligodendrocyte
682	23.0324	MFC	2.78527	mPFC	Oligodendrocyte
683	34.3186	MFC	2.46502	mPFC	Oligodendrocyte
684	17.3893	MFC	2.9454	mPFC	Oligodendrocyte
685	31.0939	DLPFC	2.54389	DLPFC	Oligodendrocyte
686	39.9617	DLPFC	2.35973	DLPFC	Oligodendrocyte
687	32.7063	VLPFC	2.38806	IF	Oligodendrocyte
688	0.459959	VLPFC	3.1455	IF	Oligodendrocyte
689	31.9001	MFC	2.53365	mPFC	Oligodendrocyte
690	6.90922	VLPFC	2.99401	IF	Oligodendrocyte
691	15.7769	DLPFC	2.86199	DLPFC	Oligodendrocyte
692	1.26612	DLPFC	3.16334	DLPFC	Oligodendrocyte
693	3.68459	DLPFC	3.11312	DLPFC	Oligodendrocyte
694	20.6139	DLPFC	2.76154	DLPFC	Oligodendrocyte
695	35.1247	OFC	2.30996	OPFC	Oligodendrocyte
696	39.9617	MFC	2.30489	mPFC	Oligodendrocyte
697	38.3494	OFC	2.21667	OPFC	Oligodendrocyte
698	2.87843	OFC	3.24285	OPFC	Oligodendrocyte
699	31.0939	OFC	2.42657	OPFC	Oligodendrocyte
700	2.07227	MFC	3.38003	mPFC	Oligodendrocyte
701	35.1247	DLPFC	2.46018	DLPFC	Oligodendrocyte
702	9.32769	VLPFC	2.9372	IF	Oligodendrocyte
703	33.5124	MFC	2.4879	mPFC	Oligodendrocyte
704	28.6755	OFC	2.49654	OPFC	Oligodendrocyte
705	13.3585	MFC	3.05978	mPFC	Oligodendrocyte
706	23.8385	DLPFC	2.69457	DLPFC	Oligodendrocyte
707	22.2262	VLPFC	2.63423	IF	Oligodendrocyte
708	34.3186	DLPFC	2.47692	DLPFC	Oligodendrocyte
709	26.257	MFC	2.69377	mPFC	Oligodendrocyte
710	11.7462	VLPFC	2.88039	IF	Oligodendrocyte
711	24.6447	MFC	2.73952	mPFC	Oligodendrocyte
712	2.07227	DLPFC	3.1466	DLPFC	Oligodendrocyte
713	18.1954	OFC	2.79973	OPFC	Oligodendrocyte
714	2.87843	VLPFC	3.08869	IF	Oligodendrocyte
715	38.3494	MFC	2.35064	mPFC	Oligodendrocyte
716	36.737	DLPFC	2.4267	DLPFC	Oligodendrocyte
717	30.2878	DLPFC	2.56063	DLPFC	Oligodendrocyte
718	29.4816	VLPFC	2.4638	IF	Oligodendrocyte
719	30.2878	OFC	2.4499	OPFC	Oligodendrocyte
720	32.7063	MFC	2.51077	mPFC	Oligodendrocyte
721	10.1338	MFC	3.15128	mPFC	Oligodendrocyte
722	6.90922	DLPFC	3.04615	DLPFC	Oligodendrocyte
723	4.49075	OFC	3.1962	OPFC	Oligodendrocyte
724	38.3494	DLPFC	2.39321	DLPFC	Oligodendrocyte
725	5.2969	VLPFC	3.03188	IF	Oligodendrocyte
726	4.49075	VLPFC	3.05082	IF	Oligodendrocyte
727	37.5432	VLPFC	2.27445	IF	Oligodendrocyte
728	23.8385	MFC	2.7624	mPFC	Oligodendrocyte
729	27.0632	MFC	2.6709	mPFC	Oligodendrocyte
730	4.49075	MFC	3.31141	mPFC	Oligodendrocyte
731	19.0016	VLPFC	2.70997	IF	Oligodendrocyte
732	2.87843	MFC	3.35716	mPFC	Oligodendrocyte
733	31.0939	MFC	2.55652	mPFC	Oligodendrocyte
734	21.4201	MFC	2.83102	mPFC	Oligodendrocyte
735	6.10306	MFC	3.26566	mPFC	Oligodendrocyte
736	18.1954	DLPFC	2.81176	DLPFC	Oligodendrocyte
737	12.5523	VLPFC	2.86146	IF	Oligodendrocyte
738	7.71538	MFC	3.2199	mPFC	Oligodendrocyte
739	39.1555	VLPFC	2.23657	IF	Oligodendrocyte
740	34.3186	VLPFC	2.35019	IF	Oligodendrocyte
741	24.6447	OFC	2.61315	OPFC	Oligodendrocyte
742	2.87843	DLPFC	3.12986	DLPFC	Oligodendrocyte
743	30.2878	VLPFC	2.44487	IF	Oligodendrocyte
744	39.1555	MFC	2.32777	mPFC	Oligodendrocyte
745	21.4201	VLPFC	2.65316	IF	Oligodendrocyte
746	3.68459	OFC	3.21952	OPFC	Oligodendrocyte
747	10.94	MFC	3.1284	mPFC	Oligodendrocyte
748	5.2969	DLPFC	3.07963	DLPFC	Oligodendrocyte
749	22.2262	DLPFC	2.72805	DLPFC	Oligodendrocyte
750	19.0016	MFC	2.89965	mPFC	Oligodendrocyte
751	39.1555	OFC	2.19335	OPFC	Oligodendrocyte
752	36.737	MFC	2.39639	mPFC	Oligodendrocyte
753	25.4508	MFC	2.71665	mPFC	Oligodendrocyte
754	37.5432	MFC	2.37352	mPFC	Oligodendrocyte
755	27.8693	VLPFC	2.50168	IF	Oligodendrocyte
756	35.9309	MFC	2.41927	mPFC	Oligodendrocyte
757	22.2262	MFC	2.80815	mPFC	Oligodendrocyte
758	6.10306	VLPFC	3.01295	IF	Oligodendrocyte
759	3.68459	VLPFC	3.06975	IF	Oligodendrocyte
760	24.6447	VLPFC	2.57742	IF	Oligodendrocyte
761	9.32769	DLPFC	2.99592	DLPFC	Oligodendrocyte
762	20.6139	VLPFC	2.6721	IF	Oligodendrocyte
763	27.8693	OFC	2.51986	OPFC	Oligodendrocyte
764	13.3585	VLPFC	2.84252	IF	Oligodendrocyte
765	33.5124	VLPFC	2.36912	IF	Oligodendrocyte
766	39.1555	DLPFC	2.37647	DLPFC	Oligodendrocyte
767	31.0939	VLPFC	2.42593	IF	Oligodendrocyte
768	14.1646	MFC	3.0369	mPFC	Oligodendrocyte
769	6.90922	OFC	3.12624	OPFC	Oligodendrocyte
770	35.9309	OFC	2.28664	OPFC	Oligodendrocyte
771	14.1646	DLPFC	2.89547	DLPFC	Oligodendrocyte
772	15.7769	VLPFC	2.78571	IF	Oligodendrocyte
773	37.5432	DLPFC	2.40996	DLPFC	Oligodendrocyte
774	29.4816	DLPFC	2.57737	DLPFC	Oligodendrocyte
775	6.10306	DLPFC	3.06289	DLPFC	Oligodendrocyte
776	3.68459	MFC	3.33428	mPFC	Oligodendrocyte
777	14.9708	DLPFC	2.87873	DLPFC	Oligodendrocyte
778	10.1338	OFC	3.03295	OPFC	Oligodendrocyte
779	2.07227	VLPFC	3.10763	IF	Oligodendrocyte
780	32.7063	OFC	2.37993	OPFC	Oligodendrocyte
781	16.5831	OFC	2.84637	OPFC	Oligodendrocyte
782	27.0632	DLPFC	2.6276	DLPFC	Oligodendrocyte
783	7.71538	VLPFC	2.97507	IF	Oligodendrocyte
784	29.4816	MFC	2.60227	mPFC	Oligodendrocyte
785	25.4508	OFC	2.58983	OPFC	Oligodendrocyte
786	23.8385	OFC	2.63647	OPFC	Oligodendrocyte
787	28.6755	MFC	2.62515	mPFC	Oligodendrocyte
788	21.4201	DLPFC	2.74479	DLPFC	Oligodendrocyte
789	35.9309	DLPFC	2.44344	DLPFC	Oligodendrocyte
790	8.52153	VLPFC	2.95614	IF	Oligodendrocyte
791	27.0632	VLPFC	2.52061	IF	Oligodendrocyte
792	31.9001	VLPFC	2.407	IF	Oligodendrocyte
793	17.3893	VLPFC	2.74784	IF	Oligodendrocyte
794	14.9708	VLPFC	2.80465	IF	Oligodendrocyte
795	35.1247	MFC	2.44214	mPFC	Oligodendrocyte
796	27.8693	DLPFC	2.61086	DLPFC	Oligodendrocyte
797	16.5831	VLPFC	2.76678	IF	Oligodendrocyte
798	17.3893	OFC	2.82305	OPFC	Oligodendrocyte
799	19.0016	OFC	2.7764	OPFC	Oligodendrocyte
800	27.8693	MFC	2.64802	mPFC	Oligodendrocyte
801	21.4201	MFC	6.15749	mPFC	Oligodendrocyte
802	9.32769	OFC	6.04762	OPFC	Oligodendrocyte
803	14.1646	VLPFC	6.05863	IF	Oligodendrocyte
804	26.257	OFC	6.31061	OPFC	Oligodendrocyte
805	19.8077	DLPFC	6.29844	DLPFC	Oligodendrocyte
806	30.2878	DLPFC	6.4668	DLPFC	Oligodendrocyte
807	28.6755	MFC	6.30081	mPFC	Oligodendrocyte
808	22.2262	MFC	6.1715	mPFC	Oligodendrocyte
809	12.5523	VLPFC	6.03506	IF	Oligodendrocyte
810	25.4508	MFC	6.23204	mPFC	Oligodendrocyte
811	19.8077	MFC	6.13068	mPFC	Oligodendrocyte
812	1.26612	VLPFC	5.89966	IF	Oligodendrocyte
813	15.7769	DLPFC	6.19075	DLPFC	Oligodendrocyte
814	12.5523	OFC	6.10757	OPFC	Oligodendrocyte
815	23.8385	MFC	6.20082	mPFC	Oligodendrocyte
816	6.10306	MFC	5.96648	mPFC	Oligodendrocyte
817	7.71538	MFC	5.97891	mPFC	Oligodendrocyte
818	38.3494	OFC	6.63582	OPFC	Oligodendrocyte
819	32.7063	DLPFC	6.47379	DLPFC	Oligodendrocyte
820	29.4816	DLPFC	6.46169	DLPFC	Oligodendrocyte
821	4.49075	VLPFC	5.93447	IF	Oligodendrocyte
822	0.459959	VLPFC	5.89109	IF	Oligodendrocyte
823	17.3893	MFC	6.09316	mPFC	Oligodendrocyte
824	19.0016	DLPFC	6.27806	DLPFC	Oligodendrocyte
825	1.26612	MFC	5.93712	mPFC	Oligodendrocyte
826	27.8693	DLPFC	6.44709	DLPFC	Oligodendrocyte
827	33.5124	MFC	6.42122	mPFC	Oligodendrocyte
828	23.8385	DLPFC	6.38713	DLPFC	Oligodendrocyte
829	36.737	MFC	6.51098	mPFC	Oligodendrocyte
830	35.9309	OFC	6.56262	OPFC	Oligodendrocyte
831	35.1247	VLPFC	6.54022	IF	Oligodendrocyte
832	22.2262	OFC	6.23715	OPFC	Oligodendrocyte
833	36.737	OFC	6.58685	OPFC	Oligodendrocyte
834	4.49075	OFC	5.92166	OPFC	Oligodendrocyte
835	8.52153	OFC	6.02957	OPFC	Oligodendrocyte
836	27.0632	DLPFC	6.4377	DLPFC	Oligodendrocyte
837	31.9001	MFC	6.37888	mPFC	Oligodendrocyte
838	34.3186	DLPFC	6.47248	DLPFC	Oligodendrocyte
839	10.94	DLPFC	6.04868	DLPFC	Oligodendrocyte
840	12.5523	MFC	6.02799	mPFC	Oligodendrocyte
841	38.3494	VLPFC	6.64419	IF	Oligodendrocyte
842	22.2262	DLPFC	6.35467	DLPFC	Oligodendrocyte
843	13.3585	MFC	6.03784	mPFC	Oligodendrocyte
844	24.6447	DLPFC	6.40163	DLPFC	Oligodendrocyte
845	6.10306	DLPFC	5.89684	DLPFC	Oligodendrocyte
846	20.6139	MFC	6.1439	mPFC	Oligodendrocyte
847	23.0324	OFC	6.25019	OPFC	Oligodendrocyte
848	12.5523	DLPFC	6.09715	DLPFC	Oligodendrocyte
849	17.3893	DLPFC	6.23541	DLPFC	Oligodendrocyte
850	6.90922	DLPFC	5.92283	DLPFC	Oligodendrocyte
851	31.9001	VLPFC	6.44162	IF	Oligodendrocyte
852	27.8693	OFC	6.34567	OPFC	Oligodendrocyte
853	23.8385	OFC	6.26406	OPFC	Oligodendrocyte
854	17.3893	VLPFC	6.10997	IF	Oligodendrocyte
855	16.5831	VLPFC	6.09657	IF	Oligodendrocyte
856	6.10306	OFC	5.96793	OPFC	Oligodendrocyte
857	6.90922	OFC	5.98964	OPFC	Oligodendrocyte
858	1.26612	DLPFC	5.73661	DLPFC	Oligodendrocyte
859	4.49075	MFC	5.95565	mPFC	Oligodendrocyte
860	14.9708	OFC	6.14215	OPFC	Oligodendrocyte
861	2.07227	OFC	5.84719	OPFC	Oligodendrocyte
862	2.87843	MFC	5.94602	mPFC	Oligodendrocyte
863	24.6447	VLPFC	6.25222	IF	Oligodendrocyte
864	35.1247	OFC	6.53866	OPFC	Oligodendrocyte
865	17.3893	OFC	6.17216	OPFC	Oligodendrocyte
866	8.52153	MFC	5.98583	mPFC	Oligodendrocyte
867	18.1954	MFC	6.10533	mPFC	Oligodendrocyte
868	6.10306	VLPFC	5.95266	IF	Oligodendrocyte
869	5.2969	OFC	5.94522	OPFC	Oligodendrocyte
870	14.1646	MFC	6.04812	mPFC	Oligodendrocyte
871	37.5432	VLPFC	6.61787	IF	Oligodendrocyte
872	18.1954	OFC	6.18199	OPFC	Oligodendrocyte
873	15.7769	VLPFC	6.08356	IF	Oligodendrocyte
874	8.52153	DLPFC	5.974	DLPFC	Oligodendrocyte
875	3.68459	VLPFC	5.92562	IF	Oligodendrocyte
876	5.2969	MFC	5.96089	mPFC	Oligodendrocyte
877	39.9617	OFC	6.68519	OPFC	Oligodendrocyte
878	38.3494	DLPFC	6.45436	DLPFC	Oligodendrocyte
879	23.8385	VLPFC	6.23421	IF	Oligodendrocyte
880	11.7462	VLPFC	6.02376	IF	Oligodendrocyte
881	27.0632	VLPFC	6.30985	IF	Oligodendrocyte
882	37.5432	DLPFC	6.4592	DLPFC	Oligodendrocyte
883	3.68459	DLPFC	5.81751	DLPFC	Oligodendrocyte
884	6.90922	VLPFC	5.96204	IF	Oligodendrocyte
885	0.459959	DLPFC	5.70949	DLPFC	Oligodendrocyte
886	36.737	VLPFC	6.59173	IF	Oligodendrocyte
887	5.2969	DLPFC	5.87062	DLPFC	Oligodendrocyte
888	25.4508	OFC	6.29427	OPFC	Oligodendrocyte
889	39.1555	VLPFC	6.67062	IF	Oligodendrocyte
890	31.9001	DLPFC	6.47275	DLPFC	Oligodendrocyte
891	31.0939	DLPFC	6.47045	DLPFC	Oligodendrocyte
892	10.94	OFC	6.07993	OPFC	Oligodendrocyte
893	31.0939	MFC	6.35849	mPFC	Oligodendrocyte
894	35.9309	MFC	6.488	mPFC	Oligodendrocyte
895	27.0632	MFC	6.26532	mPFC	Oligodendrocyte
896	38.3494	MFC	6.55768	mPFC	Oligodendrocyte
897	16.5831	OFC	6.16237	OPFC	Oligodendrocyte
898	39.1555	DLPFC	6.44922	DLPFC	Oligodendrocyte
899	24.6447	OFC	6.27875	OPFC	Oligodendrocyte
900	30.2878	MFC	6.33866	mPFC	Oligodendrocyte
901	35.9309	DLPFC	6.46734	DLPFC	Oligodendrocyte
902	3.68459	MFC	5.95071	mPFC	Oligodendrocyte
903	1.26612	OFC	5.82163	OPFC	Oligodendrocyte
904	28.6755	DLPFC	6.45511	DLPFC	Oligodendrocyte
905	22.2262	VLPFC	6.19996	IF	Oligodendrocyte
906	21.4201	VLPFC	6.18369	IF	Oligodendrocyte
907	6.90922	MFC	5.97247	mPFC	Oligodendrocyte
908	19.0016	MFC	6.11783	mPFC	Oligodendrocyte
909	14.1646	DLPFC	6.14455	DLPFC	Oligodendrocyte
910	11.7462	MFC	6.01858	mPFC	Oligodendrocyte
911	2.07227	DLPFC	5.76369	DLPFC	Oligodendrocyte
912	14.9708	DLPFC	6.16782	DLPFC	Oligodendrocyte
913	37.5432	OFC	6.61126	OPFC	Oligodendrocyte
914	11.7462	OFC	6.09429	OPFC	Oligodendrocyte
915	16.5831	DLPFC	6.2133	DLPFC	Oligodendrocyte
916	2.87843	VLPFC	5.91688	IF	Oligodendrocyte
917	7.71538	DLPFC	5.94855	DLPFC	Oligodendrocyte
918	35.1247	MFC	6.46536	mPFC	Oligodendrocyte
919	15.7769	MFC	6.0699	mPFC	Oligodendrocyte
920	29.4816	VLPFC	6.37298	IF	Oligodendrocyte
921	34.3186	MFC	6.44308	mPFC	Oligodendrocyte
922	27.8693	VLPFC	6.33027	IF	Oligodendrocyte
923	23.0324	VLPFC	6.21679	IF	Oligodendrocyte
924	10.1338	DLPFC	6.02406	DLPFC	Oligodendrocyte
925	32.7063	MFC	6.39981	mPFC	Oligodendrocyte
926	2.87843	DLPFC	5.79067	DLPFC	Oligodendrocyte
927	39.9617	VLPFC	6.69712	IF	Oligodendrocyte
928	35.1247	DLPFC	6.47034	DLPFC	Oligodendrocyte
929	0.459959	MFC	5.93278	mPFC	Oligodendrocyte
930	27.8693	MFC	6.28278	mPFC	Oligodendrocyte
931	34.3186	VLPFC	6.51494	IF	Oligodendrocyte
932	39.9617	DLPFC	6.44391	DLPFC	Oligodendrocyte
933	36.737	DLPFC	6.46358	DLPFC	Oligodendrocyte
934	16.5831	MFC	6.08135	mPFC	Oligodendrocyte
935	19.0016	OFC	6.19204	OPFC	Oligodendrocyte
936	7.71538	VLPFC	5.97165	IF	Oligodendrocyte
937	33.5124	OFC	6.49179	OPFC	Oligodendrocyte
938	21.4201	OFC	6.2249	OPFC	Oligodendrocyte
939	4.49075	DLPFC	5.84417	DLPFC	Oligodendrocyte
940	26.257	MFC	6.24842	mPFC	Oligodendrocyte
941	29.4816	OFC	6.38388	OPFC	Oligodendrocyte
942	10.1338	OFC	6.06439	OPFC	Oligodendrocyte
943	39.9617	MFC	6.60492	mPFC	Oligodendrocyte
944	27.0632	OFC	6.32774	OPFC	Oligodendrocyte
945	14.9708	MFC	6.05882	mPFC	Oligodendrocyte
946	2.07227	VLPFC	5.90824	IF	Oligodendrocyte
947	28.6755	OFC	6.36439	OPFC	Oligodendrocyte
948	18.1954	VLPFC	6.12379	IF	Oligodendrocyte
949	30.2878	OFC	6.40413	OPFC	Oligodendrocyte
950	21.4201	DLPFC	6.33684	DLPFC	Oligodendrocyte
951	10.1338	MFC	6.00121	mPFC	Oligodendrocyte
952	9.32769	VLPFC	5.99165	IF	Oligodendrocyte
953	11.7462	DLPFC	6.07304	DLPFC	Oligodendrocyte
954	19.8077	OFC	6.20245	OPFC	Oligodendrocyte
955	30.2878	VLPFC	6.39527	IF	Oligodendrocyte
956	25.4508	DLPFC	6.41492	DLPFC	Oligodendrocyte
957	9.32769	MFC	5.99327	mPFC	Oligodendrocyte
958	18.1954	DLPFC	6.25702	DLPFC	Oligodendrocyte
959	14.9708	VLPFC	6.07092	IF	Oligodendrocyte
960	2.07227	MFC	5.94151	mPFC	Oligodendrocyte
961	13.3585	VLPFC	6.04669	IF	Oligodendrocyte
962	10.94	VLPFC	6.01276	IF	Oligodendrocyte
963	10.1338	VLPFC	6.00206	IF	Oligodendrocyte
964	23.0324	MFC	6.18593	mPFC	Oligodendrocyte
965	26.257	VLPFC	6.29003	IF	Oligodendrocyte
966	29.4816	MFC	6.31943	mPFC	Oligodendrocyte
967	31.0939	OFC	6.42512	OPFC	Oligodendrocyte
968	23.0324	DLPFC	6.37146	DLPFC	Oligodendrocyte
969	15.7769	OFC	6.15242	OPFC	Oligodendrocyte
970	20.6139	VLPFC	6.16797	IF	Oligodendrocyte
971	26.257	DLPFC	6.42696	DLPFC	Oligodendrocyte
972	14.1646	OFC	6.13136	OPFC	Oligodendrocyte
973	39.1555	OFC	6.66048	OPFC	Oligodendrocyte
974	20.6139	DLPFC	6.31807	DLPFC	Oligodendrocyte
975	33.5124	VLPFC	6.49006	IF	Oligodendrocyte
976	7.71538	OFC	6.01023	OPFC	Oligodendrocyte
977	24.6447	MFC	6.21619	mPFC	Oligodendrocyte
978	31.0939	VLPFC	6.41816	IF	Oligodendrocyte
979	32.7063	VLPFC	6.4656	IF	Oligodendrocyte
980	9.32769	DLPFC	5.99916	DLPFC	Oligodendrocyte
981	37.5432	MFC	6.53423	mPFC	Oligodendrocyte
982	10.94	MFC	6.00965	mPFC	Oligodendrocyte
983	3.68459	OFC	5.89737	OPFC	Oligodendrocyte
984	13.3585	OFC	6.11988	OPFC	Oligodendrocyte
985	13.3585	DLPFC	6.12098	DLPFC	Oligodendrocyte
986	19.8077	VLPFC	6.15276	IF	Oligodendrocyte
987	8.52153	VLPFC	5.98152	IF	Oligodendrocyte
988	0.459959	OFC	5.79597	OPFC	Oligodendrocyte
[truncated: 8,012 more rows]

## Sheet: Fig4e
	age	expression	Region	type
[truncated: 2,250 more rows]
